# Supplementary material for: The population genetic structure approach adds new insights into the evolution of plant LTR retrotransposon lineages
Source: PLoS One. 2019 May 20;14(5):e0214542. doi: 10.1371/journal.pone.0214542 (PMC6527191; doi:10.1371/journal.pone.0214542)
Supplement: S1 File — (FAS) [file pone.0214542.s013.fas]

>RLCsiAle_Retrofit_0011
TGTAGAGATCAAAGGAATGGCTTACCCCTAAGGGTGCCCATGATTATCATTATATATATA
GCCAGGAGCAAGTCCTGGACGTAGGCAGATACAAGGATGTCTCCTAGTAGGAGACAAGGT
TTACATAGGAAGGACTCTAAGTCCAGGTTACACACGACATAGGAGACCCAACCTAATACA
CATACTTCTGCATCCCCACTCAATCTCAACATGCAAAGCCTAGCCACTTGTGAGGTTGAA
ATTGCGACGAAATTCATGTAACCGATGGACAGGTTGAGCCTTGGTGAAACCATCTGCCAC
TTGATAAGCGGAAGAAATAATACAAACATCCAACTTCTTTTGGGCGACCCTTTCTCTAAC
AAAGTGATAATCAACCTTAATATGCTTGGTTTGCGCATGAAAAACCGGATTGGCGGACAA
ACATGTAGCACTGTTATCACACCATAAGACAGGCACCTTAGGCTGTTGAACACCCAACAC
ATCAAGAAGGGATTGTACCCAAATAACTTCAGCAGTTGCATTAGCAAGAGCTTTATACTC
AGCCTCAGTACTTGACCTAGAGATCGTAGCTTGTTTCTTAGCATGCCACGAAACAAGATT
AGGGCCCAAGAAGATAGCAAAACCACCAATAGACTTCCTATCATCAGAACAGTCAGCCCA
ATCGGCATCAGAAAAAGCACTAACCATTGTTAAGGAGGATCGAACCATCTTGAGCCCATA
GTCAATTGTGCCACTAACATAACGGAGAATTCTCTTAGCAGCGGTGTAATGAACTGTGGT
AGGATTCTTCAAATACTGACAAAATTTGTTGACAGCAAATGCTAGATCTAGACGGGTGAG
TGTTAAGTACTGTAAACCCCCAACAAGACTACGATATCTAGTAGCCAGTTCTGCACCCAG
AGGTTCACCAATATCTGGACGGACGAGTGTTAAGTACTGTAAACCACCAACAAGACTACA
ATATCTAGTAGCTAGTTCTGCACCAAGAGGTTCACCAATATCGAGCAAGCTTTTCCGAAA
CAACTAGCGGAGTAGAAGTAGCTATACAATCTTTCAATCCAGCTCGAAGGATCAGTTCCT
TAGCATATTTACACTGAGTTAACAATAATTCACCCGAAGGAGATGTGGACACCTCAATAC
CGAGAAAATAATGTAGAGGACAAAGATCCTTCAAAACAAAATCGTCTCAAATATTGTGTA
AAAGTCTGGTAATAGCCACATCACTTGAACTAACAACAATAATATCATTGGCATATACCA
AAAAATATATAGTAACACCACCTTGTTTGAAAAAGAACAAAGAGGTATCAGCCTTGCTAT
CTTGAAAACCGAGAGCTTGTAATTTATTGCTCAACCGAGAATACCAAGCACACGGAGCTT
GCTTTAAACCATAGAGGGACTTGTCAAGCTTGCAAACATGATGCAGAAAATTATGATCTT
GATACCCAGGTGGTTGTCACATATAGACATCTTCCTCTAGAACACCATGTAAGAACACAT
TCTGAACATCTAGTTGTCGAACACTCAAATTATTGGACACAGCGAGAGAAAGAACAAGGC
GAATAGTGGCAGCCTTGAGAACCGGACTAAACGTATCCTTATAATCCAAGCCATAGCGTT
GTTTAAAACCCTTAGCAACAAGTCGAGCTTTGTAATGATCAATAGTCCCATCAGGATGTT
GCTTTACTTTATATACCCATTTGCAATCGATCACATTCTGCCTTGGCGCAGGAGAAACTA
GATGCCATGTACCATTACGTTGAAGAGTAGCAAATTCAGCATCCATAGCTAACCTCCAAG
AATAAGAGGCAAGTGCATCATGTAAAGATGTAGGCTCCTGGACTTCAATAAATAAGCCAT
ACCGCACAGACCCATCAGTGTAAATCTGAGGCTTTCGAATATTGTCCTGAAGCCATGTCC
ATGGACGAAGAGGAGAAGTACGCACAGGACCATGAACTGGACATGCAGGATCAGGAGGCA
GCGGGGGAAGACACCTCACACTGGGTTCAGCGACAGACGTAGCCGGCAGAGAAGATCCTG
CAGCAACCACATCCGATCCTTGTGACCCAGCAGGCAGACCACCCAACGGCGCAGAAGATC
CTAATGCTCGATACAGACAGCAGGAGCTGGAGCATGTATTGTCGAGTGCAAAGGGGCTGG
CGAACTGGGATTGGTTACCTCAGGATCGGACGAGGGAGTAGCGACATTTGGCGAAATACC
AGCGACAGCCGAATCAGCCTGAGCTGAGACCCGATCAGCATTAGAGTTTGTGCCTAAATC
ACCTCCGAGAGCCAAGCCAACACCGTCCAAAAGCCTAGAAGGGAAAGGCGATGAGCCTGT
AGCATCCAAAACAGGAAAGACCAATATTTGCTGCCGCGGCCGGAGAGTACCTGCATCCAA
ATTAGAAGACACCGAACGTGGCTCGGGTGCAACATCAGAAACATCAGTAGAAACAGAATT
CATAGTCCCATCATGATTGGTTAAAGATTTTGGTAAAGAAGAATTTCTTGTCGAAGACGA
GTTCCGACATTGGGATGAAGTTGAGAAAACGGAAAAATACCCTCATCAAACACAACATCA
TAAGATATATAAACGCGCCTAGAGGAAATATCTAAGCACTTATAGCCTTTATGTAGGGCA
CCATATCCAAGAAAAGTACACTATTTGGAACCGAACTCAAGTTTATGTTTATTATAGGGA
TGAAGATTTGACCAATACGCACACCTAAAAACCTGAAGGAAAGAATAATTGATCTATTCA
TGAAATAATTGTTGCAACGGAGTGGAAAAATCAAGGACACGAGATGGAATACAATTAATA
AGATAAGTTGCAGTAAAAAAGGTTTCATCCCAAAATTTGAGAGGCATGGATGCTTGAGCT
AATAAGGAGAGGCCTACCTCAACAATATGCCTATGTTTGCGTTTAGCTGACCCGTTTTGT
TGATGAGCATGAGGACAGGATACATGATGCACAATACCAATTTCTTGGAAGAAAGAATTT
AATTTTTGATATTCACCACCCCAATCAATTTGCATAGTCAAAATTTTGCGATCGAAAAGA
TGCTCAACAAGTTGTTGAAATTTGAGAAATACATGAACACTTCAGAACGGTTTTTAAGGA
GAAAAATCCTTGTAAACTTACTAAAATCATCAATAAAGCTTACATAGTATTGGTAATTTG
GAGCAGGACCCCACACATCAGAAAAGACAAGCTGTAAAGGAAAAGTAGAGACACTATGAG
ACCTAGGATAAGGTAATTGATGACTCTTAGCCTCTTGACACGAGTCACAAATGGAGTCAT
TAGACTCATGATGAAAATACAACTTATTTTCTTCTAAGACACGATTCACAATGGCAGAAG
AGGGGTGTCCTAATCTATAATGCTGCCGAGAAGCTGAGGGCGCCAAGACATGATGCACTT
GAGAGATATGCGGCAAAGGATAAAGTCCATCACGACATCTACTGTGGAAAAGGGGGTTCT
TCGTGGCCATGTCCTTAACACAGAAAGAAGGGTGAAATTCAAGAAAGACCTCATTATCAG
ATGTAAATTGATGAATGGAAATCAAATTCTTTTGTGAGGAAGGAACATGAAGGATATTGT
TAAAGACATAATCATGGGTTGGGGTATGAAAAGAGGTTTTACCAACATGACCGATGTGCA
TACCTTTGCCATTGGTGCCATGTATCTGATCTGGACTAGTGTAGTGCTCCTTGGTGATAA
GTTTATCTAGCTCATTGGTGATATGATCAGTAGATCCGGAGTCGAAGTATCAATTTGTAT
CAATTCCACATGAAGGGACTACTGATGATGCTAACTTCTGCGGAGCCGGTTTGATTGGCC
AAGAGCCTCCATCATGCGGCGGGACAAACTTTTTGTTGAACCTATACCAGCAATCATGAA
CAGTATGGCCATAACGCTCACATAGTTGACACCATGGCCCGTCATCAGATTCAGAAGAAA
AACTAGGAGAAGGGCTAGCAACCAGCGGATGTATGCGAAGGACCAGAAGAAAAAACACGC
CATGGACCAGAGCCTTGACCGCGACCACGAGGACCACGGCCGCGACCACGAGAAGCAGAA
CTTGCTGAGGAATAAAACCGGCCCTCATCAGTACGTTGCTAGATCAAACGAGCTTCATAG
GATAGCAACTGAGCATATAAATTGCTGAGAGATAATGATTCTTTGATCGACACCGAGGAT
ACGAACGGATTATATTCTGAATCAAATCCATTCAAGATAAAGCCAATAAGCTCATCATCT
TCTATTCTTTTGCCAGCAGCCGCCAACTCATCGGCGAAACTCTTCATCTTGTTGTAATAA
GCAGAAGCAGATGACTCTCCCTTCTTCTCCCGAGACAATTGAGCCCGAAGCTGTAATATC
TTTGAACGAGACTGAGATGAACACATCTCCGTTACTGCAGTCCAAACTTGAGCAGCATGT
TCATGAGAGGAGACTTGGACCAAGATTTCTGAGGTCACGGGGGAGAGATGATAAGCAAGG
AGTTGCTGGTCTTGAGCAATCTAGGTGATATACGCTGGATTTTCTGTTTCTTCTATTGAT
TTGTCCGGTTTTTGAACACGGAGAACAGCCGGCGGCTCGGTCAAAGATCCATCTAGGATT
CCCATCAGACACGACCCGTGGATTGCAGGAAGAACTTGTGCTCGCCATACAAGAAAGTTG
CCTTGATTGAGTTTCTCCAGGACAGGGATATTGAGGATCGTTGAAGCCGCCAACGAACTA
GTCGAAGCCATGAGCGCTGACGGAAGGAAAAAAAACTTGCGATCTGCAACTAGATGTTCT
TTGGAAGATTGGCTCTTATACCATGTAGAGATCAAATGAACAGTTTACTCATAAGGACGC
CCATGATTATCATTATATAGCTAGGAGCAAGTCCTGGACGTAGGTAGATACAAGCACGTC
TCCTAGTAGGAGACAAGGTTTACATAGGAAGGACTTTAAGTCTAGGTTACACATGATACA
GGAGACCCAACCTAATACACATACTTCTACA
>RLCsiAle_Retrofit_0012
TGTAAGATTTGAGGAAAACGTGGTTGCCTATCTTGGTCTACCATAGGTGCGTGTTTATAT
ATGGGCAATTGCCAAGAGATATTACAGGAAGGTTGTTATCGTATGTGGTTCGGATTGTAG
ATTACAAATAAAGTATATCTCTAATACAACTGAACCACAATCAATACAACCAGAGATTGA
TCTTGTTACAACTTGACTTATTCTAACATCCTCCCTCAATCTAAACTCTTTTTGCATTTG
AGATTTAGATTGCTCTTTAGATCTTCAAGCTTTCCTACTGTCAAAGCTTTAGTGAAGCCG
TCGGTGAGTTGATCCTTCATAGAGACAAATCTGACCTGCTTCTTGGTCACTCTTTCTCTA
ACAAAGTGAAAGTCAATTTCAATATGTTTTGCTCTAGCATGGAAGACTGGATTAGCTGAA
AGATATGTAGCACCCAAATTCTCACACCATAGAATCGGTGGTTGTTTCAAATACATCCCA
AGTTCTCTCAACAAAGACTCGAGCCAAATTAATTCAGCTATAGCATTGGCCATTGATTTG
TACTCAGCTTTAGTGCTAGATCTCAGACACCGTAGCTTGTTTCCTAGCACTCCAAGATAT
TAAGTTGGGACCAAGGAATATAACAAAACCACCAGTAGATCTTCTATCATCAACATTACC
AACCCAATCCGCATCAGAAAAAGCACTTAGAGCCAATGAGCCTGACTTCTTAATACTCAA
CCCAATATCCATAGTATGACGTACATATCTAAGAATTCTCTTGACCACAATCCAATAAAT
AGTAGTAGGTGCATGTAAAAATTGACATACCTTATTGACTGAGAAAGCCAAATCTAGCCT
AGTTAGTGTAAGATATTGCAATGCACCATATACCGAGTGCTATCCTCAGAACTTAATAAA
TCTCCTTCATAACATGAGAGTTTTTCTGAGATAGACAATGGCGTTGGGGATGCTTTGCAA
TTTGTCATACCAACATGGGTTAAAATTTCTTGAACATATTTTTCCTGAGACAATAACAAT
CCTTGACTATTTCTTTATACCTCAATACCTAAGAAATAATTTAAATCACCAAGATCTTTT
AAAGAAAAATCTTTCTTTAGATCAAGTAATAAAGCCTACACTACTTCAATGGAGGAGCTT
GTTACAATAATATCATCAACGTATATAAGCATATAAATTGTTACTCCAGATCTTTGAAAG
ATGAACAGAGAATTATCTGACTTGGAGGCAATAAAACCAAGATCAATAAGTTTGGAACTT
AACCTTGCATACCAGGCCCGTGGAGCTTGTTTTAACCCATATATTGCTTTATCAAGCTTG
CACACTAAGTGTGGAGCACCAACACCTTCAAATCCTGGAGGTTGCTTCATGTAAACTTCC
TCTTCCAGAACACCATGCAAAAACACGTTCTGAACATCCAATTATGTGAGACACCAGCCC
TTTGACATAGCAATTGCTAACACAAGTTGTACTGTAGCTATCTTGACAACTGGACTAAAT
GTGTCCTCATAATCAATTCCATATCGTTGTCTAAATCCTTTTGGTACTAACCGTACTTTA
TATCTGTCAATTGTACCATCTACCTTCTTCTTGACTTTATAAACCCATTTACAGTCAATC
AAATTGCTTCCTTGCTTAGCCTCAACCAAGTGCCAAGTTTGATTTCTGAGTAGCGCCATA
TACTCTTCCTGCATAGCCTTTTTCCACTTAGGATCTTCCAATGCTTCTTGTATAGTTTCT
AGTTCTCCTGTAGCACAAAAGTTTACCCATCGAACTGTACCATTTGAGAACTTCTTGGGT
TTGACAATGCCATGTTGTGCCTGTGTGCGTCGACAAGGAGGAGAAGAATCAACCTCTGGA
GCAGGAGACGGCATAGCTGATCCAAGTCCAGGCGTAGAAGATCCACCAGAGTCCTCCTCC
GACACGGCGGCTGGCGGAGAGGGAACAGCCGGGACGTGTGGGAGTCGGACTTGAGGGCGC
AGAGACCGTCGACGTTGTCATGGCCTCCTGGCCACGCATCACTGTCGGACCAGCGCGCAG
AGCCCCGAGCACGGAAGATTCCTCTGCCTCCCCCCCAACGTGCCGATGGGCCGGCAGCTG
CTGGAGCAGGTCTATCAGCTTCGGGATCGGAGCCCAATTCTCTCCGCGAATCGTCATGGG
GTTTGCCGCTGGGATTGTCTGTGTCACGTGTGGTGCACCTGATCCTACATGGCTTAGAGC
ACCAATTTCACCATTGTGTTGCCCCGGATTTTCTTCAGCTCCTGTATGTCATCACAATTA
TCTTCAAAACCATTAGCAACATTAGTAACACAACTTACATCCCCTGGATTGAGTAGATGA
TTTTGGAGAAGAACGATCTCCTTGGGAAGGAGAGCTTCGGCGTTTGGATGAAGAAGAGAA
AAAGGGAAGACTTCCTCATCAAAGACCACATATCTAGATATGTAGATGCGACCACTGGAT
ATATCAAGGCACTTAAACCCCTTATGCATAGAACTATAACCCAGGAAGGCACATCAAGTG
GAGCGGAAAGCTAGCTTGCGGGCATTATAAGGTCGCAGGTTAGGCCAACAAGCACAGCCA
AAAATTCTTAGAGATGTATAGTCCGGTTTTTCTTGAAAAGATACGCTCAACAGGGTGTCA
TGATTAATAACCTTGCTTGGTAGAAGATTTATGAGATAAGTAGCTGTAAGAAAGGCATGA
TCCTAGTATTTTAAAGGCATAGAAGCATTTGCAAGAAGGGCGAGACCTACTTCGACAATA
TGACGATGCTTTCTCTCTGCATCACCGTTTTGTTGATGAGCATGAGGACAAGAAACTTGA
TGAGCAATACTAATTCTTTGAAAAAAGGAATTCAATCTCTCGTACTCTCCTCCCCAATCC
GATTGGATGGCTTTAATTTACTTGTTGAATTTTCTTTCGACAAGCTGTTGGAATTTTTGG
AAAACTTGAAAACATCAGATTTGTTTTTCAACAGATATATCCAAGTATACTTGTTGAAGT
TGTCGATAAAACTAACATACTATGTGTGGTGCCCAGCTAACATGGGGGCTAGTCCCCAAA
CATCAAAGAAAATTAAATCAAGAGAATATTTAGAAGAACTATTTGATATTGGATAAGGAA
ACTGATGGCTCTTGGCCATTTGACACGAATTACAAATAGACTTTGAATTTTTATCACTAT
CATAAGGAAGTTTATTGCTGCTAAGAATTTTCTCTACAATGGGGAAAGCTGGATGACCAA
GTCTACTATGCCATCTAGAAGTGGATTGCTTATTAAATCCAAAAGCTTGTCTATTGAGGC
GTCCCTCATGTAGCCGTGATCCTAAGGGATAGAGACCACCATGACTTCTACCTTGATGAA
GGATTCTCTTCATTTCCTGATCCTTAATAAGAAAGAATTTTGGGTGAAATTCTATAAAAG
CATCATTGTCTCTAGCTAGCTTATGAATAGAAACAAGGCTTTTACTAGCACTAGGGACAT
GAAGAATATTTTTTAGATAAATATTTTTACTAGGGGTATGAGTTGTATGACCAATGTTAC
TTATTGTCATACCTGAACTGTTGGCAGCATGAACTTGATCTCGCCCATTGTATTTGTCAT
GGACGGTCAGCTTGTCAAGAGCTTCAGTAATGTGATCAGAAGCACCTCTATCAATGTAAA
AATTTGTACCATACTTGTAGCCAGTAGAAGCCACCCCTGTTGTCTTGTAGTTTTGTTGCT
CTTCTTCCTCGTCATACCTATATCAACACCTTGGGGCTTCATGTCCCACTTTCTTGCAGA
TCTGACAAACCACCTTGCCATTGCATCTGCCTTGCTTGGGTATGTTGTTGGACCTAGAAT
TGTTGCTATTGTTGCCACGGTTCGGTACACCTCTGCCACCATCACTACAGCCACGGCTGC
CTTTGTTGCTTCCTCGGCCACGGCCACCATAGCCACGGCCTCTCCCGGCCATGTTAGCAG
ATGACTGAAATTGCCCCTCTTCTTGATACATCTCCATGCGTTGGTCATATGACAAAAGCT
GAGAGTATATTTCACCCAAGGAGATCGATCTAACACGAACAAAGCATCGATGATACAAAG
GGGCTATAATCAAAGTCAAGAGCATTTAAAATAAACTGGATCATCTCATCATCATCTATA
ATCTTACCAACCATGGCCAATTCATCTTTGATAGAACACATCTTAGTGAAGTAAGCTGAG
GAGGACATCTTTGATACAACCCCTAATTGCGCTGGCGCAGATGATGAAGACGCCATGGGC
GAGTTTGAGGAGGTTGTTGGATATTTGTGGAAGAGGATGCTTTGATTACCATGTAAGATT
TGAGGAAAATGTGGTTGTCTATCTTGACCTACCACGGGTGCGTGTTTATATATGAGCAAT
TGCTAAGAGATATTACAGGAAGGTTGTTATTGTACGTGGTTCGGATTGTAGATTACAAAT
AAAGTCCATCTCTAGTCTATCTCTGATACAACCGAACCACAATCAATACAACCAGAGTTT
GATCTTGTTACAACTTGACTCATTCTAACA
>RLCsiAle_Retrofit_0025
TGTTTAGAGATATGGCGTGATGTTTCTGGACTCCTATAGATCATGGGATATACTTTGGCT
AGGTTGTTGTAGAGTTTGTTGTAATCAAGATAGATTTGAACTATGGCCAAAGTATTTCTC
TAGGGGTCTATATATTGTAAATCTTTTTGTACGTCAATTAACATGCAACCGCCGCACCCA
AGGATCAAAGGACGGCGTTCCTCCATGCTTGTGCGCCTATAAAACTTTACATGGTAATCA
GAGCCTAGATCGATTCCATGGCATCTAGTTCAAGCGCCTCCAATCCACTGCTCGGTGTTC
AGATCACTGAGAAGCTCGCCAAGACCAACCATGCGCTATGGAAAGCGCAGATGCTCACCG
CTATATGCGGTGCGCGCATGGAGGGCCACGTCACCGACAAGATCGTCGCACCAGCCGCTA
CAATCGACAAGAAGAAGGTTGACGACACGTCTGCTACTATGCCAAATTCGGCATACGAAG
AGTGGTATGCTCGGGACCAACAGGTCCTAGGGCTGATCTTCTCATCGGTGGGGAAGGAAG
TCTTTGCCCAAATCACTGCTGCAACGATGGCGGCGCAGGCATGGATTGAGGTGGAGCGCA
TGCTCTCTGCCTAAACCCGTGCCAGGACGATGAACGTGCGTTTTGCACTAATGACTACAA
AGAAAGGTAACTCGTCCATTACTGATTATTTTGCCAAGATGAAAGGATATGCCGATGAGA
TGCTTGCTGCCGAGAAGCCGATGGACGATGAAGAACTCATCTCTCACATCTGCAATGATC
TCGACTCCGAGTACAACCCGGTGGTGACAGCGATTGCCGCAAGGGTTGAGGTGATCTCGA
TCCCTGAGCTCTACTCTCAACTCCTCAGTTTCAAGACTCGTATGGAGCTTCAAGATGGAG
CCAGCTCCTCTGTTATGTCGCCAACAGAGGGGGCCAGGGCGCCTCCAACAACCGCGGCAA
CGGTCATGGTCGCACAGGACGTGGTCGTGGCCCAGGACGTGGTCGCGGTAACAACAACCA
GCAACGTGGTGGAGGTTCCAGCCAGCGTTACACGGGGGGCAGCTCCGATGAACGCCCCTT
GTGTCAAGTGTGCTACAAGAAAGGGCATCTTGCTTCCAACTGCTGGCATCACTATGATGA
GAACTACATCCCCGACGAGCATCTTGTAGCTGCGACAATGAACTCATACAACATCGACAC
CAATTGGTACACCGACACTGGAGCGACAGATCACATCACAAGTGAGCTGGAGAAGCTCTC
CATACGTGACAAATACAAAGGCAACGACCGGATTCACACCGCTAGTGGAGCAGGTATATA
AATTAAACACATTGGTCATACTCCTGTTCCAACCCCCACTCGTACTTTGCATCTTAACAA
TATCCTTCATGTTCCAAAAGCTACAAAAAATCTTGTTTCTGTTCATCGCCTTGCTAAAGA
TAACTCAACTTTCCTTGAATTTCACCTTGATTATTTTCTTATTAAGGATCAGGCCACGAG
GAACACGATTCTTAGGGGGAGATGTTACAAGGGCCTCTACCCTCTCCCCTCAACTTATTC
AGTTAAGCAGGCGTATGGAGCAGTCAAGCCAACTTTCTCTCGGTGGTATAGTCGTTTAGG
TCATCCTTCCTCCCCTATTGTTACTAAAGTTATTAGCAGCAATAATCTACCTTGTTCCCT
TGAGTCGAATAAACAATCCATGTGTGATGCATGTCAAAAGGCAAAGAGTCATCAATTACC
CTATAGTAGATCAAACAGTATCTCTCGTGTTCCTTTGGAGCTTGTTCATTCAGATGTTTG
GGGTCCTGCTTTAGACTCCATTGGAGGACAGAAAATACTATGTTAGCTTTATTGACGATT
TTAGCAAGTTTACCTGGATCTAATTCCTTAAATATAAGTCTAAAGTGTTTCAGAAATTCC
ATGAGTTTCAAAGTATGGTAGAAAGACTCTTTGATCGTAAGATTATTTCTGTGCAAACTG
ACTGGGGGGGAGAGTATCAACGACTTCATACCTTTTTCAATAAAATTGGGATCACTCGTC
ATGTCTCATGTCCTCATGCTCATCAGCAGAACGGGGTTGTTGAACGGAAACATCGTTATA
TTGTTGAAGTCGGCCTATCTCTTCTTGCACATGCCTCTATGCTACTAAAATTCTGAGATG
AAGCCTTTATAACTGTTGTCTTCATTATAAATCGTGTGCCGAGTAAAGCCCTGCAATATA
AAACGCCGTTTGAGTGCCTGTTTACACAAAAGCCTGATTACTCTTCCTTGCGCACTTTTA
GGTGTGCCTGTTGGCCAAATCTGCGTCCCTATAACAAGCACAAATTAGCTTTTCGCTCCA
AGTAGTGTGTCTTCCTCGGCTACAGTAATCTTCACAAGGGCTTCAAGTGCTTAGATGTTG
CATCAGGCCGTGTGTATATCTCTCGAGATGTTATTTTTGATGAATCAGTCTTTCCATTCT
CTGCACTTCATGAAAATGCTGGAGCCCACCTTCGTTCCGAAATATCCCTTCTTCCACCAG
AACTCCTTAATTCTTCCTTTGCTTCTGAGGCGGAATTAATAGATGATCATGTATTTGATT
TACCTAACCCCTCTAATGTGTTTGGTGAAGTTTCTATTGAAAACAGGTCTCCTGGCGCAT
CACAGTACACTTTTGGATCTGCACTTCCCCCGGACACGGAAATCGACGTTGCTCTGGGTG
CTGCCTCTGCGCCAACAGAATCAGCTGGGGAATTGGCTAGAACGCCATCGGCTAGAGAAT
CACCTGGAGCGCCAGCTTCTGCGCTGCCGATGGGATCCTCTGCGGAGCTGCCGGTGGGAT
CTTCTGCGATGGAAGCACCTGCACCACTACGTACTCGTCTGCGTGATGGGATCCGCAAAC
CGAAAAACTACACCGATGGAACAATAAGGTATGGATGCTTTACAGCTTCTGATGAACCCC
AAAATTTAGATGAAGCAATAAACAACATGGATTGAGGATCAGCTATGGATGCAGAATATA
ATGCGTTGATTAAAAATAAAACGTAGCACCTAGTTCCGCCAAGAAAGGGTATCAATATTA
TTGATTGCAAATGGATCTATAAGGTCAAGCGCAAATCTGATGAAAGTCTTGACAGATACA
AAGCCCGCTTAGTTGCAAAAGGTTTTAAATGACGATATGGTATTGATTCTGAAGACACGT
TTAGTCCTGTTGTAAAACCTGCCACTATCAGAACTATTTTATCTATTGCTGTATCTCGGG
GATGGAGCCTGCGACAGCTAGACGTACAGAATGCTTTTCTTCATGGCTTCTTGGAGGGAG
AGATGTATATGAAGCAACCTCCTGGATACGAGGATCCAGTGATGCCTGGATTTATTTGCA
AGCTAGACAAACCTCTCTATGATCTTAAGCAGGCACCAAGAGTATGGTATTCAAGATTGA
GCAGTAAATTGTATGAGCTTGGTTTTAAAGCATCAAGGGCTGATACATCTTTGTTCTTTA
AGGGAACGGTCACAATATTTATACTCATTTATGTTGATGATATAATTGTTGCTAATTCTA
CTCAGGAGGCTACTGCATGTTAGTTACTGGATCTAAACAAGGAGTTTGCTCTGAAGGATC
TTGGAGAGTTGCATTATTTCCTTGGTATGGAGGTAAATAAAGTAAAAAACGGTATTCTTT
TGACACAAGAAAAATATGCCAATGATGTGTTGCAACATGTGGGTATGATGGACTGTAAAC
CTGTAAGTTCACCGTTGTCTACGTCTGAAAAACTATCGGCTCATGAAGGGTCTATGCTTG
GACCGAAGGATGTTACAAACTATAGAAGTGTGGTAGGTGCACTGCAATATCTGACCCTGA
CTCGACCAGATATCTCATATGCAGTTAATAAGGTTTGTCAGTCCTTCCATGCGCCAACAA
CTATTCATTAGATGGTTGTGAAAAGAATTTTGAGATATCTAAAACATACTTTGAAGACTG
GACTTAAAATTTGCAAGTCACCCTCGCTTCTTATGAGTGCATTTTCAGATGCAGATTGGG
CAGGATGTCCAGGCGCTCAACTGGTGGCTTTGTTGTATTCTTGGGGTCTAATCTTATATC
CTGGAGTGCAAGGAAACAAGCTACAGTATCAAGATCGAATACTGAAGCTGAGTATAAAGC
TGTTGCCAATGCAACGACTGAGGTTATGTGGATACAAACCTTGCTGCTTGAATTGGGAAT
CCAAGCACCAAGAGCTGCTAAATTATGGTGTGATAATATTGGAGCTAAGTATCTTTCTGC
CAATCCAGTATTTCATGCTCGTACTAAACATATAGAGGTTGATTACCATTTTGTGCGAGA
AAGGGTAGCAAGAAAATTGCATGACATTGAATATATTTCTACAAAGGAAGGATCAAGTAG
CTGCTGGATTTACAAAACCACTGGCTGTGCAGCAACTGGAGATGTTCAAGAACAATCTTA
ACTTACGAAGTTTAGATTGAGGAGGAGTGTTAGAGATATGGCGTGATGTATCTGGACTCC
TATAGATCACGGGATATACTTTGGTCAGGTTGTTGTAGAGTTTGTTGTAATCAAGATAGA
TTTGAACTATGGCCAGGCCAAAGTATATCTCTAGGGGTTTATATATTGTAAATCTTTTTG
TACGTCAATTAACACGCAACCGCCGCACCCAAGGATCAGGGACGGCGTTCCTCCAAGCTT
GTGCGCCTCTGAAACTTTACA
>RLCsiAle_Retrofit_0031
TGTAAAAGTAATTGGAAGCGATAAGCCCTCCAGGAGCCAAACCTTTCATTAGTACTCAGC
ACATACAACTGTCCGTGTATTATACGGTTACAAGATCTAGCAGATCACGACATGAGATCA
ACATGAGTCCTATCCTATTACAATATCAGCCACATTCTAACACTCCCCCTCGATCTAAAC
TGCATAAGTTCATATCGTTCTTAAACTTAAGGAACTGTTGTCTAGTCAGAATCTTTGTGA
AGCCATCAACTAGTTGATCACCAGAAGAAATATGACGAATATCCAACAATCTTTTAGCAA
CCTGGTCTCGAACAAAGTGATAATCAACCTCAATGTGTTTGGTTCGAGCATGAAACACGG
GATTGGACGATAAATATTTGGCACCTAAATTATCACACCAGAGAATTGCTGCTTTTGGTT
GTGAAATTCCCAACCCTTTGAGAAGTGTTTGAATCCAAATCACTTCAGCAGTTGCATTAG
CTAATGACTTACTCCGCTTCAGTGCTAGACCTAGAAACAGTAGCTTGTTTCCTAACACTC
CATGATATGAGATTACTTCCAAGAAAAACTGCAAAACCTCCGATTGAGCGTCTATCATCT
AGACTACCTGCCCAGTCTGCATCAGCAAATGCACTTACAACTATCGAGCTAGAGGGTGAA
AAAGTGAGACCAAGATTAAGACTCCCACTTATATATCTTAGAATTCTCTTTCCCGCTACC
CAATGTTCAGTAGTTGGAGAGTGTAGAAACTGACACACTTTATTAACTGAAAAAGCAATG
TCCGGTCTTGTCAATGTCAAATATTGCAAAGCTCCAACAATACTTTGATACTTTGTTGCT
TCTTCTGATTTTAATGGGACACCATTTTGCGACGACAATTTCATATTGACAGATAAAGGA
GTATTCATCGGCTTGCATCCTTTCATGCCGGCCTTCACTAGCAAATCAGAGGCATATTTA
GATTGTGACAAATATAAGCAATTATCTCTCCAAGTAGCCTAAATACCAAGAAAATAATTG
AGATCTCCTAAATCTTTTAGTGCAAAATCTTCTTGTAGATCATGTAACAGAGCTGTTGTT
GCCTCTCCACTAGAACTCACCACAACAATGTCATCCACGTGTACAAGTAGATAAATAATA
ACCCCATTTGTCTTGTAGTGAAACAATTGAGTATCAGCTTGTGAAGGAATAAAGCCAAGT
TACTGTAACTTACTACTGAGTCGTGCATACCAAGCTCTCGGGGCTTGTTTCAATCCATAC
AATACTTTGACAAGTTTGCAAATGTACTCTCTCCGAGCAGGATCTTCATAACTCGGTGGT
TGTCGCATGTAAACCTCCTCCTCCAGAACACCATGTAAGAACGCATTCTTCACATCTAGT
TGTCGTATGCTCCAATTATTTGATACTGCTAAAGATAGAATCAAGCGAATTGTAGCTGCC
TTGACCACCGAACTAAAAGTCTCTTCATAATCAATGCCATATCGTTGCTTGAAACCTTTG
GCTACCAAACGAGCCTTGTATCTATCAATAGAACCATCAGACCGACGCTTAACCTTATAC
ACCCACTTGCAATCAATAATATTTGCCTCCTAGGATGAAGGCACAAGATGCCAAGTCTTG
TTCTTAAGCAAAGCTGAAAATTCTTCATCCATAGCCTCTTTTCAATGTGCACTCGCAAGA
GCCTCTTTAAGGGTAGAAGGTTCTGTTGTAGATGTAGATAGCCCATACTGAACTGTACCA
TCTCTGTATTGTTTGGGCTTCCGTATATTATCCTGGAGCCTTGTCCTTGGACATGCAGGA
GGTGGCGAGGCAGGAACTGGTGGCAGTGTAACCACACATGGTTGGCATGACGCACTCGGC
AGAGGGTCTGAGGAAGAGCTAGGCTCCAGGATGGAGTCAGACGTAGGTACCAAGGGAGAT
TGCATAGGATCACACCTCGGATCAGTATCGATTAACATATGTGCTATGTCGCCAAGTCAA
AAAGGAAAACTAGCCAGAGTAATGATCAGTTCAGCAGTATTTTCATCTTGGTTTTCACTT
GAATTACTTGTACAACTGACATGTTCCTGGGAACTAAGATCAGAAAACTCACAAGTAGTA
TTAGCAGGAGTATTAGTACCACCATGATCATGATTAAACATATCCCCGTTAGAGAAATCA
GATGAGCTCAAGAGATGAGTTGGAAGAAGAGATATCTCAGATTTTAATTGAGCCTCGGCA
TTAGGATGAAGGCTGGAAAAAGGAAAAATAGACTCATCAAACACAACGTCCCTGGATATG
TAAACATGACCAGATTTCACATCTAGGTATTTGTATCCCTTATGCATATGACTATAGCCA
AGAAAAACACATTGTATTGACCTATAGGAAAGTTTTCTTGTATTGTAGGGTCTCAAATTA
GGCCAACATGCACATCCGAAGGTTTTAAGAAAAAGATAATCTGGTTTAGTACAAAAAGTC
GCTCAAGAGGGGTTTCAAGATTCAAGACACGGCTTGGTAAACGATTGATAAGATACACTG
CCGTAGAGAAGGCTTCATCCTAAAATTTTAAAAGCATGGAGGGATGACCTAGAAGAGCAA
GACCGGCTTCAACAATATGATGATGCTTGCGTTCCGCAATCCCATTTTGTTGACGAGCAT
GAGGACAAGATACATGATGAGATATACCAATCTTTTGAAAGAATGAATTTAATTTTTGGT
ACTCCCCTCCCCAATCAGTTTGAAGAGTTTTAATTTTTCTGTTGAACATGTGTTCTACAA
GTTTTTGAAAATTCAAGAACACTTGAAAAATATCTGACTTGTTCTTGAGAAGATAAATCC
AAGTAAAGCAAGAATAGTCATCAATAAAACTCACATAGTAATTATGTCTTCCAACTGATA
GAGGAGCAGGTCCCCAAACATCAGAACAAACAAGATCTAGGGGAGCAGATGAAATACTTG
TGGATTTATTATATGGAAGTTGATGACTTTTGGCCTTTTGGCAAGCATCACAAACAAGCT
CTTTATTAGACTCATTAACAAAGGGAAGACTATTGGAAACAAGGATTTTTTGAACAATAA
CTGATGAAGGATGACCTAAACGACTATACCACCTAGAAGCGGAAGGCTTGATCACACTAA
GAGCTTGGCTTGTCTTGTATGGAATTGGATAAAGACCACCTTTACATCTGCCTTGAAGAA
GAATTTTCCTCGTGGCCTGATCCTTGACATAAAAAGAATCAGGATGAAATTCAAAGAAAG
AATTATTATCTTTGGTGAAACGATGGACAGAAACAAGGTTCTTTTTAGTCTCAGGGACAT
GAAGAATTTTATTAAAATGGAGATCACGATATGGGGTATGTAAAATAGCATGACTAATAC
TCATACATGAACCACTCGCCATATGAACTTGATCTTGTCCACGATACTTCTCCCTTGTAG
TCAATTTTTCCAATTCATCGGTGATATGATCAATAGCTCACATATCAGTGTACCAATTAG
TATCGACACCATAACCACCATAAGAGCCATATGATGCAGTAGCTGCTGCTGCCAACCTTT
GCTGAATAAATTCTTCACCAGTGAAGTTTCTGTCAAATCTTTTGTAGCACGACCACCAAA
GTCTCCACGACCTCGACCTCTAAGGGGGTGTTTGGGAGGAGGGGGCTAAATTTTAGCCCC
TGTCACATCGAATGTTTGGACACTAATTAGAAGTATTAAACTGTAACGCCCGCAGAAATC
ACTAACTAAAATCACCCGTTAAAAACCGTTTTTAAAATCTTTTTACCGCTGAGCTCCCGG
AAATCGGAAACCTCCCCGGCGATTTCGCCGTCCCGGTACCCATGCCGACCCCCACCTATC
TTTTTATCTGTGCCCGCGAATCTCGCCGCGTGCCGGTGTCAGACACCGTGCGCGTGCTCC
GACCGCGTGCCGCGAGTGCCGCCGGTCTCTTCCTTTTTCTTTTTCCCCTCCCCTTTTTCC
TTTCTTTTTCCTTCTTCTTCTTTCTCTTCTTTCTTCTTCTTCCTCCCTCCCTTCTTCTCT
CTCCTTCTCCCTTCTTTCCTGGCACCCGCAACCGGCCCCAATGCTTTAACTCCGGCGCCC
CCCCCGTTCCCTGGCGCCATACCGGCGGCCGGCCCGGCCAGCCGCTCGCCAGGGGGGGCC
CGCCGCCCACGCCGCCGTCCCCTCGGGCCGTGCGCCCGACCCGGCCCCCGGATCACCTGC
GCCGCCGCCCCGACGTCCGGTCGCCCGGTCCCGCGCGCCACCACTCCACGCCACGCCTCC
GGCCCCTACCTCCCCGCCCCGGCACGCCACCGTGCCGTGCCGGCCACTGCCGCCGCCGGC
CCCAAGCGGCACGACCCGTGCCATACCGCCGGCGCCCCCTTGGCCCGGACCCCCACCCGC
CGCCGGGCTATAAAAGCACCATCCCGCCGGACTCCAACCGCCGCACCCCCCACCGCTCAG
CTCGCCGCCGCCGCCTGAATCGCCGCCACCGCCGCCGCCGCTTCCCCTCCGCCCGAAGGT
GGACGCAGCCCGGCCGCTCCTCTCCATTTCCCCCGAGGTGAGGGGCAAAACGGGCCCCCC
TCCTCTTCCTCCACCGCCCGCCGCCCCCGGCTCGCCGCAGGCGACGCCCGGCCGGCCGAC
CGCCGGCCCACTTTCCCTCTCTCTCTCCATCTCCAAGTTCCTGGAGAAGAAGGAGAAGAT
TGCCTTTGATTTTAGATCTAACCCCCAAGTTTTCCTAAATTACACATAAGCCCCTCCACT
TCCGAAAATAATTACAAATAGGTCCCTGATTTATTCAAAATCAGTCCTAAACCGCCGTTT
AAGCCCCTAATCCTTGTTTAACCCGTCATTTCATGCGCCAAACTCCCTCCAATTAATCCC
AAATTTTACCACGTCATCCTCCAGAATACTTTCGTCGATCCATATCCAAATTTCCCAAAA
ATAATCCTTCCGCCTATTTTCCGTTCGCGTTTCCTGTTCGGAGCTCTCGGTTAAAAATCG
TTTTCTCTTTATTTATTTGTGTGTCTGTTTGTGTGTGCCGTAGATCGCGGATTGCCCGAG
GAGGAGCCCGAGGAAGAGTTTGACCGCGAGCCCGAGCCCGAGGACCAGTACCGCGAGCCG
GAACTCCCGGAAGGCTTTGAAGACGGCAAGTCCAATCTCACCCTTTTGATGCATACTTAA
TACCTAGTTTTCAAACACAACCTATTGGCCTGTTTTACAAAATGCATATTATTTTATCGC
AAGACATGGTTGGATAGCCACCCCTTGATTGATATGAACATTCCTTGTTGTCCTATGCTT
ATCTCTAAATATGACTCGCTCTGTTTAGTTGATAACCGCCGCTAGAACGCTTAGGAATCT
GTTACTCAAATGCAAACATCATTACAATGGTGTATTCGGGAAATTAAGGTGTGTGTGTGT
CCAAGTAAGAATAATGGCTTTTGGTTCGGGAAAAGAAATGTGTGGACGGGATGGATGGGT
GTTCCTTGTGTGGGATGCCCAGTTGTTGTGCTCGTACCTTGGTGGTTGGGCAATGTTGGG
AGGTATCCATCCGGTCATAATTAAGGACCGAGTTAATGTGTCATCTTGCCTAATTCCACT
ATCGTGCAACCACTCGACCGTTGTATGGGCAACGGCTTAGCATAAATCCCACTAGCTGGA
TGGTTAGTCCTCAGGAGTGCTGGTGAGCAACGGGAACCCACGGAAAAGGATTAAGATCTT
GGTGACTTGAGTCCCGGTTACGGTCTCCTGAATGAGCCGTGGACCCCTGGGGTGTTCCGT
GAGAACTAGCCAGCTTTAGCTAAGGTGGGTAATGGCTTTGTTAGGATCCGTACCGTCACT
AAGGTGATCGTGCTACGGTACCCTACTTGTGGGAAAAGTGTACACCCTCTGCAGAGTTAA
AACCTATCCGGGTAGCCGTGTCCACGGTATTGGACGAGTTACGGCTTGGTCACATAACTA
GTGTTTGGGCAAGGATGTCATGGGTGTGTGTGTGTGTGTGTGTGTGTGTGTGGAATTCCA
GAAGAGTCCGGCAGTTGTGCCGTGCGCTATGACGGACGGGGAGTCCGATAGCGATAAAAC
TTTGGATCCTTTGTGTAGGATCAGCCCCGCTCAGTGTTTCGGGTATTAAAGGAAATTTTA
CAAAACCTTTTTCGAAAACGATCCCCTGCATGTGTTAAAATTTAGCTTTTCCGCAAATAA
ACTCTAGCCTATCCTTGTTATACTTGTGCATAAACTTGCTTGTATCCCCCTCCGTGGATG
GGGTTGGACTTGTTGAGTACGTTAGTACTCACCCTTGCTTCATTGCTACAGAGGAAGACC
CTGAGTTCGTCGCAGAAGCCCTCGAGTAGAGGTTGTGTCCGCACCCGACGCTGCCTGTGG
TGTTGCCCTGCCCAAGATGTTGCTGCTGCCGTGTAGTCCCGAGTGCTGTCTTTTGGCAGT
CGCTTGGTTAGCCGCCGTTATTTATTTACTGTTTATCGCTGTGTGGCTTTCACGCCCACT
CCCTCGGGAGTTGTACGGTAACTGAATTATCTGTCGAATAAATGTGTTATCAGCCTCCTG
GGACTGATATTTGTATCACATTTAGTCTCTACTTATGTGGGGACGCTTCATAAACCTAGA
CTAATTACAAAACTAATTACACAACCCCTAGGCTAAATCGCGAGACGAATCTATTAAGCC
TAATTAGTCCATAATTTGATAATGTGGTGCTACAATAACCATTCGCTAATGATGGATTGA
TTAGGCTCAATAGATTCGTCTCGTGATTTAGCCTAGGGGTTCTGCTATTAGTTTTTTTTA
ATTAGCTCACATTTAGTCCTCCTAATTAGCATTCGAACATCCGATGTGACAGGGCTAAAG
TTTAGCCCCTGGCTCCCAAACACCCCCTAACACGGCCACGTCCACGACCGTGACCTCTAT
AAGCTGAATTCGCTAAATAACTGAAGACTCCATTGTTTTGTTGTTCCAAGCGAGCTTCAT
AAGCAAGAAGCTGGGCATTAAGATCTGACAAGGTGACATCTTCTCTGCTCATAATTGAGG
ACATGAATGGATTATAGTCAGCATCTAACCCCTTGAGAATAGATGCAGTAACATCGTCAT
CTTCTAGCTTCTTTCCAGCAGCAGCCATCTCATCAACAAGAGCTTTCATCTTGGTGAAGT
AAGCAGTGGCTGATTGGTTGCCCTTCTGTTCCCTGGCCAATTGTTCCCTAAGCTGGACAA
TGCGAGTTCTTGACTGAGACGAGTACATCTCTGTGATAGCTTGCCACACTTCTGCCGCTG
TTTCCAAATGAGCAACCTGGACAAGAACTTCTTTGGAAAGAGAGGACATACGGTGACCCA
ATACTTGTTGGTCTTTGGAAATCCAAACATCGTACGCAGGATTCTCAATCAACTCATCTG
GTTTGTCTGTAGCCTTGGCTATAGTCTCCGACGGCTTCACAATTGTTCCATCGAGATAGC
CAATGAGCCGTGCTCCACGCACGGCAGGAAGGACCTGCGCCTTCCACACCAGAAAATTCT
CTCTGGTTAACTTCTCTGAAACATTGCTTCCCAACGAACCAACGAGGGAAGAGGAGGACG
AAGTTGACGCCATCGCTTCTGGAGAAAAGGAACTCGATGACGACTTCGGCACGAGAGAAG
CAGCGACGATCTCGTCAACAATCCGATCAACAACTAGACAAACGAAGGAAGAGCGGCTCT
GTATACCATGTAAAAGTAATTGGAAGCGATAAGCCCTCCAATGGCCAAACCTTTCATTAT
ATACTTAGCACATACGAAGTCAGCGACGTTCTCGTCAACAATACGATCGACAACTAGACA
AACGAAGGAAGAGCGGCTCTGTATACCATGTAAAAGTAATTGGAAGCGATAAGCCCTCCA
AGGGCCAAACCTTTCATTATATACTTAGCACATACAACTGCCTGTGTATTATACGGTTAC
AAGACCTAGCAGGTCAAGGCATGAGATCAGCATGAGTCCTATCCTATTACAATATCAGCC
ACGTTCTAACA
>RLCsiAle_Retrofit_0044
TGTTAGATGTATATGTACTGTTGGTATTTTATCTTTTCTATTAGGGGATTTTGTGTATAT
TTCCTTCTCCATGTACCTGTATATATATGGGTCCAATGCCCCTGTTATGAATACAAGTGC
TATTCCTAACTTGGTACAGAGTCAAACTAGGATTAGATTTCTTCTCAATCTGCCCTAGGG
TTCCTTTTTTTCGAGGCACGTTGCACTTGGGTGCTCTGTTCTCTTCGTTGATGAGGACGC
TGCTTGACGGTGTGACGCACCGCCACCAGTACGACACGTCATCGCTATCTTCCCGCTCAC
CCGTTGCCTTGTCGTCGCCCGGCGCCGGCTGCTGCCTACCGGCTTCGTCGCCTCGACACC
ACGCCCTGCCGCCAGCCAAATTCGTCACCGCCGGCTGAGCCGCCCGTGCTGCCCCCGGCC
CCACCGGATTTGTCTTCCCCGGCCCTGCTGGATTCGCCAGCTGCGCCGCCCTCGACCCCG
CCGAATTCGTCGCCGGATCCTGCCGCCCCATCTTCCTGTTGCTTCGGCGCCTCGTCGTCG
CCGGTCCTACCGCCTGCTCATCCGCTCGCCCGATCTACTACGACCGTGCTGTGCGGACTT
GCCTCCGTTGCTTGGTTCTCACGTGAAGAGATAAGGTAGCTGGTAAAAAAAAATTGCTGT
TCTGCGTGTACTCTGCTGCTTCGTTCGTGCGTTGCTTCTGTTCATGCAGTACACGATTGG
ATATTGAGTACCGGTAGCGAGAAAAAAAACTTGCGCCGCTATTCCTCTGCGCTCTCGCCA
TCGCTTGCCGCTGTTCCTTTGCGCTCTCGCCATCGCCATGGCTCCTTCGGCTCCTTTATC
TAGTGGTGTCCTAGTGTTACGCTATGCGGTGTTGTTCAATAGCACCAACTATCGAGATTG
GGTTCCTCGTCTACGGATTCATATGCGTGGTCTTCGTCTTTGGGAGTTTCTAGCTAGCGA
GTTGCTTTGCCCACCTCGTCCTACTGCTCCTACATACCCGATGATTCCTTAGAAGACTGT
GATTCCAGAGAAGGCTACAGCTGAGGAGATGGATCGGTTGCTTGCTGCTTATGATGCGGA
TGTGGCAAAGCTACTTGCTGATTATGATGATGGTCTTGCTTCGTATGAGTCTCAATTTAC
TACATACTGGACATGGGTTGATGAGGATGCTCGAGCTACTTCTATTCTTGTTGCTAGCAT
GGAGGACAGGATTTCGGCTAATATTGTTGAGCTTAATTTTGCACATCAGATGTGGACTTT
TTTTCATACGCGTTATGAGCCCACTGGTCAGTCTACTTTTCTTGCAGCCATTCGTCAGGA
GCAGCTTGTTCGACAGGGTGATGGTACAGTTGATGATTTCTATGGTCAGAAATCTGCTAT
TCGGCGCCAGGTTGACACTCTTGGTCCTCAGTTGTCACCTAGCACTTGTCAGTCCTGCCT
AGGTCAGCAGCAGGCCCTTGAGCTTCGCTGCACCTACGACTTCTTGACGTGTCTTCGGGA
TTAGTTTGAGCCACTTCGTGCACAGCTGCTTGCTCGCCATCCTTGTGTCTTCCGAATGGA
GGCTCTTGCTGCTGTTTGTAATGAGGAGACTCGCCTTCTTGCTGCTAGATTGATGCGGTA
CTCTTCAGTTTTGGCTGCTAGCTCCTCCACTCGTCTTACTGTTCCTCCTCCTGTGGTGCC
TTCTTCTGAGAGTCGAGGGGGTGGAGGTCTTAAATGTGACTGGTGTGGCAAGGATAACCA
TGTGGAGGCACATTGTTATAGGAAGAAGAAGGCTCAGCCTCGTGAGGGTCAGTCTCATCG
AGGTGGATGTTCTTCACAGGGTACTAGTGGTACGGGTGGTTCTGCTCATTCTTCGTAGGG
TACTAGTGGTACTGGTGGTTCTGGTTCTGGAGGTCCTCAGAAGAGTTCTGCTGGTTCTAA
GACACAGGAGATCATCAGGTTGCTCAGCCACCTTGTTTCCTCTATGCCATCGGGAGCTGC
GGGTCATGTGACTCAGCCTTCTGCGCCTATAGGTTCTACTGCTACTTCTCAGTCTTCCAC
TCTGGGACCACCTTCCACATCTACTTTAGGTATTTGTCCATGGATTCTTGATTCTGGTGC
TTCATTTCATATGACTCCTTATTGCACCTATCTTTCTTCCATATGTTCTCCATCTGGTTC
TCCCAATATCCGTACAGCCGATGGTTCTTCTCTTCCTGTTGTAGGACATGGCACTCTCCT
ATCTGACTCTTTTCATATCCCTGATGTTTCTTATGTTCCCGATTTGACCATGCAGCTCAT
GTCTGCTAGCCAGCTCACAAATCATGACTGTCGTGTTATTCTTGATCATGATTTTTGTTA
TGTTTAGGATCGTCGCACGGGTCAGCTGGTTGGTACTGGCCCTCATCGTCGTGATTCTCA
ACATCTTTGGGAGCTTGACTGGCTTCATCTTCCTTCCCCTGTGCTCGTCTGTCTAGTTGG
CTCTGCTTTGGCTGCTTCGTCGACCTCGTCCTTTGATCAGTGGCATCATCACTTGGGTCA
TCTATGTGGCTCTCATCCGTCCAATTTGATTCGTCGTGGTCTTCTAGGGTCAGTTTTAGG
TCATGAGTCTTTAGCTCAGTGTCAGGGTTGTCGGTTGGGCCAGCAAATTCAGCTTCCCTA
TCATCCTAATGAGTCTGTGTCACAACGTCCTTTTGATCTTGTTCATTCGGATGTCTAGGG
TCCTGCTCCCTTTGTTTCTAAAGGGGGCCATCGATACTATATTATATTCATAGATGATTT
TTCTCATCATACATGGATTTATTTTATGAAACATCGTAGTGAGGGCTTATCTATCTACAA
GACTTTTACTACTATGATCCGCACTCATTTTGACACTTCTATTCGTGTTTTTCGTGCTGA
TTCTGCAGGCGAGTATCTTTCTGTAGCTCTTAGTCAGGTTCTCTCTGAGCAAGGCACTCT
TGCTCAATTTTCTTGTCCTAGCTCCCATGCTTAGAATGGTGTGGCTGAGCATAAGCATTG
TCATCTTCTTGAGACTGCTTGTGCTCTTATGCTTGCTTCTTCTGTTCCGCCTCATTTTTG
GGTGAGGCTGTATCCACAACCACTTATTTGACTAACATTTTTACCTTCTTCTGCTCTGCA
TGGTGAGATTCCTATTGAGCGTTTTCTGAATAAGTCGCTTGACTATTCCAGGCTTCGTCT
CTTTGGCTGTGTGTGCTATGTACTTCTTGCACCGCGTGAGCGCACGAAGTTGACTGCTCA
GTCTGCTGAGTGTGTTTTTCTCGGCTATAGTTCTGAGCATAAGGGATATCGTTGTTGGGA
TCCGGTTGGTCGTAGGATGCAGATTTCTCGGGATGTTGTATTTGATGAATCTCATCCTTT
CTATCCTCGTCCTTCTTCTGATGTTTCCTCTGCATCTTTGGTTGATCCACTATCCTTCTT
AACATTACCTGATACTTCTATTGCTATCACACCCTTATCACGTCAGGTACCTCCTCCAGT
GGCTCCTCCTGTAGTCTTCCTCTTTGGAGTCTACTTCTTTGGAATGTCCTATCGTGGCTG
CTGATTTTTCTGTGAAGCCACCAGTGACACATGTCTATACTCATCATGTTCGGCCTTCTG
ATGTGCCATCTTCATCTGATATGCCATCTTCTCCTATTGAGGCCTCTCTTTCAGAGGATT
CCTCTCCTGAGCAGCTTCTTCGTTGTAGAGCTGCTTCGTTGTAGTCATCGTATTCATAGA
CATCCTGATTATTATTCTCCTTCTGCTTATGCTGCTACTGTTCTTTCAGAGCTGGCATCT
TATCGTGATGCTCTTCCTCATCCGGAATGGCAGCACGCTATGGTTAAGGAGATTGCCGCT
CTTGAGCGCACTCACACATGGGATCTTGTTCCTCGTCCTGCACATGTGTGCCCTATTACA
TGTAAGTGGGTTTATAAGGTGAAGACCCGCTCTGATGGTTCTCTTGAGTGCTATAAGGCT
CGTCTTGTTGCTCGTGGTTTTCAGTTGGAGCATGGTCGCGACTATGACAAGACTTTTGCT
CCTGTTGCTCACATGACCACTGTTCGCACTCTTCTTGTTGTGGCCTCTGTTCGTGAGTGG
TCCATCTTTCAGCTTGATGTCAATAATGCCTTTCTTAATGGTGAGCTGCGTGAGGAGGTT
TATATGCAGCCGCCGCCTGGGTATTCTGTTCCTGAGGGTATGGTTTGTCGTTTTTGTCGC
TCGCTTTATGGCCTAAGACAGGTTCCTCGTGCTTGATTTCAGCGTTTTGCCTCTGTGGTC
ACTGCTGCTTGTTTTTCTGCTAGTGCTCATGATCCTGCACTTTTTGTCCATACTTCGTCA
TGTGGTCGGACTCTTCTCCTTCTTTATGTTGATGATATGATCATTACTGGAGATGATCCT
CAATATGTTGCTTTTGTCAAGGCTTGTCTCAACGAGCAGTTTCTTATGTCTGATCTTGAT
CCTCTTCGTTTCTTTCTTGGGATTGAGGTTTCTTCTACATCTGAGGGCTTCTATCTGTCT
CAAGAAAAGTATATTCAGGATCTTGATTGGGCTTCTCTTACTGATCAGCGGACTGTTGAG
ACTCCTATGGAACTTAATGTTCATCTTCGAGCCACTAATGGTGAGCCTCTCGAGGATCCC
ACTCGTTATCGACATATTGTTGGGAGTCTTGTTTATCTTGGTGTTACTCGTCCTGATATC
TCCTATGTTGTACATATCTTGAGTCAGTTTGTTTCATCTCCCACTCAGCTTCATTATAGT
CATCTTTTTCATGTCTTATGTTATCTTCGTGGGACTCTTTCACGCCGTCTGTTCTTTCCA
CACTCTAGCTCCTTACATCTCCAGGCATATTGTGATGCTACATGGGCTAGTGATCCCTCT
GATCGTCGATGTCTTTCTACCTATTGTATTTTTCTTGGTGGTTCCCTTATTGCTTGGAAG
ACTAAGAAGCAAGTAGCAATTTCTCGTTCGAGTGCTGAGGCTGAGTTGCGTGCTATGGCG
CTTGTGACGGCAGAGGTGACTTGGTTACAGTGGTTGCTTGAGGATTTTGGTGTTTCAGTT
TCTGTGCCGACTTCTTTTTTGTTTGACAGTGTAGGAGCTATCAGTATTGCCCGTGATCCG
ATGAAGCATGAGCTTACTAAGTATATTGGTGTGGATGTTTCTTATACACGATCACAGGTT
CAGGATGAGGTTATTGTTCTTCAGTACGTGCCTTCAGAGTTGTAGCCGGCTGATTTCTTT
ACAAAGGCGCAGATCCATGTTCAGCACGGATTTTATCTCTCTAAACTCAGTGTTTTGACC
CACCGTGAGTTTGAGGGGGGGCTGTTAGATATATATGTACTGTTGGTATTTTAACTTTTC
TATTAGGGGGTTTTGTGTATATTTTCCCCTCGCTATACCTATATACATATGGATCTAGTG
CCCCTGTTATGAATACAAGTGCTATTCCTAACA
>RLCsiAle_Retrofit_0046
TGTTAGATAGATAAGATAGACATTTGTTGAGTTATCTTGTAACTAACCATAACAAACAGA
TCATGGCCGGTTAGATAAGGTTGTTGGAAGTTGTTGTAATCAGCTAGGAGATCGGCACAT
GCATATCTGTTTGTTATGCCCCCGTGTAACCTTGTGCTATATATACACGCAGCCGTCGCT
AGAGGCATATCATCTTTGCCTGCGACGTTCACCTATAGCTTCTGCTCCTCTGAATTTACA
TGGTAATCAGAGCCTAACTTTTTTTTTTCTTCCAACCCCACGCCATGTCTTCCTCCAATC
AGAACTCCCACTCGCCGTTCCCGTCGTCGGCGATCACCGAGAAACTCGGTCGCACCAACT
TCGTCACCTGGCACGCCCAGGTTCGGTCTGCTGTGCGCGGGGCACGGCTTCAAGGTCACC
TCGACGACACCGTGCCGCCGCCGCCAAAAACCATTAAGGACAAGGAAGATCGGGAGATTG
AAAACCCGGTGTTCGACGACTGGGACGCTAAGGACCAGCAGGTCCTCAGCTTCCTTCTCT
CGGCACTCTCCAAGGACATCCTCGCCCATGCTGCTCGAGCACAAACGGCGGCCGAGGCAT
GGCGCTCCATCACCGCGCTGTTCGCCTCGCAAACACGAGCCCGTGTTGTTAATCTACGCA
TGGCGCTCGCCACGACAAAAAAAGGTACTCAGTCCGTCACTGAATATTTCACTACGATGA
AGGGTTTTGGTGATGAGATGATCGAGGCCGGTCGTGCACTCTCCGATGATGAACTGGTGG
AATACGTTCTCGCCGGTCTTGGTCCGGAGTTCGAATCCCTGGTGACTTCACTCACCACGC
GGATTGAATCGGTGTCCATCGACGAGCTCTACTCCCAGCTGCTCACCTTTGAAGCCAGAT
CCAATCTGGCTCTTGGGGGTGACCAAAACTCGGCAAATATTGCCGGGCGCTCTGGTGGAC
GAGGTCGTGGCATCAACCGCGGTCGTGGCGGTGGGCGCGGCTTTAGCCGTGGCCGCGGCT
CCCCTGGTGGCCGTGGCCGTGGTCGCAGCGGATATTCCCCAAGCGCGTCCACTGATCGTC
GCGATAAGGGCGTCATATGTCAAGTCTGCGAGAAGCCCGGCCACTCCGCGGTGCAATGCT
GGTACCGCTTCGACGAGGACTACGTGCCGGAAGGGAAACATGCTGCAGCGGCTTCGACAA
GCTACAACGTCGACACCAACTGGTACACCGATTCTGGGTCTACGGACCACATCACAAGTG
AGCTAGCCAAGCTGGCCACTCGTGAAAAATACAATGGAGGCGACCAGATTCATACCGCCA
ATGGATCAGGTATGACAATTCATCATGTTGGTCATTCAACTATTGCCTCTCCGAGCCATA
CTTTTCAGCTCCGTAATATTCTTCATGTTCCTAGTGCTGCTAAAAATCTAGTTTCTGTTC
ATCGCTTCACTTCAGATAATGATGTTTTCATTGAATTTCACCCTAGCTTCTTTTTGATCA
AGGACAAGGCAACCAAGAAAATTCTGCATAAGGGACCATGTCGTCGTGGGCTTTACCCTC
TTCCAGCATCGTCCAAACAAGCTTTTGCATCCTCACGTGAGTCTGTGACCAGGTGGCACG
AACGCCTAGGTCACCCATCGTCCCAAGTAGTTAAGCATGTCATTAGTCATAATAATTTAT
CCTGTGTCCCTGAGTCAAATAAAGCACATGTATGTGATGCTTGTCAGCAAGCCAAGGCTC
ATCAATTACCTTATCCCGAGTCTGTTAGTAGATCATGTGCTCCTTTGGATCTTATTTTCT
CTGATGTTTGGGGTCCCGCTCTTGAGTCTGTCGGGCGGAAACAATATTATGTCAGCTTTA
TTGATGATTTTAGTAAATTTACTTGGATCTATCTCATCAAATTTAAATCTGAAGTGTTTC
AAAAATTCCATGATTTTCAGCAGCTAGTAGAACGAAAATTTGATCGAAAAATTAAGTCTG
TCCAGACAGACTGGGGTGGCGAGTATCAAAAACTCAATTCTTTTTTTAATAAGGTCGGCA
TCACCCACCTAGTGTCTTGCCCCCATGCACACCAGCAAAACGGTGCTGCCGAACGTAAGC
ATCGCCATATTGTAGAGGTTGGCTTAGCTCTTCTCTCTCGTGCATGTATGCCCCTCAAAT
TCTGGGATGAAGCCTTCCTCACCGCCACTTATCTCATAAATCGCCTACCTAGCAAGATCA
TTGATTTCTCTACACCCCTGGAGCGTTTGCATGGACACAAACCAGACTACACATGGCTAC
GCACCTTTGGGTGCGCATGCTGGCCAAACCTCAGGCCATACAATACACACAAACTTCAGT
TCCGGTCCAAATGTTGCGTCTTCCTTGGTTATAGCAACCTTCACAAAGGCTTCAAATGTT
TAGATGTGTCTTCAGGCCGTGTCTATATCTCTCGTGACGTGGTCTTTGATGAATCTGTTT
TTCCATTCCAAGAGCTTTCGCCCAATGCTGGAGCTCGGTTACGACCGGAAATCCTTCTCC
TACCATCATCTGGCTCGGGTGGCACTGGTTTTGATGATCGCATGCATGATTTGTCTGACC
TTGCTAATCAATCGCCATGCAGTGTGCCTTCTGATGTTTTGTACAGGTTCCAGGAGCATC
CATCCAGTGTCCGTGATCAACCACAGGCAGCTGATCCGCCGGTCGTTGCTGCCAGGGAAT
CTCCCTGCAATGGCCCTGCTGACGGGCCCCATGGTGTCCTGGCGGGAGCACCATCGGCCG
AGCGAGCGGGCCACAGCCCTGCTGGCAGACCTCACGGCGCCCTGGCAGGAGAGCCACCGG
CCGGGCGAGTGGAACTCGCTGGCCCCTGCACGGATGCTGCGTCTGCTGTGACGGGCGAAT
CCGCGCCACCTGCCAGTCGATCGACTCCTGCTGCCGGCACGTCTGCGCCGCCTGCACCGG
CACAGAACAAGGAGGACATTGTACCGCCCGGATCTTCTGCGCCCACGACTGCAGTGACCG
CGGATACGTCCCCTGCTGCAGCAACCGGCCGTCCTCTCACGCGCTTGCAGCGTGGTATTC
GCAAGCAAAAGCAGTACACAGATGGCACAGTAAGGTATGGATTATTCACATCTACTGGTG
AACCATCCTCTCTAGATGAAGCACTGCATGACAGGAATTGGCACCAAGCTATGGAATCTG
AATATGAAGCTCTCATGAAAAATCGAACGTGGCATCTTGTTCCTCCTCAAAAAGGCCGCA
ATGTTATCGGTTGCAAATGGGTCTATAAAATAAAAAGAAAGTCAGATGGAACTCTTGACA
GATATAAGGCTCGTCTGGTGGCCAAGGGATTCAAACAAAGGTATGGAGTTGATTATGAAG
ATACTTTCAGTCCTGTTGTTAAAGCCACTACTATTCGCATTATTTTGTCACTTGCTGTCT
CCTGTGGTTGGTCGCTTCGGCAACTTGATGTACAAAACGCATTTCTCCATGGAGTGCTAG
AAGAAGAAGTATACATGCATCAACCTCCAGGCTTTGAGGATCCAGCTCATCCTCATTATG
TGTGTCGGCTAGACAAAGCTTTGTATGGTCTCAAACAAGCTCCGCGAGCATGGTATTCTC
GCCTCAGTGAAAAGCTTCTTCGTCTCGGGTTTTTAGCATCTAAAGCCGATACCTCTCTCT
TCTTCTTTAGCAAGGGAGGCATAACAGTGTTTATATTAGTTTATGTGGATGACATTATTG
TTGCTAGCTCCAATGAACAGGCCACCGTTGCATTGCTCAAGGATCTCAAGGAGGAGTTTG
CACTAAAAGATCTTGGGCCCCTCCATTATTTCCTCGGTATAGAGGTTACAAAGGTACGCG
ATGGTATACTGCTCACCCAAGACAAGTATGCTCGTGATTTACTCAAGAAGGTAGGAATGT
CAGAATGTAGACCGGTCACTACACCTTTATCTACCAGTGAAAAATTGTCATTATATAAGG
GTACTCCGTTAGGTGTGAATGATGCAACCCAGTATCGGAGTATAGTTGGCGCCCTGCAAT
ATCTTACACTGACACGACCTGACATTGCTTTTGCTGTAAACAAAGTATGTCAATTCTTGC
ATGCTCCTACCACATGTCATTGGGAAGCAGTAAAAAGGATACTAAGATATATTCGGCAGT
GCACTAGCCTAGGGATTAAAATTCACAAGTCCTCCTCTACTTTAGTCAGTGCATTCTTAG
ATGCTGATTGGGCTGGATGTATAGATGATAGAAAATCTACTGGAGGATTTGCAGTGTTCT
TGGGAAATAATCTAATATCATGGAGTGCTAGGAAACAGCCAACTGTTTCTAGATCAAGCA
CAGAAGCAGAATACAAGGCGATTGCTAATGCCACAGCTGAGGTCATGTGGGTTCAGATTT
TGCTAAGAGAGATCGGTGTCAAGAGTCCAAGAGCTGCAAAATTGTGGTGTGATAATTTGG
GTGCCACATATTTGTCTAGTAATCCTGTTTTTCATGCAAGAACAAAACATATTGAAGTTG
ATTATCACTTTGTTCGAGATCGAGTCAAGAAGCAACTATTGGACATTGGGTTTGTTTCTA
CGAAGGATCAAATAGCCGACGGCTTCACCAAAGCTCTTCCTGTCCGCCAAGTTGAAAACT
TCAAAGTCAATCTCAACATGGACACGTTGAAATTGAGGGAGGCTGTTAGATAGATAAGAT
AGACATTTGTTGAGTTATCTTGTAACTAACCATAACAAACAGATCATGGCCGGTTAGATA
AGGTTGTTGGAAGTTGTTGTAATCAGCTAGGAGATCGGCACATGCATATCTGTTTGTTAT
GCCCCCGTGTAACCTTGTGCTATATATACACGCAGCCGTCGCTAGAGGCATATCATCTTT
GCCTGCGACGTTCACCTATAGCTTCTGCTCCTCTGAATTTACA
>RLCsiAle_Retrofit_0047
TGTTATGAATAGCACTTGTATTCAATATGGGGGCTAGGCCCAAATATATACATGTACAGG
TATTAGGAAATATGCACAAAACCCCTTATACAATGGGGAAAATACAAGAATACATATACA
TCTAACACTCCCCCTCAAACTCAAGGTGGATCCAGAACACTGAGTTTGGAGAGATAGAAC
CTGTGTTGAACTCTCGTCTATGCCTTAGTGAAGAAGTCTACCAACTGAAGCTCTGAAGGC
ACATACTGAAGAATAATAACATCATCCTGTACCTGGGCTCGTGTGTAAGAAGCATCAACA
CCAATGTGGTTGGTAAGCTCATGCTTCACCGGATCACGAGCAATACTAATAGCTCCGGTA
CTGTCAGACAAAAGAGGAGTCGGCATAGAAACAGAAACATCAAAATCCTCAAAAAGCCAT
AGCCCGTAACTCAGCCTCTGCACTTGAACGAGAAACTGTCGTCTACTTCTTAGTCTTCCA
AGCAATGAGAGAACCACCAAGAAAAACACAATAAGCAGAAAGAGATCAACGATTAGAGGA
ATCACTAGCCCAAGTCGCATCAGAATAAGCCTGGAGCTGTAAGGAGCTAGAGAGAGGAAA
GAACAGACGATAAGATATAGTTCCACGAAGATATCGCAGAACACGAAGAAGAAATGGAGC
TGAGTAGGTGCCGAAACAAACTGACTAAGAATATGTGTGGAGTAAGAAATGTTAGGTCGA
GTAACACCAAGGTAGACAAGGCTCCCAACAATGTGGCGAGAACGAGTGGGATCTGAAAGA
GGCTCACCAACAGTAGCACGAAGATGAACGTTAAGTTCCATGGGAGTCTCAACTGTGCGA
TGATCAGTAAGAGAAGCACGATCAAGAAGATCCTGAATGTACTTTTCTTGGGACAGGTAG
AAGCCCTCAGGTGTGGAAGAAACCTCAATCCCAAGAAAATAATGTAGGGGACCTAGATCA
GACATAAGAAACTGCTCACTGAGACGTGCCTTCACAAAGGCAATATACTGGGAGTCATCT
CCAGTGATGATCATATCATCAACATAAAGAAGGAGAAGAGTCCGACAACGAGAGGAAGTA
TGAACCAAGAGCGCAGAATCATGGGCGCTTGCAAAAAAGCCAACAATAGTGACTACAGAA
GCAAAGTGCTGGAACCAAGCACGGGGAGCTTGCTTGAGGCCATAAAGAGAGCGGCGAAGA
CGACATACCATACCCTCAGGAACAGAATAGCCAAGTGGTGGCGTCATATAAACCTCCTCA
CGAAGTTCACCATTAAGAAAAGCATTCTTCACATCAAGCTGAGATATAGACCACTCACGA
AAAGAAGCCACTGCAAGAAGAGTGCAAACAGTAGTCATGTGAGCCACAGGAGCAAATGTC
TCATCATAGTCACGACCATGCTCCTGCTGAAAACCACGTGCCACAAGACGAGCCTTATAG
CGCTCAAGAAAACCATCCGAACGGGTCTTAACCTTATAAACCCACTTACATGTGATAGGA
CAAACATGTGAGGGAAGAGGTACAAGATCCCATGTGCTAGTGCGCTCAAGAGCAGCAAGC
TCCTCTACCATCGCGTGCTACCATTCCTTATGAGTAATGGCATCATGATAAGAAGTTGGC
TCAGAAAGAACAACACCAGCACGAGGAAAACCATACCAGTCTGGAGGGTGAACCGAGAGA
CGATCACGAAGAGCATATCGTGAAGAAGACAAATCAAAAGGTGGCTCATCAAGAGGAGCA
GGCACACCAAAGGAAGATGGCTCAGCAGGAGGAGAAGAAACATCAGAGGAAGATGGCTCA
AGAACCCGCCGAGTACGTATATAGAAATGTGTGACAGGTGGTTTGGTGTCATAAATAGTA
CCCATAGGAACTTGTGGAGTAGAATCGGAAGAAGAAGTCTCCACAGATGAAGGGGATGCC
GAAGAAGGCACTAGAGGAGGCTCATCAGGAGCCGCAGAAGTAGGCACCAAGTGTGAAAAA
TGCATAGGAGCAATAGGAGTATCAGGAAATGTTAGACAAGAAAGGGGCTCAACGAAAGAT
GCATGAGAAGCATCAGGAGAAGGACGAGAGTAGAAAGGACGAGACTCATCAAAAGTAACA
TCCCAAGAAATCCTCATCCGACGGCCAACAGGATCCCAACAACGATATTCCTTATGCTCA
GCACTATATCCTAGAAAAACACACTCAACAGATTGAGCGTTCAGCTTGGTGCGCTCACGA
GGTGCAAGAAGCACATAGCACACACATCCAAAGAGATGAAGGCTAGTATAGTCAGGCAGC
TTGCCAAAAAGACGCTCATATGGAATCCCACCCTGAAGAGCAGAAGAAGGCTGAATGTTA
ATCAAATAAGTAGCTGTAGAAACAGCTTCAGCCCAAAAATGCGGTGGAATAGTAGAGGCA
ATCATCAGAGCATGAGTAGTCTCAAGCAAATGACGATGCTTGCGCTCCGCAACACCATTC
TGAGCATGAGCACCAGGACAAGAGAACTGGGCAAGGGTGCCCTACTCAGAAAGAAATTGA
CGAAGTGCTCCAGACAAATACTCCCCAACAGAATTAGCACGAAAAACCTTAATAGCAGTG
TCAAACTGAGTATGGATCATGGTGACAAAATTTTTATAGATAGATAAAGCCTCACTATGA
TGTTTCATAAAATAGATCCATGCGTGGCGAGAAAAATCATCTATAAATATGATATAATAT
CGATGACCACCTTTCGAAACGAAGGGAGCCGGACCCCATACATCAGAATGAACAAGATCA
AAAGGATGTTTTGACACTGACTCACTAGAATAATAAGGAAGTTGTAGCTGTTTTCCTAGC
CGACAACCCTGACACTGATCCAAAAATACATCACCAGAAACTGACCCTAAAAGACCACGA
CGAACTACCGTAGACAAACGCGAGCCACAAAGATGTCCTAGACGATGATGCCACTGAGCA
AACGACGATGTAGATGACGTAGACGAAGCAACTGAGCCCACAAGACCGGTAAAGGCAGCG
GAAGGAAGACGGAGCCAGTCAAGCTCCCAAAGATGCTGAGAATCACGTCGATGAGGGACA
GTACCAACTAGGAGACTCGTGCTGCGATCCTAAATACAACAAGTGTCAAAATCAAGGATA
ACACGACAACCATGATCAGTGAGCTGGCCAGCAGAGATAAGCTGCATGGTCAGTTTGGAA
ACATAAGAAACAGCAGGAACATGAAAAGAGGAAGACAAAAGAGTGCCTCATCCTGCAACA
GAGAGACGATCCATCTGCGGTTTGAACAGTGACAGGAAGAGATGGAGTACTGATGGAAGA
AAGGTTGGTACGATCAGGAGTCATATGAAAAGAGGCACCAGAATCTAGAATCCATGGAAA
AGTACCTGAAGAAGAAGACTAGGAAGCAGCAACAAAACCTGGCAGTGCAGAAGCCTGAGT
AACAGAACCAGCAGCTCTTGCGGGTATAGAGGCAGCTAGGCGACGAAGCATCATGAGCAT
CTCCTGTGTCTCAAAACCAGCAGAACTCTGCTGAGAACCTCCAGTACCAGAACCACCAGC
ACCACTAGTACCCTGTGAGGAACGACCACCTCGGCGAGACTGAGCCTCACGAGACTGAGC
CTTCTTCTTTCTGTAACAATATGCCTCCATATGGTTATCCCTGCCACACTAGTCACATTT
AAGACCACCACCCCCTCCACTCTAAGAAGAAGGCACTACCGAAGAAGGCGCCATAGGTGG
AGGAGTGGAGGCCTTGGAAGAAGAACGAGCAACCAAGACTGAAGAAGATGAAGACTGCAA
CAGACCAACACTACGAAGACATATCTCCTCATTACGAACAGCAGCAAGAGCATCCATTAG
AGACACACAAGGCTCATGGGAAACCAGCTGAGCATGAAGCTGCTCAAACTCATCACGAAG
ATGGGTCAGAAAATCATGGGTGCGCCTAGTCTCCAGAGCAATTTTTTGAGCCTTACAAGA
TTCACAAGTGCTAGGTGATAATGGAGGACCAATAGAGTCAAGTTGACGCTACACTGCATA
AATCTGAGCAAAGAACTCCTCAACTGTAGAGTCACCCTATCGCAATAGCTATTCTTGACA
TAGAGCAGCAATATATGTAGATTGACCGGTGGGCTCATAACGCTGACGAAGAAAAGCCCA
CATCTGATGTGCATGATCAAAGTCAACAATATCTGCAGAAAGACTCTCCTCCATACTAGC
AGCAAGAACAACACCAGCACGAGCATCCTCATCTAACCATGTCCTGTATGCAACAAACTG
CAACGCATATGATTCCGTACTATCATCAAAATCATCAAGCAGCTTCTTCTGCACGGCCTC
AACAGCTGTGTCAGGAATAGTAGGCTTGACAGGAGGAGCTGGGCAGGGTATATCACCAGT
AAGAAACTCCCAAAGACGAAGACCACGCATATGCAAACGCAGACGGGAAACCTAGTCACG
ATAGTTGGTGCCATTGAAAAGCACCAGGCATCGTAGAACCTGTACAGCACCGGATGAAGG
AACAGGAGACGCCATCAGAAGTAGGTAGGCGGGCAGAGTAGATAAGTCACAGCAAATCCC
ACGCGAGCAAAATTGGATCACAGAGGCAAAGCGAATCCAATTGCAGAAGAGTGAATGAAT
TGGAACAGCGTCCCCTGGCCGACGGCGAGGCAGTGTGGACCGAAGCAACGCCGTCAAGCC
GCGGACGGGCGCGGGCGAGACGGGCGCAGAGAAGCCCGACAGGCGGGCCGATTCTGCAGA
GGCAACGTGGAAAAATCAGGCGGGGCCTGCGGCGACAAGCGGGCGGTGAGTCACAGGCGG
CTGACGACGATGAGCTGACGACGACAGAACAAGTTGGCGACAGCAAAAAATGAGTCAGCA
GCAGCAAAATTGACGAATGTGTGTTGCCAGGATTGAATTGATAGAGGAATATCAATCCAA
TCGATGGAAAAGGCAACGATGGTGGATGGGTAGCACGCAAGTGCAACATGCTTTTGGAAC
AGGAACAGCTAGGAGATTGAAACAAAACCTAAACCTAGTTTGGCTCTGTTACCATATTAT
GAATAGCACTTGTATTCAATATGGTGGCTCTAGACCCAAATAGATACATGTACAGGTATT
AAGAAATATGCACAAAACCCCTTATACAATGGGAAAATACAAGAATACATATACATCTAA
CA
>RLCsiAle_Retrofit_0064
TGTTAGAGAAGGGAAGAATGACCAGACTGCCCTCGTTCCATTCAGTCTAGGGTTACAAGT
ATACAAAGTATGGGCCGAATGGGCCATAAGGTCAACATGGGCCAGAAAGGGATAAACATA
AATCTGTACATATTAACAGCCCCCCTCAAACTAAAAGTGGCTGAGAAGAATCTAAATTAG
ACACATTTAGTTTGAGAATATGAAATTGATGTTGATCTCTAGTCTGAGCCTTGGTGAAGA
AATTTGCAAGCTGAAGTTCAGAAGGTGTGTACTGAAGATCAACAGTAGATTGTTGACAGT
GAGATCGTATGGAGGCATCAACACCAATATGCTTAGTGAGCTCATGCTTGATTGGATTGT
TGGCAGTTTGAATAGCACTAGTGTTGTCACAACAGAGAATGGTAGGATCAGCACAAGTAA
CTCCAAAATCAGCCAACAGCCAACGGAGCCAAATAATTTCTGCTGTTGTTGTGGCTAGAG
CTCTTAGTTCAGCTTCAGTGCTAGAACCGGAAACTGCAGTTTGCCTCTTGGACTTCCATG
CAATTGGTGAGTCACCAAGGAAGATACAGTAACCAGTCACAGATCTTCGATCAGTATGAT
CACTAGCCCAAGTAGCATCAGAGTAAGCATGGAGCACAGGCCGACTGGATGCGGCATAAA
ACAGTCGTTGAGAGATTGTCCCCCGCAGATACCGCAGAACACGAAGCAAATGAGCATAGT
GAACTGTGGTAGGTGCACTGACAAACTGTGTGAGAATGTGGACTGCATAAGTAATGTCCG
GTCTGGTAGCAGTAAGATAGACCAGGCTACCAACAAGATGGCGATACCGTGTCGGATCTG
CAAGAGGAAGACCATCTGATGGCTTTAGATGAAGATGAAGCTCCATAGGAGTAGCAGCAC
ACCGAGTGTCAGTAATGCCAGAACGAGCAAGCAAGTCTTGAATATACTTGGCTTGAGAGA
GATAATAGCCATCAGTAGTGGAGGTAATTTCAATGCCCAGAAAATAGCTTAGGGAACCCA
GATCAGACATCATAAATTGTTCACAAAGGCGCTCTTTAACAAAGGTAATGTATTCTGAAT
CATCCCCAGTGATCAACATGTCATCAACATATAGCAGAATTAAAGTGTGACCTCGTGGAG
AGGTATGAACAAACAGAGCTGGATCATGGTCACACGGAGTGAAACCTGCAGCAGTAACAA
CTGAACTGAACCGCTGAAACCAAGCTCTTGGTGCTTGCTTGAGACCATAAAGAGCACGCC
TAAGATGACAAACATATCCAGGAGGAACCTCAACTCCCGGCGGTGGATGCATATAGACAT
TCTCTTGCAGATCACCATGAAGAAAAGCAGTCTTAACATCCATTTGAGAGATAGTCCATG
AATGAATGGCAGCCACAGCAATAAGAGTATGGACTGTGGTCATATGAGCAACGGGAGCAA
AAGTCTCCTCATAATCATGACCATAGGACTGTTGGAATCCCCGAGCAACTAAGCGAGCCT
TGTACCTCTCAATAGAGCCATCAGCTTTGGTTTTAACCTTGTATACCCACTTGCAGGTGA
TGGGGACAACATCATGAGGCAATGGAACAACCTCCCAAGTACCCGTGCGTTGTAAAGCAT
GAAGTTCAACAGACATATCATCTTGCCAAACAGGAAGATGGACAGCTTCCTGATAAGAAG
AAGGCTCACAAACAGCACCAGCAGTGGGAAAACCAAGTCGATCAGGGACAATAATAGTAG
AACGATCCCTAAGGTTATATGGTGGAGAAGAAGGTGGTGTTGGGACAGGAGAAGAAGTAT
CGTCTAAAGGAGGACTAGAGGTATGAGAAGGAATACGGGCTCGACGAGAATAGTGAAAAG
GAAAAGATGTAACAGATGAAGGTAGTGGTTGTGAAGTTGGAACAAACAGCGGAGGTGGAG
GTGTTGGATCAAGAGATGGAGCTGGTTCAAGTGAATGGTAGAGGAATCAAGAGAAGATGG
AGCCGTGTCAAAAGAGGAAGGACATGATGAACTAGATATAGGTGGCAAGAAAAGGAAGGA
GAGGGACTCAACAGATGAGGAGGGTGGAGGAGTAGAAGAGTAAAAATATGGCTTATTTTC
AAGAAAAGTGACATCACGAGAAATACGAATACAACGAGCTGAAGGGTCATAACACCGATA
ACCCTTGTGCTCAAGAATATAACCAAGAAAAACGCACTCAACTGATTGAGCAGTGAGCTT
TAAGCATTCATGAGAAGGTAGAAGAACATAACACGGGCAACCAAAAACACAAAGGTGGGT
ATATTTAGGAGAAGACCCATGCAAGACTTCTCCAGGGCATTTGGCCTGATGACGAGATGA
TGGCTGAAGATTGATGAGATATATAGCAGTAGATACAGCTTCAGCTCAAAAATGAGAAGG
CACAAAAGAGGAAATGAGAAGAGTTCGTGCAGTTTAAATGATATGATGATGCTTACGCTC
AGCAACACCATTTTGAGCATGAGCACCAGGACAAGAGAGCTGAGGCAAGGTTCCTTCAGA
AGAAAGAAGCTGACGAAAAGCATTAGAAAGATACTCTCCCCCAGAAATGGAACGAAAGAT
GCGAATGGGAGAAGAAAATTGAGTATGAACCATTTGAACAAAAGACTTGTAAATGGATAA
CAATTGAGACCGATGCTTCATGAAATAAATCCAGGTGTAGCGAGAATAATCATCAATGAA
TATGACATAATACTTGTGGCCACCTTTGGAGGCAAAAGGAGCAGGTACCCATACATCAGA
ATGTACAAGAGCAAAAGGTTGTGTAGTTTTGGAGTCACTAGAGGGATAAGGAAGTTGAAT
CTGTTTCCCTAGTTTACAACCAGTACATTCAAAAGAGCGATCAATTGATACATGACCAAG
AACACCCTGCTTGACTGAGGTAGACAGACGTGAGCCACACAAATGACCTAAGCGATGATG
CCATTGAGGGAAAGTGGCCGCAATAGAAGCTGATGACGATGATGTTAGTAGCTGAATTGT
TACTCTCATTGAGAGGATGACACTAGAGGTTGGGGCGATTTTTCTGGTTTACTTCTCACA
CAATGCCATGACCAACCAAGGGGTTGGGGATTCATATATATAGGCTGGTGGGCAGCCAAG
CATATGCTAGATGCTAGTCTAAGATGCTATCCTAAAAGCTAGTCTAAGATGATGGCCTAG
TGCTGCAGCATGCAGGAAGTGCTGCAGCCCCACAAAGAACAAAAGTACAAAGAGCCCCAC
AAAGACCAGCAGTACAAAGACTTATCCATCAGATGATGCAAAATAAGGTGATGGCGGCAA
CCGAAGATGATCAAGGATGTGGAGACCTGATGAGCTTTTATGGCGACGGCCAGTACCAAG
AAGTGCTCAGGTTTGCCGATCCTGAATAAAACAAGAGGTGGCATCAAACCCAATAACACA
ATTCATATCAGCTAGTTGGCCAACAGAAATAAGATTCATGGAAAGTTTTGGCACAAGAGA
AACATCAAAATCAGAAGTGACAAGATTTCCCTGATGAGTAACTGTGCAAAAGTTACCATC
AGCGGTCTGAACAGAACGAGAACGAGTATCAGCGATTGGCTGACAAGAATCCAAATGAGA
GGAATCGGAAGTCATATGAAAAGAAGCTCCGGAATCCAACACCCAAAAACTAGTACCTGG
GTGCAATGTGGAGGACAAGGAGCTAGCTGACATGTATGCACTAACTGGAGCAGAGGTGGT
GCTGCTAGATTGCTGTTGGAACTGAGGTGCTGAGTGAAGTTGGAACTGAGATGCTACTGC
TTGTTGGAACTGAGGTGCTGTTGCTTGGAACTGTGGTGCAGCTACTGCTTGGGTGCTAGA
AGAAGCTGCAAGTGGCCCCCGGCATGAAGCAGCACGCTTTGCTCGCATTTCAGCCAAGAG
GTGAGGATACTTCTTGAAACACCGTTCATCTGGATGATTCGTCCTGCCACATTGGCTGCA
AGGAGTCTTTTGAGAGGTGGCTGGTGCTGCAACCGAAACAGACAGGGAAGGAGCAGCTAG
CACTGAATGCTGAGACACTGGTGCAGTAAGAGTTTTAAGGCGCGTCTCCTCAGCCATGAG
GGCAGATAGTGCTTCAGACAATGTAGGAAGAGTAGGTCTCCCCAAAAGCTGAACACGAAT
GGGTTCAAACTCAGACCGCAGACCCATCACAAAGTCAAACATAGTATTCTGCTGATCATA
CTTGTCTCTGTCAGTCAAAGATGGGACACAATCCTTGCATAAGGGAGAAGGCTTGGGAAC
CATTGAATCAAGCTGGCGTGATATCTTAGTGAAGGCATTATAATACTCCTCAACCGACAT
GTCCTGCTGTTGGAGATGATGAAGGTTCTGGCGAAGTGAATAGCGAAGGACCGAGCTGCT
TTGTTGATAGCGACCTTTCAGGTAGTCCCACATCTCTTTTGCAGTATTGTGATCCTCAAG
ACAGGAGCGAATGCTCAGATCAATACTCATGCAGATAGTTGTCATTACCCGATCATCTTC
AAGGTTCCAAGCTTTGACCTCTTTATCATTAGTGGCTGGTGGTGGGGCATCAGTGAGATG
TGAGGCAAGATCAGCAGATCGCAGCAGCATTTTGAGAGAGAAAGCCCATTCTCTGTAGTT
TGATCCATTGAGCTTCACATCCATGACAGGGGCACCAAATGAAACGGGTGCAAGAGTGGT
AGAAGGAGCAGCAGATGACCCCATGACCGTAAGAAGAGGGACGAGGCTGACGTTGGAGAG
GTGGACGCCACAGCAGCACAAACAGCAGCACGAACTCCCTCTGTTGCTGGTTAGATGGAG
AGGAGAGGAGGGGCGGCAACCGAATCGGAGACGTAGACGTACAGGAGATGAGGAGCGGCA
CCTCAATCGGCACTGCAGAGAGGGAGGGGCACTGCCTCGACCGGCGACGCAGAGGGTGAG
GGCGTTACCTCAATCGGCGACGCAGAGGGGAAGGGGCACCGTCTCTACCGGTGACGCAAA
GGCCGCGGGAACAGGCGGCGCAACGAAGGGAGAGCCACAATCAGGCAGCAGGGAGGGTGT
GCCGCAGGATCCTGTCAGCAGCAGGCTCGCCGGCGAAGAGAAGCTTGCCGGCAGAGAGAG
GCTGCAAGCGGTGGCGGCGTTGGGGAGAACCAGGATCTGTTACCATGTTAGAGAAGAAGG
GAAGAATAACCAGACTGCCCTCGTTGCATTCAGTCTAGGGTTACAAGTATACAAAGTATG
GGTCGAATGGGCCATAAGGCCAACATGGGCCAGAAAGGGATAAACATAAATCTGTACATA
TTAACA
>RLCsiAle_Retrofit_0159
TGAAAGATTATGGGGTAACTATGGTTGCCTATCTTAGCTCACCATAGGTTGCATGTTTAT
ATATATAGAACAAGAATTACAGATATAGATAGTTTAAGATAGTTTAAACTAGGACTCCTA
ACTTAAGTTCTATTCTATCGATAGCAAACTACAGGAGTCCATCTATCTATGAGACATGTT
CGGTTACAACTCTAGTATAACACGTTTAATATCTCTAACACCCCCGCTCAATCTAAACTT
TCCTAGCCACCTTGAAGTTTGAGATTGCGAACAAATGTATTCATCTTTGCAACCGGTAAG
GCTTTTGTAAATCCATCTGCCAACTGATCTCCAGAAGAGATGAACCGAACTTGTAGCTGT
TTTCTCATAACTCTTTCACGTACGAAGTGAAAATCAATTTCAATATGTTTTGCTCTAGCA
TGAAACACGGGATTAGCCGATAAGTATGTTGCACCAAGATTATCACACCAAAGAATTGAG
GTGCGCTGCACTTTAACCCCAAGTTCGGTCATCAGTTGCTCAAGCCATATTATTTCTGCA
GTAGCATTAGCCATCGCTTTATATTCTGCTTCTGTACTAGATCTTGAAACAGTTGGCTGT
TTTCTAGCACTCCACGAGATAAGATTACTTCCATAGAATATGGCGAAGCCTCCAGTAGAA
CGCCTATCATCTGTATCACCTGCCCAATCCGCATCTGAGAAGGCACTGATGAATGACGAC
AATACCTTTTGAATATGCATCCTGAGTCCAATGGTGTGTTGTACATATCTAAGTATTCTT
TTAACTGCAGTCCAATGAACAGAGGTCGGTGCATGAAGAAATTGACATACTCTGTTGACG
GCAAAGGATAAATCTGGTCGTGTAATTGTCAAATATTGAAGAGCACCAACTATACTTCTG
TAGCGAGTAGCATCTTCTGGACTGAGAGGAACACCATCATAGCTCGACAGCTTCTCAGAT
GCAGATAAAGGAGTCGTGCAAGGTTTGCAGCCGAGCATTCCAACACGCTTCAACAAGTCT
TGTGCATACTTAGCTTGAGATAGAGTTATGCTATCTAAATCTTCTTTAACTTCTATACCC
AAGAAGTAATGTAATTTGCCAAGATCCTTTAGTGCGAAGTCTTCTTTTAAATCAGCGAGA
AGAGTTGTCACTGCTTCAGGTGATGAGCTCGTAACAATAATATCATCAACATAGATAAGC
ATATAAATAGTTGTACCACCCCTATGATATATAAAAAGAGACATGTCTGATTTTGACGGC
ACAAAACCTAGAGTGATTAATTTGGAACTTAACCTGGAGTACCACGCCCTAGGCGCCTGC
TTCAGCCCATAAATAGCCTTGTCCAATTTACATATATATCCTGGTGTTTTAGTATCCTCA
AAACCCGGAGGCTGCTTCATATAAACTTCCTCTTCCAGAACACCATGCAAGAACGCGTTC
TGCACATCAAGTTGTCTGAGGCACCATCCCCTTGACACTGCAATAGAGAGTACCAATCTA
ACTGTAGCTATCTTGACAACTGGGCTGAAAGTGTCTTCATAGTCGATGCCATAGCGTTGC
TTGAATCCCTTGGCAACTAATCGAGCTTTGTATCTATCAATACTCCCATCGGCTTTTCGT
TTGATTTTGAAAACCCATTTGCAATCAATAACATTCTGTCCAGTTTTTCTTGGAACGAGA
TGCCAAGTTTTATTCTTAGCTAGAGCTTGAAATTCCACTTCCATTGCATCACGCCACTTT
GAATCTGAAATAGCTTCATCAACGGAATTAGGTTCACCAGTAGCACTAAACATGCCATAT
CGAATCATACCATCATATAGCTTCTTTGGTTTGATAATACCGCTTTGCAACCGTGTTTGG
TGACGCGGGGGATCAGGTGTGGCTGCTGGAGAACTAGAGGTTGTAGAAGATCCGGGCACA
AATTCATGTGCACCTGATGCTGTAGCATGCAGCGGTGTCCCAGGTGGAGACTCCTCAGAC
GCATGCCCTCCTGTCGCCGCACTGTTGTCTTCTGGTGCAGCAACAGCGGTCGGCAGCTGG
ACTGCTGTTCCCCCATGCGGTGTAGCAGGCGAAACAGCACCGTTCGACGAGCTGGGAGGA
GACAGCGTTTCCACCTGGGAGCTGCAGCCTGGGCTATGTGCACCACGTCGTGCCGGTACC
GCTGGGAGCATAGGCATGGGACCTGCAATTTTCTCTGAAGATTCACTAGAAGGAGCAGGT
ACGTCAGTAGTATTAGTAATATCAGATGCAGCACAGTCATCATCCCCTGGATTTCGAAGG
GAAGAAGGCAGTAGGACAATTTCTTTTCTAAGAGAGGGACCGGCGTTAGGATGGAGCTTT
GAAAAGGGAAACACAGCTTCATCAAAAACGACATCACGGGAGATGTAAATGCGTCCAGTG
GAGATATCAAGGCACTTAAAACCTTTGTGCATGGAACTATAGCCAAGGAAAGCACACTGA
GTGGATCGAAAAGATAACTTCCTGGAATTATATGGCCGCAGATTAGGCCAACAAGCGCAG
CCAAAAACACGGAGATTGCTATAATCGGGTGCATCATGAAAAAGGCGAGTACTAGGAATT
TCAAAATCAATAACCTTGCTGGGAAGAATATTAATGAGATAGGTAGCTGTAAGGAAAGCT
TGATCCCAAAATTTTAAAGGTATGGAAGCATGAGCAAGGAGAGCTAAACCAACTTCAACA
ATATGTCTATGTTTGCGTTCAGCAGCACCGTTTTGTTGATGAGCATGAGGACAAGACACA
CGGTGTGTGATCCCAATTTGCTTGAAGAAGGAATTTAATTTTTCATACTCGCCTCCCCAA
TCTGATTGAACACAAAGAATTTTCTTAGAGAACTGTCTTTCTACTAAGTTTTGAAAGTCT
TGGAAAATTCGAAAAACATCAGATTTATGCTTCAACAAATATATCCAAGTGTATTTGCTA
TAGTCGTCAATGAAGCTAACATAATAGCTATAACGCCCAACAGAGATGGGTGCAGGCCCC
CACACATCAGAATAAATCAGATCAAGAGGAGCACTAGAAATTTTATTGGAAACGGAATAA
GGCAGTTGATGGCTCTTGGCCCTTTGACATGAATCACAAATTGACTCAACATTCTTGGAA
CTAGCACACGGCAATTTATTTGAGCTAAGGATCTTCTGAACTATGGGAGTAGCAGGGTGA
CCTAGACGACTATGCCATAACGATGTAGAAGGGACATGGACTCCAAAGGCTTCATGCTTT
GACTCTATTTTTTCTTTTGATGGAATGAGAGGATACAGGCCACCTTTGCATCTACCGTGA
TGTAAAGTCCTCTTCGTTTCCAGATCCTTAACGAGAAAGAAATCAGGGTGAAATTCAAGA
AAAGCATTGTTATCTTTGGCAAGTTTATGAACTGAAATAAGGCTTTTGGCAGAAGAGGGC
ACATGAAGAATATTGTTCAAATCAAGTTTACTGGAAGGGGTATGAAAGACTGTATGCCCA
ATATTACTAATACTCATACCTTTGCCACTGGCGTTATGAACTTGTTCATTGCCACTATAT
TTGTCACGGACGGTCAGCTTGTCAAGTTCACCGGTGATATGGTTAGTGGCCCCGCTGTCC
ACATACCAATTTGTATCAACACCATAAGCTCCTGCTGGCCGCCCACGGTACTGGTTGTCT
TCCTCGTAACGAAAATAGCATTGATTTGCTTCATGATTTGTCTTCTTGCATATTTGACAC
GGCACCTTCTTTGTGCCTTGCGAGCTGTTGCCTTGAGTATTACTGGTGAAATTTTGATTG
CTGTTTTGTCCATTACGCCCTGAATTGGATCGACCTCCACGTCGACCACCAGAGCGACTA
CGGCTTCCACGACCACGGGATGCCATATTAGCTGAAGACTGAAATTGATCGGTTCCTTGA
TACATCTCGAGCCGAAGATCGTACTCCATAAGTAGCGAATATAATTCAGAAAGTGAAAGA
TCTCCTGACCGGCCCATCATAGAGGAAACAAAGGGGTGATAATCATAATCTAAACCATTA
AGTAGGTGAGCAACCACCTCATCATCGTTGATGACGACGCCGGCTGACGCGAGCTCATCC
TTGATGTTTTGCATCTTGTTGAAGTAGGCTGCCGTGGTAAGACTGCCCTTCTTGGTGGTG
GCCAATTGCATGCGCAGATTCGTAATCCGCGCTCTTGATTGTCCTGCAAACATAGCCCCT
AACGCCTTCCATGCCTGCGCAGAGGTTGTTGCAGTCGTGATCCCGACGAGGACCTCCTTG
GAGACCGAATTCACCAGGTAGCTGAGTAGCTGTTGATCTTTTTCCACCCATGAGTCATGC
TCTGGGTTGGGAATTTCCTTCTTCTTGCCGTCGACTTCAGCTTCAAGTACTTGTCGCGGC
TCGGCGATAGTTCCATCCAGGATCCCAAGCGCCTTGGCGCCTCGAACAGCAGGCAGGAAC
TGAGTTTTCCACAGGACAAAGTTATCCCGTGTAAGCTTGTCCACCACCGGATGTCCGAAA
GAAGAGGATTGGTGCCTTCCATCATGAGAAGAAGACGATGACATCTTGTTTGTCGTGTAG
GAGGAGCGTCACAATCTTGAGTTGCGCACTTCTGTTGCAACGTCGCGGGGAGGAGCGTCA
CGAGCAGCGTCGCGGCCCCCTTGTCGCGAGGATGTGCTGACAGGATTTTTTTTCTTTAGA
TCTATTCTAGGAAGAGGCGGCTCTGATTACCATGAAAGATTATGGGGTAACTATGGTTGC
CTATCTTAGCTCACCATAGGTTGCATGTTTATATATATAGAACAAGAATTACAGATATAG
ATAGTTTAAGATAGTTTAAACTAGGACTCCTAACTTAAGTTCTATTCTATCGATAGCAAA
CTACAGGAGTCCATCTATCTATGAGACATGTTCGGTTACAACTCTAGTATAACACGTTTA
ATATCTCTAACA
>RLCsiAle_Retrofit_0179
TGTAAAATGATAGAACGTGGTTGTCTATCTTAGCTTGCCACGGTTGCACGTTAATATATA
GGAAGAGTCCTAACGTACATCCTAAAGCGTTGCGGATATTCGGTTCAGTTGGATATGATT
ACAACAAGATTCCTATCTCTAACAACCTAACCAAAGTCTCAACACCTATATCTCTAGGAT
TACATAATCCAAATTTCATATGATGATATCTCTAATTCCAACAAACCCTCTCAATCTAAA
CCTCTTTTAGCCGTGAGATTTAGATTGGTTTTGAACTGCTCAAACAAACCACTCGGTAAT
GCCTTAGTAAACCCATCTGCTAGCTGATCCCTTGATGCCACCAAGTGTACTTGCAGCTGC
TTGTTAACAACACGCTCTCGAACAAAATGAAAGCCAATCTCTATATGCTTAGCTCTTGCA
TGAAAAACAGGATTAGCTGACAAATACGTAGCACCCAAATTATCACACCACAAACATGGT
GTTTGAACCAAAAACACACCAAGCTCTCGTAGTAAAGCCTCGAGCCATATTATTTCAGCA
GTAGCATTAGCCATAGATTTATATTCCGCCTCTGTACTTGACCTTGAAACTGTTGCTTGC
TTTCTAGCACTCCACGAAATTAAATTCGGTCCAAAATAAACAACAAAGCCACATGTAAAC
CTTCTATCATCAATAATGCCTGCCCAATTAGCATCAGAAAATGCGCTAATTAGAGTAGAA
GTAGACGGCTGAAAGCTCAAACCAACATCCAAGGTACTTTTTATATATTGAAGTATCCTA
TTCACTGTTGTCCAATGAATAGTTGTAGGAGCATGTAAGAATTGACACACCTTGTTGACT
GCGAAGGCCAGATCAGACCTAGTAAGTGTCAGATATTGCAAAGCTCCTACAACACTTCTA
TATCTTGTACTATTGTCTGAATTCAATGGATCTCCTTCATATCTCGAGAGCTTCTCACTA
GTAGACAAAGGAGTAGCAGATGGCTTGCAGCTGGTCATACCTACTCGAGCCAAAATCTCC
TTTGCATACTTTTCTTGAGTCAGTAGTAGATGCTTCGTTTTCCTTTGAACTTCTATTCCC
AGGAAATAACTGAGGCCCCCCAATCTTTTAGAGCAAAATCTTTCTTGAGTTCAGCAAGTA
AAGATGCAATAGCCTCACTAGATGAACTTGTGACAATGATGTCATCAACATACACTAACA
TATAAATTGTCACATTTGATCTTTGATAGATAAATAATGATGTATCAGATTTGGAAGCTG
AGAAGCCAAGAGCAATGAGTTTAGAGCTTAACCAAGCATACCAAGCCTATGGAGCTTGTT
TCAAATCATAAATAGCCTTATCCAATCTGCACACAAGATGTGAAGCTTCTTTATTTTCAA
ATCCTGGGGGTTGCCTCATATATACCTCTTCTTCCAGAACGCTGTAAAGAAACACATTCT
GCACATCTAATTGTCTGAGACACCATCCTTTTGAGATAGCAATAGAAAGAACAAGCCTTA
CAATTGCAATTTTAACCACTAGGCTGAATGTGTCTTCATAATCAATCCCATATCATTGTC
GAAAGCCTTTTGCAACAAGCGTCGCCTTGTATCTGTCTATAGTGCCATCAGATTTTGTTT
TGATTTTAAACACCCATTTACAATCAATAATATTTTTGCCTTTCTTTTCTAGAACCAAAT
GCCAGGTCTGATTCCTGATAAGCGCATTATATTCATCTTGCATAGCTTCTTTCCATCTAG
GATCAGTTAATGCCTCCTGAAAATCATGCGGCTCGCCATTTGCTAAAAACAGGCCATACC
TGATCATATCTGTGAATTGTTTTGGTTTAGTAATCCCACTTTGAAGTCTCGTACGACGTC
GAGGCTCCACAGGCGCAGGAGAAGGAACAGAACCGGGCGCAGTTGATCCTAGCACCGCAA
AGGATCTTAGCACGCTGGACTCTGGTGCAGGCACGGTCGGAGCGGTCGGGAATACATCCG
CATGAGCTACGGTCACGGTCGGGAGCTTGTCTGTAGACGCTGCGGCCGCGGTCGTCGCGG
TCAGGAGCGCGTCCGCAGGCGCTTCGGTCGCGATCGGAGCGGTCGGGAGCACGTCCACGA
GCGCGATCGGAGCGGTCGGGAGCGCGTCCGCACGCGCTACGGCACCCCCACGCTTCAAGC
CGGGATTTCCTGCAGTACCCGAGATCCAGGTGCTCCGAGCTTCTATTTGTAAATTGTCTT
GTGTAGTGCTATCATCCAAGCCAACAGGGTTAGTAGTAATATGGTCAGAAAAATTTTCAT
CCCCCAAATTCCGAAGGTGACTAGTAGGAGGAGGATTTCCTTTCGGAGGAGAGCTCTTGC
ATTTGGATGGAGGTGCGCAAAGGGAAAATAGAATTCATCGAAGACGACATCACGAGATAT
ATAGATTCTACTAGTGGCAGGGTTGAGACACTTGAAGCCTTTATGCATGGAGCTATAACC
AAGGAAGGTGCACCAAATAGACTGAAAAGCAAGCTTTCGAGAATTGAAGGGACGTAAATT
CGGCCAACAAGCACACCCAAACACACGAGCGAGCTGTAGTTGGGTTTCTCATGGAGAAGA
TGCTCGACAGGGGTTTCAAAATTTATGACTTTGCTAGGTAGGATATTAATAAGATAAGTG
GCAGTCAAGAAAGCTTGATCCTAGAATTTCAGAAGCATAGATGCATTTGCAAGAAGAGCA
AGACCCACTTCGATGATATGTCGATGTTTTCACTCAACTAAGCTATTTTGTTGGTGTGCA
TGAGGATAAGAAACACAATGTGTTATGCCAATCTTTTGGAAGAAGGAGTTTAATTTCTCA
TATTCTCCTCCCTAGTCGGTTTGCATAAAGACAATTTTCTTATTATGCTGGCGCTCAACT
ATACACTGGAAGTTTTGGAAAACTTGAAAGACATCTGACTTCTTTTTTAGAAGGTAGATC
TAGGTATATCTACTATAATCATTAATGAAACTCACATAATAGGAGTGGCGACCAACAGAC
ATAGGCGCAGGGCCCCAAACATCCGAATGAATAAGATCAAGAGGGAATTTTGATGAATTT
ATTGAACTAGAATGTGGTAGCTGGTGGATTTTAGCCATTTGACATGAATCACAAACCGAC
ACAGAACTAGAAACATTATCACAAGGGAGTTTATTATCTCCTAGCACACGAGAAACAATA
GGAGAGGCAGGATGATCTAGGCGACTATGCCATCGAGAGGTAGATGGTTTATTGACTCCA
TAGACTTCTTTTCTCATTGACTCCGAAGATATGGGCTCTAAGGGATATAGACCACCTCTC
GATCTACCTTGATGGAGAATTCTCTTCGTTTCCTGATCCTTAATAAAAAAGAATTTAGGG
TGAAATTCAAGGAAGGTATTATTGTCGGAAGCTAGTTTATGAATAGAGACAAGATTTTTG
TGTGCACTAGGAACATGAAGAATATTATTCAGATGTAATTTTGAACAGGGGTATGAAAAC
TTGACTGACCAATATTACTAATTGTCATACCTAAACCATTAGCCGCTTGAACTTGTTTTC
AACCATGATACTTATCTTTGACTGTTAACTTGTCAAGCTCGCTAGTAATGTGATTAGTAG
CTCCGCTATCCACATACCAATTTGTGTCGAAGCCATAATTAGTAGTTTCAGCTCCTGCCA
TTGTCTTGATGTTCTTCTGATCATCTTCTTCATATCTATACCAACATCTAGGCGCCTCAT
GTCCCACCTTTTTACAGATCTGACAGATAACTTTGCCACTTGGACCGCGTTTCTTGGGCT
GGGTGAGCCATTGGTGCCGCCTTTGCCTTGGAAGCCACGACCACCACTATTTCAGCCACG
AGATCGACCGCCGCGTCCTCTAAAAGCTCCATGACTTGCTGAATTTGCAAAGAACGAGTA
CTGTCCACCTTCATTGTAAGCCTCAAGGCGCATCTCATAGGACATTAGATGAGAATACAA
CTCGAAAAGTGAGATAGGATCCGCTCGGCCAAGCATCGACGAAACAAATAGATTGTACTC
AAAATCAAGACCGTTGAGAATATGAGATGCCATCTCACCATCATCAATCAGTATGCCTAC
TGCTGCAAGTTCATCCTTGATCGCCACCATCTTGGTGAAGTATGTTGACAAAGTCATGCT
ACCCTTCTTGAGAGTAGACAGCCGCATGCGCAGATTTGTTACGCGTGCTCTCGATTGCGT
TGCAAACATTATTTGCAGTGTCTTCCATGCTCTTGCCAAAGTTGTCTTCGCCGCCACTTG
TGCAAGCACTTCTTTGGTGATGGAGTTTAGCAGATAACTCAGCAATTGCTGATCTTTAGC
TACCCACGAATCATATTCCGGGTTAGCAACTGTTTCTTTCTTGTCGTCAGCCTTCACTAG
TTCCATGGTCTTGGCCGATTCCTTGATGGATCTATCTAGGATCCCCATTAGCTGTGCGCC
ACGCACAGTCAGGAGAAATTGAGCTTTCCACAAGATGTAATTTTCTCGTGTGAGCTTGCT
ATGGGAGCTCCAAGAGGCGCCATCGGTGAGCTTGAATATGACACCATGGAGGAGATGGTA
GTTGGGTAGATGTGTTGTGGAAGAAGGGTGCTCTGATTACCATGTAAAATGATAGAACGT
GGTTGCCTATCTTAGCTTGCCACGGTTGCACATTAATATATAGGGAGAGTCTCAACAAAT
TACATCCTAAGGTGTTGCAGATATTTGGTTCGGTTGGATATGATTACAACAAGATTCCTA
TCTCTAGCAACTGAACCAAAGTCTCAACACCTATATCTCTAGGATTACATAATCCAAATT
GTATATGATGATATCTCTAATTCCAACA
>RLCsiAle_Retrofit_0208
TGTTGGAAATTGAGGTGGCCCTAATACCCACTAATATGAGGACTTACACCTAGGACACCA
ACTCACTCCGGAGTCGGTCAGCCCTTTTAATTTGTAGTTACTTGGTGTGACGGGTCCTTT
CGACGGAAGAGCCGCCTTCTCACTTTCAGGTGGTAGAGCCTACCAACAGATGAAGCTGAC
TTTCGGGTGGCAGAGCCAACCTACGATGAAGTCCAGACTCTTGTGATCCCGGATGACAGA
GCCAACCTTTGATGGATCACAACTTATGCACTAAGTACTTAGAAACTATATGGCCCAACT
GGGAGACTAACACTTATAAGAAACATAACTTTATTACAACATAACAATATTACACAAGAG
TGTACAACACCCTCTCTTTAGTGGCTAGCCTAGCACTCACCCTGTACTTCTACCATACTC
CACTCATCTACCATGCTCATGGTTGAATAGCACGGCAAGGAAGGGGTCCTCTATTTATAG
GCCAAGGGAGTTTATTGGATGATGACATATGTCCCCCTCTAGAGTTTTCACTAGACAAAT
ATCTATGTTCTACACTATACTAATTTCTTCATGGCAACAACATCTAGTACCTTCATGAAA
AATATCATGGATCATGAGTTGTGGTGAAGGCTCTAGAAGTTTGTATTGCTTTCCTTCAAC
ACTCTCCCTCAATGCAAACTTCTCTCCAGAGTTGTCTTGCAGACCATGCCGAGTGCCTCC
TGAAACTTCTTGAACTTTGCCTTGTTCAGGCCTTTTGTGAAGATGTCGGCAATCTGCTCA
TTAGTCTTTTTAGGCACCATCTCAATCTCTCCCTCAAGGACCTTTTCTCTTATGTAGTGG
TAATGAACTTGTATGTGCTTGGTCCTTACGTGAAAAACTGGATTTTCTGCTAGGTGTATA
GAGGATAAGTTGGTACAGAAAATCCTTAGTCGGTAGTCCGCAGGTTGATGAAGATCCTCC
ATCAATTGCTTGAGCCATGCGTTCTCTTGTGCTGCCATTGCCGCTGATCAATACTCAGCT
CCAGTACTAGATAATGCCATAGTAGGTTGTCTCTTACTGCACCACGATATAGCTCCTGAT
CCAATACTGAAGAAGTATCCTATGGTTGACTGTCGCGTGCTATAATCTCCAACGTAGTCG
GCATCGCAATATCCCATCACCTGGCAATCCTTTATCTTCTTGTATAGAATATCAAAATTG
ATGGTGCCCTTAACATACCTGAGGATACGCCTGACTGTATCAAGGTGAGACTTCTTTGGA
TTGCTCATGTATCGACTAACCACTCCAATTGGATAAGAAATATCCGGCCGAGTTAACGTG
AGATAGATGAGGCTTCCGACCAGTTGTCGATACATAGTCATGTCCTCCAAGTCCTTTCCT
TCATCTTCTTGTAGCCTCACATTAGGATCCATAGAAGTAGAGATAGGCTTGCAGTCAAGC
ATTCCATACCTTAGTAAAAGATCCTTGGCATATTTCTGTTGACCCAGAAATAGCCCTTCC
TTTGTGTGCTCTACCTTAAGTTCAAGGAAGTGATTCAATTCTCCAAGCTCCTTCATTTGA
AATCAGATTGAGAGATTTTCTCTTGTCCTTTGTATCTCCTCGGAGTAGTCTCCGCTGATG
ATCAAATCATCAACATAGACTAGGACTATTGCTAGTCTACCATCCTTGGTCTTCACGAAT
AAGCTAGAGTCTGATGGAGCGACTTTGAAACCACTTTGTATGATAAACTCACCGATTTTC
CCATACCATGCTCGTGGAGCTTGCTTCAAGCCATAGAGAGCCTTCTTTAATTTACAAATG
TACTCGGAGTGGATCTTACTCTCAAAGCCTCTTGGTTGCTCCATGTAGATATCCTTGTCA
AGCTCGCCATGTAGGTATGCGTTCTTGACATCCATCTACCACAACTTCTAAGACTTGCAA
GCGGCTAATGCTAGCAAGACTCGAACAATTGTGATTTTTGCCACCAGACTGAATGTTTCT
TCACAGTCCAGCCCATATTGCTCAGAGAAACCTCAAGCTACAAGCCGAGCCTTTACCTCT
CAACTGAGCCATCGGGATGAGTCTTTATCTTGTAAACCCATTTGCAAGATATAGGCTTTA
CTTCCTTTAGTCTTGGCACTAAATCCCATGTTTGATTCTCATTTAGTGCCTTGATTTCTT
CCTCCATCGCCTTATGCCACTCGGGGCCTTTGCTGCCTCTTCATATGAAGATGGCTCAAT
AGGTATAGACTCATCAACTAGGGCGGCATTAGCATACTTTGGATTAGGCTTGCTCGGCCT
TGTTGTTCTCCTTAATCCTTGAATAGGCTCGTCAACCTCCACTTGTGGTAGTTGGGGCTC
CTCCGAGGTCATCTGATGTACACCAGTCTTCCAAAGGCTCTTGGTTTTGTTTGGGAACTC
TCTTTATCTTCACTTGGGGTTGGTGGATCCTCCTCTTTTTCTTGGATTTCTTCTGGAACC
TCCTCAAAATCATGTGATTCTAGTAGCTTGACCTTCTCAGGTGACCAGCATATGTTGAGG
CTTCATCAAATACTACATTTCTTGAGGTGTAGCACTTTCCTATGGTTGGATCGCAGCACC
TCCAACCTTTCCATGCATCATCATAGCCAACAAAGATGCACCAAATCACTTTCTTCTTGA
ACTTACTCCTTAGGTGATCAGGCACAAACACATACCAAACACAGCCAAATACTTTAAGAT
GGCTGATCACCGACTTCACCTTCCATAGTAGCTCATGTGGTGACTTGAATCCCATCTTGG
GTTGAGATAGCCTATTAATTATATAAGTTGTTGTCCTTGTACACTCAGCCCATAACCTTG
TAGGTACGTTCTTGGCATGGAGCAGACTTCGACAAGTCTCCGCAAGATGGCGATTCTTGC
GCTTTGCTACTCCATTTTGTTGTGGAGTATTGGGACAAGTTAATTGACTTCTTATTTTAT
GCTCCTTAAGATAGACAATGAACTCATTTAACAAATACTCTCTCCCATTATCATTATGGA
GGTACTTAATTTTCATGTTGAGTTCACCTTCTATCTTCTCCTTAAACTCCTTGAACTTTG
TGAAAGCTTCAGACTTCTCTTTCATAAAGTAAACCCAAACGTACCTTGAGAAGTTGTCAA
TGAAAGTCACCATATACCTCATCCCTCCAATAGATATTTGCTTGACTAGGCTGAAAACAT
CTGAGTGTATGTGCTCCAATGGCATCTCGGACCGATGTTTCGATTCCTTGTATGGCAATT
GATGAACCTTGCTGTACTGATAACCAGCACGAACCGTGTCTATCCGGATGTCCACTTGAG
GAAGCCCTTTTAGTACTTCCTTCTGGATCATCTCCTTTAGCTTACCGTTGTTAACGTGTC
CAAGACGCACATGCCAAAGATACCAGCCTCATTCCTTTGAGTATTGTCCACATAAGCAGA
TTCAGCGGAGAGGACATAGACCGATTTTCTCCTCCTTCCTTCCATGATGGGTGTGCCAAT
AACCTACAATTTCCTAAAAATTGCCACAGCTTCTGGCCCAAAGAGCACGTATTTTCCTTA
TGTTGTCAACTGAGGAACTGACAATAGATTCTTCTTCAGAGGAACATGATAAACCTTATC
GAGTTGGAGTTGCTGACGAACATACCTTGGAACGACCGCCTTCCCAACATGAGAGATGGA
TAATCTCGAGTTGGCTGCCATAAGCACAACTCTCCTTCCCTTGTATTCGGCTATTCCCTC
CAACTTTTTGTCATCACTAATCATGTGATTGGAGCACCTAGAATCGATATCCAATCCTCC
TTGTAGTTAACTGTTGGATCAGTTGTTGCTGCAAAAACAAGCACCTCCATGTCCTCCTCC
AACTCATCTTCTTCAACGTCTTGACAAATTCAACATCCCACTCTTCTTCACTAGTGTATG
CCTCCTTTTTTCTCTCATGTGGTGGTGGCCACATTCCCTTCAAAACGCTTCTCATTCCCT
TCAAAGCGCCTCCTTGGAAATCGGCATTCTCAAGCAAAGTGACCCTTATAACCACAATTG
AAGCATCCATCCTTTCTTGGTTTTGTTGTTGGTTTTCTCATCCATGGACTCCCCCTGAAG
AGCTACTTTTCTCCTTTGGGTGATGCTTGCCACCTTCTATACACCTTGGTTTCGGTTTTC
CTTGCCCTCGAGGTGGTCTCTCTTTTTGCTTGTGAAGATAGCCTCCTCTTCTTCCTTCAC
AGTAATGTCTCCCATCTTCTTAGCTAACTCATCCTGATTAGCCAACAAATTTTCTAGCTC
CACCATTGAAGGTTGAGTAGGCCATCCACTCAGATATAAACCCTTGATATTCAGGTCTAA
GGCCACTAATGATGATTCTCCTAATACGGGCCTCACCAACCTTCTCATCCAGTGCAAGCT
TGGATATATCTCGACAGATGGATTTTACTTTTGTGAAATATTGACTAATACTCAAAGTTA
CTTGAGAGATACCTAACAGCTCCTTTTCTTAGAGTTGGAGGCGTGCTTCATTCTTCTTCG
AGAATCATTTGCCCAGAGTCTCCCAAGCTTCCTTTGGGGTCTCCGCATCTTGGATGTGCT
CCAGTAGGTCCTCCTCAATAGTTATCTTCAGCACGAACATGGCCTTACCAGTTTTGATAC
GTCATTTCCACAAGGCATCGGCACCCTCCTTCTTCGAAGAACTATAGCCACCCTCCTTTG
GTGGAGGCACTATTTCAGCGCCTGCAACAACCTCCCATAGATCTTGACCTTGTAGGTATG
ACTCCATGCAAGTCTTCCAATAGCCATAGTTATGGCTATTGAGCTTCATAATCCTACCAC
TTGCGCTAGCAAGATCTGCCATGGTAACTGATGCCCGGTGTCAAGTTAGCTTTTTTGGTC
CCGGACCAATGAACTTCACAATCCCATAATGCGCACCGGTAGAGTCTGCTCTTAGCGTCT
TGGTATTGCACCGAACACAGTAAGCACCCTATGCTTACCAGAGAGCCTCCTCCAGACGGT
CCCGGACTGTCAAGCTCTGATACCAATTGTTAGAAATTGAGGTGGCCCTAATACCCACTA
ATCTAAAGACCTACACCTAGGACACCAACTCACTCTAGAGTCAGTCAGCCCTTTTAGTTT
CTAGTTACTTAGTGCAACGGGTCCTTTCGACGACAGAGCCGCCTTCTCACTTCCGGGTGG
TAGAGCCTACCAAAAGATGAAGCTGACTTCTGAGTGGTAGAGCCAACCTACGATGAAGTT
CAGACCCTTGTGATCCCGAGTGACAGAGCCAACCTTCGATGGATCACAACTTATGCACTA
AGTACTTAGAAGCTATATGGCCCAACCGAGAGACTAACACTTAAGAAATAGAACTTTATT
ACAACACAACAATATTACACAAGAGTGTATAACACCCTCTCTTTAGTGGCTAGCCTAGCA
CTCACTCTTTACCTCTACCATACTCCACTCATCTACCATACTCATGGTTGAATGGCATGG
CAATGACGGGGGGGGGGGGAGGGTAGCTCTATTTATAGGCCAAGGAAGTTCATAGGATGA
TGACATGTGTCCCATTCTAGAGTTTTCACTAGACAAATATCTATATTCTACACTATTCTA
ATTTCTTCATAGCAACAACATTTAGTGCTTTCATGAAAAATATCATGGATCATGAGTTCT
GGGGAAGGCTCTAGAAGTTTGTATTGCTTTCCTTCAACA
>RLCsiAle_Retrofit_0214
TGTTAGACTATTGTAATTGTAGTATGTATAATTATAGTAGTCAACCCTTGATTTTAGGCA
TATACGCTTGTGCGGTTGGCTTAGAGCCACCCCGGCCTCCATATGTATACACGCACATTG
CTATGGAATAGATTGATTTTATTCCCACAATTACTCTTTCATGGTATCACACGCGGTTCG
CTCCTGCGGCCGCGCTTCCGCAAACCCTCGCCGCCGGCTATCGTAAATCCCAAGACCGAC
GCTGTCCTCCGGACGCCGGTCCTTTCTCACCGTCGCTGTCCAGCGGATGCCGGCTCTTCT
TCTTTTTTTTTTCTCCTGCCGCTGATCCCTCGCCAGGACTTCACGTTCTGACGTGACCCA
ATTTGCTTCCAATCTAGTGTGTGCTTCCGATCGCTGGCCTCATCGTGACTTCGTCCGCTG
GTCTGGTCACGACTTGCAAACGCCCAACCATCGCGTCTCCCTCCTGATGGCGGACGACGA
CGACACTGCAGCTGCCGCCAAGGCCGCGGAGGACCAGCGCCTCGCGGCTGAGGCCGAAGC
CCGCCGTGCCGAGGAAGCCCGCCTCCGTGCTGCTGCTCTGGACGAGTATGAGCGCTCCCA
TGAGGCCCTCTGGGCGCAAGCCACTGCCGTCGTCAACATGAAGGCGCTCATCCCTGTCAT
CCTCGATCAGGCGACGAACACCTACACCAAGTGGCGTGGCATGTTCCTCACCGTCCTCGG
CAAATATGCCCTGACTCGTCACGTCATTGAGGACGAAGCTTTCCCGTCGTGCCCAGCATG
GGTTCAAGCTGATTGCTGCGTCCTAACTTGGATCTACAACACCGTCTCCAGCGACCTGCA
GCAATCTCTAATGATGCGGCCGGGCCCCGCTCGCGGGGCGTGGTGCTATCTCGAGGACGA
GTTCCTCGGCCAAAAGGAGTCCCGGGCGCTTCTGCTCGAGACGAAATTCCGCAACTTCCG
CCAAGAGTCCCTAAGCATCACCGACTACTGCCGCCAGCTCGAGTCGATGGCGGCTTCCCT
TGCCGAGTTCGGTGATCCCATTGGCGATCGGCAGATGGTGCTCACGCTCCTTCGCGGCCT
CGGCGGCAAGTTCCGCCACATGGTGTCCATCCTCAAGATGCACAGGCCGTTCCCCACGTT
CGCGGAGGCACGCACGCACCTACTGTTGGAGGAGCTGGAAATCAACGCACGTCCTCCATC
CCCGCCATCCGCACTCGTCGCTGCAACGCCGTGGCCTGCAGCTCCCGGGGTTCCAGCACC
TCCACGTTCGGGGGGTGCCTCCTCCAGCACGCCCCCCGGCGCCAAACGGCCAACGCACCA
GCCGTCGTCGCGGCCGCGGTGGCCGCAACGGCCAGCAGCAAGGCCAATCGGCGCTCCCTG
GTGGCGCCCCTCCAGCTGGACAGGGAGGTGCACCCCCTGGCATGCATCCGTCCTTCGCGC
ACCCATGGGCTAGCACTGTACGGCTGTGGCCATATGACCAGTCCGGGCGCCCACCACCAG
CGTTCAGCGCTGTTCCACAGTACAGCGGTTTTGGCGCCAGCAGCTTTGGCGGCGCACCCA
GCGCCTATGGCGGCTTCTACGGCACTCCATCCCCTGCGTACGGCACGTACTACGGGGGAG
CTGCACCCCTAGGTTTCCAGGCGCCCGCACCGGCGTACCAAGCGGCGCCCTGGAACCCCA
CTCACGGTGGTGCATGGCATCAGGATGCCCTTGCACACTCCTTCAACACCATGACGCTCA
ACCCGCCAAACGCTACTTCCGAGTGGTACGCCGACTCCGGTGCAGGTTCGCACATGACCT
CGGACGCTGGTAAACTCTCCACCACTTCCTCGCCCACTTCATTCACTCCTTCATCTATCA
TTGTGGGAAACGGTGCCTTGCTCCCTGTCACAGCCACTGGATCACATACTTTTTCTTTAT
CGCATCGCAATTTAGTTCTCAATGATGTGCTGGTGTCTCCCAACATTATTAAGAATTTAA
TTTCTATTCGTCGCTTTACCACCGACAATCATTGCTCCATTGAGTTTGATCCCTTTGGCC
TTTCTGTGAAGGATTTGCAAACCAGGAACGTGATCGCCAGGTGCAATAGCTCCGGTGACC
TCTACCCGTTCTATGCACCCTCCACCACCACCTCTGCGTTCCTCGCTGCACCCACCTCCC
TTTGGCATCGTCGTCTCGGTCATCTTGGGCGTGAAGCTTTGTCCAAACTTATTGCCTCCA
GTGTCATTTCCTATAATAAAGATGATGTCAACCACATATGTCATGCGTGCCAACTTGGTC
GTCATGCACGTTTGCCGTTCAGTTCATCTACCTCGCGAGCTTCTCATAATTTTGATTTAA
TACACTGTGATTTATGGACCTCCCCAATTGTTAGTGTGTCGGGCTATAAATATTATTTGG
TAATTCTTGATGATTGCTCCCACTATATTTGGACGTTTCCGCTCCGCCTAAAATCCGAGA
CTTTTTCCACCCTTGCCAGTTTCTTCACTTTTATTCGCACACAATTTGGCACCACCATCA
AGAGCGTCCAGTGCGATAACGGCCGTGAATTTGATAATTCTCAGGCACGCACGTTCTTTC
TCTCCCACGGTGTTGCACTCCGCATGTCGTGTCCATATACTTCTCAACAAAACGGTAGAG
CCGAACGTTCCCTTCGCACCATAAATAATATTTTACGTTCTCTCTTGTTCCAGGCGAGTC
TCCCTCCGGTCTACTGGGTCGAAGCCCTTCACACTGCGACATACCTTGTGAACCGGCTCC
CCACTAAAACCCTCGCCTTCTCGACACCATACACCTCCCTCTACTCTACCCAGCCCTCCT
ATGATCATCTTCGAGTTTTTGGGTGCGCTTGCTATCCCAATATGTCCTCCACAGCACCCC
ATAAACTCGCTCCCCGCTCATCCCTATGCGTCTTCCTCGGCTATTCCTCGGAACACAAAG
GCTATCGGTGTCTCGAGCTCCAGTCAAATCGCATCATTATTTCTAGACATGTCGTTTTTG
ATGAGTCCTCTTTCCCCTTCTCCGACATGTCTACCACACCAATGGCCCCTTCCGCCTTGG
ATTTTTTAATTAATGAGCATGATCTTACCACTTCGGTTCCAGGAACCCGTTTCACTCATG
CAGGTAGTACTCCATCGGCTCCTCATGCTGTGCATGGTACTGTACCCGTGCATGGCACTG
TAGCAGCACCTGAGCTCTCCCAGGGGTCACTGGACCTTGGTGCTGCTGCCCAGATTGCTC
CTAGCAGCGCCTCTTCCACGCCCGTACATCCTGGTGCTGCTGCCCCTGTACACCGCGTAC
AGGTTGTTGCCAGTAGCACCACTCCCATGGCGCCATCGAGTACAGCCGGTACCGCTATGT
CCGCCTCGTCGACCGCCCCAGCCGGTGCTGCTGCCCCCGTGTCTTCCGTGCGGGCAACTG
CCAGCAACACCACGGCCACCGGTCGTACGGCGGCCACGAGGCCGGTCTCCATCACCCCCG
TCGACAATGCGCATCCCATGCGCACGCGCGGCAAGGCCGGTATCGCACAGCCTGTGGATC
GCCTCAACCTCCACGTTGTGCCCATGTCGCCACTGCCTAGCTCTGTCCGTGGTGCTCTGT
CCGATCCAAATTGGCGCTCCGCTATGCAAGCTGAGTACGATGCCTTGATTGCCAATGACA
CCTGGAGTCTTGTGCCACGGTCTCCTGGTGTTAACATGGTCACCGGCAAGTGGGTTTTTC
GTCACAAACTACTTGCAGATGGTTCTTTGGATCGCTACAAGGCCCGCTGGGTCCTCCGGG
GTTTCACACAGCGGCCTGGTATTGATTATGATGAGACGTTCAGCCCGGTGGTCAAGCCCG
CGACAGTCCGAGTGGTTCTTTCTCTGGCTCTCTCTCAGGACTGGCCCATTCACCAGTTGG
ATGTAAAAAATGCGTTCCTGCATGGTACTCTCACAGAGACAGTGTACTGCATTCAGCCCA
CAGGTTTTGTGGATTCTTCTCGTCCTGATTTCGTCTGTCGGCTCAACAAGTCTCTATATG
GTCTGAAGCAAGCTCCGCGTGCTTGGCATCATCGGTTTGCCTCTCATCTTATTTCACTTG
GATTTGTTGAAGCAAAGTCAGACACTTCACTCTTTATATATTGACGAGGGATAGACACAG
CTTTGTTGTTGCTTTATGTGGATGACATTGTTCTCACTGCTTCCTCTGCTAGTCTTCTGA
AGCAGATTATTGGGGCTCTCCAGCGTGAGTTTGCTATGACTGATATGGGTCCGCTTCACC
ATTTTCTAAGCATCTCAGTGACACGCTCTGCCAGTGGTTTATTTCTTTCTCAGCGACAAT
ACTCTCAGGACATTTTGGAGCGAGCCGGGATGAGTGAGTGCAAGCCTTGCAGCACCCCTG
TCGATGTACACTCCAAATTATCCGCAGATGGACCTCCTGTCGCTGACTCCACACAGTACC
GCAGTCTCGCTGGTGCCCTGCAGTATCTGACATTTACCCGTCCGGATATTGCTTTTGCTG
TTCAGCAAGTGTGCCTCTACATGCATGACCCCAGGGAGCCCCACCTCGCGGCTCTCAAAC
GGATTCTACGGTACCTACGAGGCACTCTTTCACTTGGTTTGACTATGCGCCGCTCGTCAC
CTACAGAGCTCATCGTGTACACGGATGCAGACTAGGCTGGATGCCCGGATACCCGTCGCT
CCACCTCTGGCTACGCAGTGTTCCTAGGTGACAATCTGGTGTCCTGGTCCTCCAAGCGTC
AGCACACGGTCTCACGATCCAGCGCTGAGGCCGAGTACCGTGCTGTGGCGAATGGCGTAG
CTGAAGCCACCTGGCTGCGACAGCTACTATTCGAGCTTCACCGCCCTCCTCGCCGAGCCA
CTTTGATCTATTGTGATAACGTCAGTGCAGTATATCTCTCCAGCAATCCAGTGCAGCATC
AGCGAACGAAACATGTAGAGATTGATCTCCATTTTGTTCGAGAGAAGGTCGCCCTCGGTC
ACGTTCGGGTTCTTCATGTTCCTACAACATCACAGTATGCCGACGTCTTCACCAAGGGCC
TACCCACCTCGTTGTTCCAGGAGTTTCGATCCAGCCTGACCGTTAGCGATGCTCCCGATT
AGACTGCGGGGGAGTGTTAGACTATTGTAATTGTAGTATGTATAATTATAGTAGTCAGCC
CTTGATTTTAGGCATATACGCCTGTGCGGTTGGCTTAGAGCCACCCCGGCCTCCATATGT
ATACACGCACATTGCTATGGAATAGATTGATTTTATTCCCACAATTACTCTTTCA
>RLCsiAle_Retrofit_0232
TGTTAGAGATATATTTAGAGATAAGCTAAAAATAGATTTGTACACAAGACATACATAGGC
TGGTTCGGTTGTGACTCTCATAGATAGGATAGTTAAATATAGAGTTCTTGTAATTTCCAA
CACGAGAGTCTAGCTTAACCACCTATATCTGTAACATTGCTTCTATATATAACATGCAAC
CTATGATTAGCCGAGATAGGCAATCATAGTTAACCTCATTATCTTTTATGGTAATCAGAG
CCTCCTCTTCCTAATACATCCATCAAACACATCTACGACAAAACTCGCTGTGAGGGAAAG
GCCGCGACGAAGGAAATCTTCGCGACGCACAGATGGCGTCCTCCTCCTCGTCGCATCCCT
CCTCGCACTTTGGACACCCGGTGTCGGACAAACTTACGCGGGACAATTTCGTCTTGTGGA
AAGCACAGTTCCTGCCGGCTGTTCGTGGCGCCAAGGTGCTCGGCATCTTGGACGGAACTA
TTTCTGAACCGCGACCAGTAATAGAAGCTGATGTCGACGGCAAGAAGAAGCAAATCCCCA
ACCCAGAGCATGACTCATGGGTGGAAAAAGATCAACAACTACTCAGTTACCTGGTGAACT
CGGTCTCCAAGGAGGTCCTCGCTGGGATTGCGACTGCAACGACTTCCGCTGAAGCATGGA
AGGCACTAGGAGTCATGTTTGCAGCTCAATCAAGAGCGCGGGTTACAAACCTGCGCATGC
AATTGGCCACTGCCAAGAAGGGAAGCCTGACGACGGCGGCCTATTTCAACAAGATGCAGA
ATATCAAGGATGAACTTGCTTCAGCCGGCGTCACCGTCAATGATGACGAGGTTGTTGCTC
ATATACTCAATGGTTTAGATTTTGATTATCACCCGTTTGTTTCTTCTATGATGGGCCGAT
CAGGGGATCTTTCTCTTTCTGAGCTCTACTCACTTCTAATGGAGTATGATCTCCGACTCG
AGATGTATCAAGGAACTGAGCAGCATCAATCCTCGGCAAATGTGGCATCTCGAGGTCGTG
GAAACCGTGGACGCTCTGGGGGTCGCCATAGTGGCGGCAGATCAAATCGAAGGTTTCCGG
CATCGAACAACAATAACCAAAACTTCTCCAACAACCAAGGCAGCAACCAGCAAAGCAACA
GGAAGACGCCGTGTCAAATCTGCAAGAAAACAAACCATGAAGCCAAGCAGTGCTACTTTC
GCTATGACGAAGATGAGCAATACCGTGGGCGACCCTCCGAAGCCTATGGTGTGGACACAA
ATTGGTATGCTGACAGTGGGGCTACAAATCATGTGACTGGTGAATTGGAGAAGCTCACAG
TTCGAGATTGTTACAGTGGGCATGATCAAGTCTACACTGCCAGTGGCACAGGTATGCAAA
TTAGCAATGTTGGTCATACAATTGTTCATACCCCTACCAGCAATCTTTTTCTTAACAATA
TTCTTCATGTTCCCTCTGCAACAAAAAGCCTTGCTTCCGTTCATAAAATAGCTAAAGACA
ATAACGCCTATCTTGAATTTCACTCGGATTTTTTTGTTATCAAGGACAAGGACACGAAAA
AGATCCTGTACCACGGTAGGTGTCGAGGCGGTCTCTATCCGCTTTCATCCAGTGCATCTT
CTAGAGGACAGAGGCCGAATCCAGAAGCCCTTGCTGCTCATACGCCATCCACATCCCTAT
GGCATAGCCGCCTTGGTCATCCTGCTATTCCGATAGTTCAGAAGGTCATTAGCTCAAATA
GTTTACCTTGCACTAGTAATAAAAGTGTGGAGTCAGTCTGTGATTCATGTCAGCGGGCCA
AGAGCCGTCAGCTTCCGTATCCTGTGTCTAATAAAATCTCAAGTGCTCCTCTTGAGTTAA
TTTATTCTGATGTGTGGGGACCTGCACCGACCTCTGTTGGACGCCACAACTACTATGTTA
GCTTCATTGATGACTACTCCAAATACACCTGGATCTATCTCCTTCGACACAAATCTGATG
TGTTTAGAGTTTTTCAAGACTTCCAAAATTTCATAGAACGCAAACTTTCCCGAAAAATTT
TATGTATTCAATCCGATTGGGGTGGAGAATATGAGAAGTTAAATTCCTTCCTTCAGAAAA
TTGGTATTAGTCACCGTGTCTCTTGTCCTCATGCTCACCAACAAAACGGAGCTGCCGAGC
GCAAGCACCGTCACATAGTAGAGGTCGGGCTTGCCCTTCTTGCAAACGCCTCCATGCCCT
TAAAATTTTGGGACCAGGCCTTCCTCACCGCCACACATCTCATCAATCTTCTTCCCAGCA
AAGTAATTCAGTTTGAGGTGCCTGCTACTCGGCTTCTTGGTGAGATGCCTGACTACAATA
ACCTACGCGTGTTTGGTTGTGCTTGTTGGCCCAACCTTCGACCTTACAATTCACGCAAAT
TATCTTTTCGCTCTACGCAGTGTGCGTTTCTTGGCTATAGTTCTATGCACAAAGGCTTTA
AGTGCCTCAACATCTCCACTGGTCGTATCTACATATCACGCGATGTCGTTTTTGATGAAG
CTGTTTTCCCTTTTGCCACCCTTCATCCCAATTCTGGCGCTCTCCTTCGAAGTGAAATTG
TCCTCCTTCCTTCTTCTCTCCGTAATCCAGGGGATGACGATTGCTATGATTCTAACATTA
CTAATCCTACTAATGTGCCTGGTGATCCTAGTGTGTTACAGAAAGAAAATGGCGTCCCAA
GTACAGGTGGTATTCCTGGCGTTCACCTATTTCCAGATACATCGCTGCCTCCTGTAACCA
AAGATCTGGGCAATCGATCCCAGGCAGATTCGATTGACAGTCCGAGTACTCCCCTCGAAG
CTGATTTGGACACGGCACCCAGGACGGGAGTAATGCAATCAGCACCCACACATGAGGGCG
AATCTCCATCAGGATCTCCACTCGCCTCCGCCCCGCATGTACCTGACACGGGCAACGAAA
ATCCAGAACCACAACGTCACCAGACTCGACTCCAGAGCGGGATTGTGAAACCTAAGCGCA
TGTATGATGGTATGATCCGATATAGTTTCTTCAGTGCAACAGGGGAACCCAATTCAGTTC
AAGAAGCATTAGCCAATTCCAAGTGGAGGCAAGCTATGGAAGCTGAATTTGATGCACTCA
AGAAAAACCAAACATGGCGTCTAGTGCCAAGCAAGTCTGGGCAGAATATAATCGACTGCA
AGTGGGTGTACAAAATTAAAAGGAAAGCTGATGGGAGCCTTGATAGATATAAGGCTCGTT
TGGTAGCGAAAGGCTTCAAGCAGCGATATGGCATTGACTATGAAGATACTTTTAGTCCAG
TTGTCAAAATAGCCACTGTACGACTGGTACTTTCTATTGCAGTCTCCAGGGGTTGGTGCC
TAAAACAGTTGGATGTACAGAATGCGTTTCTTCATGGCGTTCTGGAAGAGGAAGTGTATA
TGAAACAACCACCGGGATTTGAAAGCGCTGAAACTCCTCATTATGTATGCAAGTTGGACA
AAGCTATCTATGGGCTTAAACAGGCACCCAGAGCTTGGTACTCCAGGTTAAGTAACAAAT
TGATTTCCCTGGGTTTTGTGTTCTCTAAATCAGATACATCCTTATTTATTTATAATAAAG
GTGACAAAATAATTTATATGCTTATTTATGTTGATGACATCATTGTCACAAGTAATGCAC
CTGAAGCTGTGACAGCTCTACTCGCTGATCTTCGTGAAGATTTTGCCTTGAAAGATCTTG
GAAAGCTACATTATTTTCTGGGTATTGAAGTCAAGGAAGAAAATGCGGGTATAACACTTT
CTCAAGGAAAATATGCACAAGACTTATTAACACGGGTTGGCATGGTCGGTTGCAAACCAT
GCACTACTCCATTGTCGGCTTCAGAAAAATTATCAAGTTACGAAGGTACACCCTTGAGTT
CCGAAGATAGTACTCGCTACAGAAGTATTGTGGGTGCTCTCCAATATCTTACACTCACCC
GACCTGATTTATCATATGCTGTAAATCGAGTCTGTCAATTTCTACACGCTCCAACGTCTA
CACACTGGGCAACGGTCAAAAGGATATTAAGATACATAAAGCATACGATCAACTTAGGTT
TGCACATTCAGAAAACAATACGTCCTTTTCTCAGTGCCTTTTCAGATGCCGATTGGGCAG
GTGATGTGGATGACAGACGTTCTACAGGCGGGTTTGCTGTATTCTTTGGTACTAATTTGA
TCTCATGGAGTGCCAGAAAACAGCCCACAGTCTCTCGATCAAGTACTGAAGCAGAGTATA
AAGCCATGGCAAATGCAACAGCAGAAATCATTTGGCTCGAGCAATTGCTAGCTGAACTCG
GTGTCAAGATGAGTCGCACATCAATTCTATGGTGTGATAACTTGGGTGCAACCTATTTGT
CTGCCAATCCAGTGTTTCATGCCAGAGCAAAACATATAGAGATTGATTTTCACTTTGTCA
GAGAAAGAGTACTCAAGAAACAATTGCAGGTTCGACTCATCTCCACGAAAGATCAGGTAG
CTGATGGTTTCACAAAGGCGTTGCCGGTTGCTAAGTTCAATGAGTTTATACACAATCTCA
ATCTTTCAAGTGGCTGAAAGTTTCGATTGAGAGGGGGTGTTAGAGATATATTTAGAGATA
AGCTAAAAATAGATTTGTACACAAGACATACATAGGCTGGTTCGGTTGTGACTCTCATAG
ATAGGATAGTTAAATATAGAGTCCTTGTAATTTCCAACACGAGAGTCTAGCTTAACCACC
TATATCTGTAACATTGCTTCTATATATAACATGCAACCTATGATTAGCCGAGATAGGCAA
TCATAGTTAACCTCATTATCTTTT
>RLCsiAle_Retrofit_0238
TGTTAGAAGTTGTTAAGATATTTTGTAAATCGAGTACCTATCTTGTTGGACTCGGTTAGC
TTAGGAGATAGAGTTCAGGTGTTGAAAATATAGTCCGGATGCTTGGATTAGCTAAAACTC
TAATGATGTATCCTATAGGGTTAGGACAGGACTTAATCTCCAACTACCTGCAATTATAAT
CTCCTTGGGCTATTTTATTCCCCCTATATAAACATGCACCGTGGCAATGCCGGGTAGGTA
ACCACATTCTACCAATCTTACATGGTAATCATAGCAACTTCTTCCAAATACATCTAGTGC
TCTACCTCGATCACCCAATGGCGTCGTCATCAACATCAAGCTCGGCGTCCCTAGGTCATC
CCGTCTCGGAGAAGATTACCCGCGACAACTTCCTACTATGGAGGGCGCAGATCCTTCCTC
CTGTCCGTGGCGCCCAACTCGTGGGCATCCTTGACGGTTCTACTCTGGCGCCCCTGAAGA
AACTTGAAGTGGAGCAAGACGGCAAGAAAATTGTCGTCGCCAATCCGGAGAATGATGCGT
GGCTGGCAAAAGACCAGCAGTTGTTGGACCATCTACTCAATTCCATGACAAAGGATATCT
TGGTCCATGTAATCTCCCTTGAATCCTCTGCAAAAGTCTGGAGTGAACTTGGGAGGTTGT
TTGCTGCAAACTCCAAGGTGTGGATTTCAAATCTGCGTATGCAGCTTGCCAATCTCAAGA
AAGGCAACATGTCCACGGCAGCCTACTTCAACAAGATGACAAGCATCGGGGATGAACTTG
CTTCTATGGGTAAAGCCGTCGATGATGAGGAGATGGTACAATTTATTATAAACGGCCTTG
ATTTTGATTACAATCCAATTGTATCCTCTATACTTGGTCGTGTTGACTCCACATTGCTGA
GTAATCTGTACTCCCAGCTTATGGCATATGATATGCGCTTTGAGATGTATCAGGAAAGTC
AAGGAGGAGGGGCGCACTTTCAATCCTCTGCCAACATGGGCGTGGGCGCAATAATTCTCG
TGGTCGCACGGGAAATAGTCATGGGGGACGCGGTCATGGTCGTAGCAATCCACCTTGTAG
CAACAATAGCAACTCAAACTCCTCGTTCAGGCAACAAGGGCAAGGCGGGCCAACCGCAAA
ACCAATCTGCCAAATCTGCAAAAAAAAAAGGTGGACATGAAGCTCTGTGATGCTGGTACC
ACTATGATGAAGATGAAGATCAACAGAACAACAAGACAGCAGGAGCAGCCACCACAGGAT
ACGACATCAACACAAATTGGTATGTGGACAGCAGAGCAACTGATCACATCACCAGTGAGC
TAGACAAGATGACTGTTCGAGATCGCTACAATGGGCAAGAACAAGTGCAAACTGCAAATG
GCGCAAGTATGAAAATTAAAAACATTGGGCGCACTACCTTATATACCCCTGCTAGAAATT
TGCATCTTGATGATATCCTTCATGTACCAAGTGCTCACAAAAATCTTGTCTCTGTTCATC
GATTAACTTCCGACAATAACACCTTCCTTGAATTTCATCCCAACTATTTTCTCATCAATG
ATCAAGAAACAAAACAGGTACTCCATCAAGGTAAATGCAAAGGTGGCTTGTATCCGCTCA
TGTCAAAACAAGAAGAAGCAGATCCGAAGAAGCAAGCGTATGGAATCAATAAGCCATCTT
GCTCTTCATGGCATAATCATCTAGGACATTCGTCCTTCCCTATAGTAGATCGTGTGCTTA
GAGATAATGATCTCCCTTTCATTAGTAATAAAAGTACTGAGTCCATGTGTGATTCCTGTC
AAAAGGTTAAAAGTCATCAGCTTCCTTATAGTGTTTCCAACACCATATCAAAAGCGCCCC
TTGCTTTAATCTTTTCTGATGTGTGGGGTCCGGCGCCCGCTTCTGTTGGACGGAATTCAT
ACTATGTAAACTTCAACGATGACTTTAGCAAATACACGTGGATATATCTCCTGAAGAAAA
ATTCAGATGTGTTTCAGGCTTTTCACAATTTTCAGAATCTGGTTGAAAGGAAATTTGATA
GGAAGATCATCTCTATGCAAACAGATTGGGGTGGAGAATACGAGAAGCTTAGCTCCTTCT
TCACTAAAATCGGCATCTCTCATCGCGTCTCTTGCCCGCATGCTCATCAGCAGAACGGAT
CGGCTGAATGCAAACATCGTCACATTGTTGAGGTTGGGTTAGCTCTTCTCGCTCACGCTT
CCATGCCTTTAAAATTCTGGGATGAGGCTTTCCTAACCGCTACATACCTTATTAACCTTC
TCCCTAATAAGGGTCTCAATTACCAGACTCATGTTCAGCGACTCCTAAATGAAACACCCG
ACTACAACTCCCTTCGGACCTTTGGCTGTGCGGTTTGGCCAAACCTGCGGCCATACAACA
CCAGGAAGCTAGCTTTTCGATCCACCAAATGCGTTTTTCTCGGCTACAGGCCTATGCACA
AGGGGTATTGTTAAGCCAAAAAGGTTGTATGATGGGATGATCAGGTATGGTCTATTTTCT
TCCACAGGAGAACCGGATAGTGTTCAAGAAGCACTGGGTAATTCCCAATGGAGAAAAGCT
ATGAAGGATGAGTATGATGCATTACTCCGGAATCAAACATGGCACCTTGTACCACGGCAA
GAGGGAACAAATGTGATAGACTGCAAGTGGATATACAAGATTAAAAGGAAGGCAGATGGC
ACAATTGACAGATACAAAGCCCGGTTGGTAGCAAAGGGGTTCAAGCAACGGTATGGTATT
GATTATGAAGACACCTTCAGTCCAGTTGTTAAAATTGCTACTATTCGACTTGTGCTATCT
ATTGCAATATCCAGAGGTTGGTGCCTAAGGCAACTAGATGTTCAGAACGTGTTTCTACAT
GGTGTTCTGGAAGAAGAGGTTTATATGCGACAGCTGCCAGGCTTTGAGAGTGCTAATGTC
CCACACAACGTATGTAAGCTTGATAAAGCCATCTATGGGCTAAAGCAGGCGCCAAGGGTC
TGGTATTCACGTCTCAGCTCAAAATTGCTAGATCTTGGGTTCAGAACTTCCAAGTCAAAT
ACCTCTCTCTTTATTTACAGGAAAGGGCAAATAATAATCTTTATGTTAATCTACGTTGAT
GACATTATTGTTACCAGTTCCTCACAGGAAGCTGTTGTGGCGCTACTCTAGGACCTCAAG
AAAGACTTTGCACTAAAGGATCTTGGGGATTTACACTACTTCGTGGGAATTGAAGTTAAA
AAGGAAAGAGATGGTATACATCTGTCACAAGGTAAATATGCAAAGAATGTTCTGGCTCAG
GTTGGTATGGAAAAATGCAAACCATGTTTGACTCCTCTCTCTACAACCGAGAAGTTGTCT
TGCCATGAAGGAGTAGCGCTTGGACCTGAAGACAGTACTCACTACAGGAGCATTGTGGGT
GCCCTTCAGTATATTACACTCACAAGACCTGATTTGGCCTATTCAGTGAATAAGGTTTCT
CAGTTTTTACACTCACCTACTACAGTTCATTGGACTGCAGTTAAAAGGATCCTAAGATAT
GTCAAATATACCTATGAAGTTGGATTAAAAATTCAGAAGAGTAGCTCATCTCTTGTCAGT
GCTTTCTCTGATGCTGATTAGGCTGGGAATACTGATGATAGAAGATCCACCAATGGCTTT
GCTATATTCTTTGGAGACAATCTTATTTCCTGGAGTGCAAGGAAATAGGCGACTTTGTCG
AGATCCAGTACAGAATCTGAGTACAAATCAATGGCAAACGCTATGGCAGAAGTAATATGG
TTGGAGTCACTTTTAGCAGAATTGGGTGTGCGTCTGCAGCAACCACCATTTCTTTGGTGT
GATAACTTAGGCGCCACATATTTGTCAGCCAACCCTGTCTTTCATGCAAGGGCAAAACAT
ATTGAGATAGACTTTCACTTTGTTTGTGAACGTGTAGCAAGAAAGCAGCTACAGGTCCGA
TTCATACCAACAGGAGACCAGTTTGGCAGGTGGCTTTACAAAGGCTCTTCCTGTTCGCAA
ACTGGAGGACTTCAGAAACAATCTGAATCTTCAGGTTAGCAGAAGTTTCGATTGAGAGGG
GCTGTTAGAAGTTGTTAAGATATTATGTAAATTGAGTACCTATTTTGTTGGACTCGGTTA
GCTTAGGAGATAGAGTTCAGGTGTTGAAGATATAGTCCGGATGCTTGTATTAGCTGGAAC
TCTAATGATGTATCATATAGGGTTACGACAGGATTTAATCTCCAACCACCTGCAGTTGTA
ATCTCCCTTGGCTATTTTATTCGCCCTATATAAATATGCACCGTGGCAATGCCGGGTAGG
TAACCACGTTCTACCAATCTTACACCAATCTTACA
>RLCsiAle_Retrofit_0239
TGTTAGAATATGTTACTGAGCTTATGCCTGGCTAGGGCCAGTGCGGCGCCGGCCCCCTAC
CAGGCGCCGCACCCCCTCAGGGTTTCCTTGTAGGATAGGCAAGGGTTTCCTTCTTTGGTG
ATTGCATCTATAAACCAACCCTAGAACCCTTGCCTATATATGTGTACGTGCTATGCACCT
CCATTATTAATCTACAATTTCCCTAGCCATATTTACTTTCATGGTATCACGAGTCTGGTT
CCTACCCCGATTCCACTTCCGCTTATCTAGCGCATCGCAGCAAGCCTCATCGCAGCAAGA
GCAACTTCGGCGGTGGTGGCGGCCAGTGCCCCTCCGGCGGCACCAAGCAGGGCACCTCCC
AGGGCTTTGACGTGGCCCCCTGGCCCTCCTTCCAGAACCCGTGGACTAGGTCCATACAAA
TGTGGCCCGGTACGCGCGTTCAGCAGGCCGGGACGCCTCCTCACGCCATTGGCCTAGTAC
TCCGCGCCCGTACAATAGGCGCAACTTCAGGTGTTCCAGGCGGCTCAGTTTCAAGCCGCC
CAGGCGTAGGCCCAGGCATACCAGGCCACCCAAGCACAGGCTCTGCAGGGTGTGCCGTCG
CTTCAGTACCAGCCCTCCCGCCACTTCAACTCCGCTGCCAGCACACCCTCATGGGATCAG
CAGTCCCTCGCCTCCACCTTTAGCACCATGACGCTGAATTAGAAGCAGCAGCATGAGTGG
TACTTCGACTCAAGTGCTACCTCCCACTGACCTCCGTTGCTCGTTCCCTTTCACATAATT
TCACCCAACGGTACCCTTTTCCTTCAGCTAGCTATTGTTGCCGGTGACAGTTCTTTACTT
CCTGTTACCTCCACTGACACAGCCTTCCTTCCCGGTTCTTTGCATCTTAATAACGTCCTT
GTTTCACCCAAGCTTATTAAAAATCTTATTTCTGTGTGCCAGTTTACTACCGATAACAAC
TGCTAGTTAAATTTGACCCGTCTGGTTGTTCTGTGAAGGATCTCCGGTCCAGGAATGTGA
TCGTCAGGTGCAATAGTTTGACTTGCACCTCCCTGCTGCTACTCTCACTGCTGGCGCCAC
CTCCACACTTTGGCAACGCCGTCTTGGACACCCCGAGCAGGAGGCTCTCTCCAAACTTGC
GCCCATTTTGCCTTCATGTAACAAAGACATTAGCTCGTCTCTTTGTCATGCGTGTCAGCT
AGGACGACACACCTATCTCCCTTTTTAGGTTTCCTCCACTCGAGCCTCCAGGAATTTTGA
TCCTATTCATTGTGATCTTTGGACATCACCTATTCCTAGCGTCTCAGGTTTTCAATACCA
TTTGATTATTCTCAATGATTGCTCTCACTTTTCCTGGACTTTTCCTCTGCGGTTGAAATC
TGACACTTTTGATACACTTGCTAATTTCTTTTCCTACGTGACTACACAGTTTGGCGCCTC
CATTAAGGCCATCCAATGCGACAACGGCCGCGAGTTTCACAACTCTAGCACCCGCACATT
CTTTCTCTCCCGTGGCATCCACTTTCGCATGTCTTGCCCGTACACATCACTGCAAAACAG
TCACGCTGAGCGGATCATTCGCACTACGAACAACATCCTCCGCTCCCTCCTCTTCCATGC
AAGCCTTCCCCTACACTATTGGGTAGAGGCTGTCTACGCCGTGACATATTTTCTCAACAT
ACTACCTACCAAGACCCTTGCTTTCCGCACCCCTCATGAGGCCTTGTACGGCATTGCACC
ATCCTATGATCACCTCTGAGTCTTTGGTTGTAGCTATTATCCCAACCTTTCTACCACGGC
CAGCCACAAACTAGCACCACGATCCGCCTCGTGTGTTTTTCTTGGATATTCCGCTCATCA
TAAAGGGTACCGCTGTCTTGACCTTAGTTCCAACCGAATCATCATCTCTTGAAACATCAT
CTTTGACGAGTCCTCATTTCTCCAGGCTGAGCATTCCTCTCCACCTTCCCTGGCGGATTT
ACAGTTTTTTGGATGATGCTACTAACCCTATGCCACTTTCCATCGGAACGTCACAGCCCG
CTATGTCTGCAAGTCCTGCACCCTTGGCGGCTCCGGCACCCTGGGGCGCTTCCCCCACCG
GTGCACCTTCGGCGCCGCTCGGTGCGCCCCTACTGGCACTCCCTGGCGTGGCCACGGCGT
CTTTCGGCGCCCCCGGTGTAACCCCTACGGCGCCCCCGACCGCTCCGACCACTCCGACCA
GTGCGGTCACTGCGCCTCCGACCTCTCCGACTAGCACGGTTGCTTTGACCGCTCCAAACG
GTGCCTCCGACCGCTCCGACCGGCGCCTCCAACCACTCTAACCGGCACCTCCGACCAGCG
CATCCGATCGCTCTGACCAACACCTCCGACCGGCGCCACCAAGCGCTCTGACCGGCACCT
CCGATCGCTCCGACCGGCACCGGTCGCTCCGATCACTTTGACTAGCTCCTTCGACCGCTT
TGACCGGCACCTCCGATCGCTCCGCCCGGCGTGGTCGCTCCGACCTCCACCGGTGCGCCC
CCAGCTAGCACACTCCGGCGGATCCCCGGCACCAGCTTGCCTCCCAGCCCCGCAGGTTCC
TCCTAGCTTCAACTCAATGCCACTCCGCTTCGTCTCCACGCGCCCCTCCGCCGTCCCTCA
TCTTTGGTCGCCGCCGCCTGCCTTCGACGCCAGCGCTGCCGGGGCTCCTATCCTTCCCAA
AGGAGCCGTTGCCATCCCACCCGTCATCAACCAGCATGGCATGACCACTCGTGGCAAACA
TGGGTTCCGCCAGCCTTTTCTGTTCCACACCGCACCACTATCTCTAGTTCTGGAGTCCTT
CCGTAGTGCTCTTGCTGATCCTAATTGGCAGGCTACTATGGAAGATGAGCACGTGACGCT
TCTCCGGAACAACACCTGGGAGCTTGTGCCTCGTCCGTTGCATGCTAACAGTGTCACTGG
TAAGTGGATATTCAAGCACAAGTTCCATTTGGATGGCTCTCTTGATTGGTACAAAGCTCA
GTGGGTTCTTCGCGGCTTCACTCAGTGGCTTAGAGTTGATTTTGACAAGACCTTCAATCC
AGTCGTCAAGCCTACTGTCCGGACGGTTCTATCTCTGGCACTTTCTCATCACTGGCCTGT
TCATCAGCTAGATGTCAAGAATGCGTTCCTGCATGGCACTCTTTTAGAGACTGTGTACTG
TGCTCAGCCTGCTGATTTTGAGGACTCTGCTCACCCGGACTTTGTTTGCTGCCTCAACAA
GTCTCTCTACGGCCTGAAGCAAGCACCACATGCCTGGTATAGTTGGTTTGCAGCTTATAT
TCAGTCTGTTGGCTTTATGGAGGCCAAGTCTGACACCTCGCTGTTTGTGTTTCACTGGGG
TGCCAAGACCGCGTATCTCTTGCTTTATGTTGATGACATTATGCTCACGGCTTCTTCCCC
AGCTTTACTTCGACAGATTATTCAGGCCTTGCAGCGGGAATTCTCTATGAAGAACCTTGG
GCCTCTTCATCACTTCCTGGGTATGCGTGTTCAACATGTTGCTAGTGGTGGCTTTCTGTT
GTCTCAGCGACAGTACATACTTGATATCTTGGATCGTGCTAGCAGGGCTGAGTGTAAGCC
ATGCTCCACTCTAGTTCACACCAATCCGAAGGTGTCCGCCGCTACAGGTGCTCCAGCCAC
CAATGCTTCGGACTTTCGCAGTCTCGCTGGGGCTTTGCAATATCTCACCTTCACCAGGCC
TGATATTGCCTATGCTATTCAGCAAGTTTGTCTTCACATGCATGATTCGCGAGAGCCTCA
CCTTGCTGCCCTGAAGCGCATTCTCCGGTACATCCGTGGCACTCTTCACCTGGGTCTACT
GCTGCGTCCGTGTTCAGCTCAGGATTCCCTGGTCGTCTACTTTGATGCTGATTGGGCAGG
ATGTCCAGACACTCGCAAGTCCACTTCCGGAAGCCGAGTACCGCGTCTTGGCCAACGCTG
TCGCCGAAGCCACCTTGCTACGTCAGCTTCTTCAGGAGCTCGATGCCCCACTTCGCCGTG
CCTCCTTGGTGTATTGTGACAACATCAGCGCGGTCTACATGTCCTCCAACTTGGTTTAGC
ATCAGTGCACCAAACATATTGAGATCGATCTTCACTTTATTCGGGAGCGCGTCGCTATGG
GTGACGTTCGTGTACTGCATGTTCCCACATCCTCCCAATACGCCCAACATCTTCACCAAG
GGGTTGCCTTCTTTTATATTCACAGAGTTTAGGTCCAGTCTAAACGTTCGTGGCACCGAT
GATTAGACTACGGGGGCATGTTAGAATATGTTACTGGGCTTATACCCAGCTAGGCCCAGT
GCGCCGCTGGCCCCCTGCCAGGCGCCGCACCCCCTTAGGGTTACCCCCTCAGGGTTTTCT
TGTAGGATAGGCAAGGGTTTCCTTCTTTGGTGATTGCATCTATAAACCAACCAAGGACCC
TTGCTTATATATGTGTACGTGCTATGCACCTCCATTATTAATCTACATTTTCCCTAGCCA
TATTTGCTTTCA
>RLCsiAle_Retrofit_0269
TGTCAATGTAATTGGCATTGCCTGACCTGCTAGGGTCGTATTCTCTCATATATATATAGG
CAGGATACATTGAGGAGATTACATCCGAGTTTAACAACCCCTATGGAAATCACAGAGACA
CAGCTCCAGGAGAATCAGGACTCCTTCTATGAATAGGAAGAGATGTCTATCGTTAACACC
CCCCCTCAATCTGGACGGTGTGACACTAAGTTCAGATTGTGACGTATTTGAGTAAACGCA
GTTGAAGGCAACGGCTTTGTCATGATGTCAGCTATCTGATCTTTGGAGCTGATAAAGCGC
ACTTCAAGTTGACGGGAGGCAACACGTTCGCGAACAAAGTGATAGTCAACTTCCACATGT
TTAGTCTGGCGATGGAATATGGGATTAGCCGACAGGTAGGTGGCACCAATATTGTCACAC
CAGAGACTAGGAGGCCGAGGTTGTGAAATCCCAAGCTCGCGCAACAGTACTTCGACCCAT
ATGAGTTCAGCAGTGGCATTGGCAACAGCTTTATACTCTGCCTCAGTGCTCGAGCGAGAG
ACAGTCGGTTGTTTGCGAGAGCTCCATGATACGAGATTTGGGCCAAGAAAAATGGCATAA
CCACCTGTACTGCGCCGGTCATCCAGATTGCCGGCCCAATCAGCATCCGAGAACGCATTT
AGTAATGATGAGCCGGATTTAGTGATGCACAATCCAAGGTCAATGGTAGCATGAAGGTAA
CGTAGAATGCGTTTGACGGCAGCCCAATGAGCAGTTGTGGGTGCAGAAAGAAATTGGCAC
ACACGGTTGACACAAAATGAAATGTCTGGTCGAGTCAATGACAAGTATTGGAGAGCCCCA
ACAACACTGCGATACCGTGTTGTGTCTTCAGCTGAGAGAGGATCACCAATTTTCAGCAAC
AATTTATCACTCGGAAGCATCGGTGTTGGAACACCATTCGAGAAGACCATGTTCGTGCGC
TTCAGGAGATCTTGTATATATTTACGTTGTGTCAAGATAAGGCCAGGAGAAGTATGATGT
ACCTCAATGCCAAGAAAATAACCAAGACTGCCAAGATCTTTTACCGCAAAGTCAGCTTGA
AGTTGAGTCAATAGGCGATCTGTAGCCGCTGTTGAGGAGCTTACAATGATAATATCATCA
ACGTAGATGAGAATATACATCTGAATGCCACCTCTGTTGAAGATGAAGAGAGAAACATCA
GCCTTTGAAGCATGAAACCCCAATTGCAAAAGGGTGCTACTGAGACGAGAAAACCAGGCA
CGTGGAGCCTGTTTGAGACCATAGAGAGATTTGTCCAATTTGCAAATATAGTTAGGATGA
GTTGAATCCTCAAATCCAGGTGGTTGTTTCATATAGACATCCTCATGAAGGTAGCCATGC
AAAAATGCATTTTGGATGTCAATTTGCCTGAGCGACCAGCCATGAGACACTACAAGAGAT
AGCAACACTCGGATGGTCGTAGGTTTGACCACAGGACTGAAGGTATCATCATAATCAATA
CCATATTGTTGCTTGAAACCCTTGGCAACCAACCGTGCTTTGTATCGATCAATAGAACCA
TCCGCTTTACGTTTAAGTTTAAAAATCCACTTGCAGGTGATAACATTGAGGCCGGCATGT
GGAGGGACAAGGTGCCACGTCTTGTTCTTGACAAGCGCTTGAAATTCATCATTCATCGCG
GATCGCCAAAGGGGATGTTTCATGGCAGTGATGTGAGAAACAGGTTCATCATCGGATGTC
CGCACAGCAGAGTATGTGACCGTCCCATCAGTACGAATTTTTGGACGCCGAATATGGTTC
TGCAATCGGGTTCCATACTGATGGGCAGGAACATGTGGTGCGCCTTGTGGAGTTGTCGTC
TCAGGTTGCCCAGGCGAGGCTGGTAGAGGCACTGCTGTCGAGGGAGAAGGCAGTGCAGGA
GATAGCGACGACGCAGCCGTTGGTGACAACGCACCATGTGTGCTGGCAGATGGAGACCCT
GCTGCAGCCACTGTCTGTGCAGGAGCATCAAGAACAGGAGCCGATCCTGGTGAAGATTCA
GGTGCCAGGGGCGAAGGATCTGCTACTGCTGCAACCATAGAATTACCAGGAAGCAAAGTG
TACATTGGGTTAATGTTCAAATTAACACTGCCACTAGCCGGATTAACAGATGAGGTTTGG
TGGGAGGGCGCAACGTTGGAGAAAGGAAAAATTGATTCATCAAATATAACATCGCGAGAA
ATGTAGACGCGACCAGAGTCCATGTCAAGGCATTTATATCCCTTATGAAGAGCACTATAG
CCTAGAAAGACACAAGGTTTGGATCGAAAGGATAGTTTATGGTTGTTGTAGGGTCTAAGA
TGCGGCCAGCAAGCACACCCAAAAATGCGAAGCATGGTGTAATTGGGTGGAGCTTTTAGA
AGGCGTTCTAGAGGGCACAAATTATCAATGACTCGAGTAGGGAGCCTATTAATGAGATAA
GTAGCTGTGAGGAAGGCTTCGTCCCAAAATTTGAGTGGCATAGATGCATGAGCTAAGAGT
GCAAGCCCAGTTTCAACTATATGGCGATGCTTTCGTTCGGCCGAGCCGTTTTGTTGATGG
GTGTGAGGGCAAGAAACATGATGAGCAATCCCAAGAGTACGAAAAAATTGAGTATGAAGT
TTCTGGTACTCCCCACCCCAATCAGATTGAACAAACTTAATCTTTGTGTCAAGGAGGCGT
TCAGCATGAGTCTGAAATTGCAAGAAAATGCGTTGTACCTCAGTTCGATCGTGCATTAAA
TATATCCAAGTAAACTTGCTAAAGTCATCAATAAAGCTGATGTAATATTTGTAACCACCA
ACAGATGTTGGAGCAGGGCCCCAAACATCGGAAAAGACAAGTTCGAGAGGTGAAGTAGAG
CGATGAATGGCATTATTATAAGGGAGTTGGTGACTCTTGGCCAATTGACAAGCATTACAA
ATTGAGGAAGAAGACTCCTTAACATACGGCAAACTATGAAGACTCAAAATCGACCTGACA
ACTTGGATAGAAGGATGGCCAAACCGAGCATGCCACTGATTTGGGGACGCCTTGACACTG
ACTAGGGCCTGTTTGAAGGACTCAACATCGGAGGGCTTAATGGGATAAAGACCTGACTCA
CATCTTCCTTCCAGGAGGAGTTGTTTCGTTGCTCGATCCTTGATAAGAAAATAGGAAGGA
TGAAATTCAAAGAATATGTTATTGTCACGAGAAAGTTTATGAACTGACAAAAGGTGTTTT
GATATTTCAGGTACATGAAGAACATTATTTAGAGCAAGAGGGCGAGTAGCAGTATTAATA
GAACAAGAACCGAAATGCATAATGTGCAAACCTGCTCCGTTGCCTACTTGGACTGTTTCC
CCACCATGATATTGTTCACGAAGTGCAAGACGATCTAAATCACTAGTGATGTGATCCGTA
GCTCCTGTATCAGTGTACCAATTTGGATCAACTTTGTAGGAGGCAGTGGCGACGGCAGCA
TATGGTTGTTCCTCCTGATATGATTCATCCATGCGATGCCAACACTTGACGGCCGTATGA
CCCTTACGACCACAGATTTGGCACGAAGGGCGAGCAGAGCGATTACCAGCAGGCGGTTGA
GTAGGACTTCGCAGACGGCCGGGATGGGCACCACCACGGCCAGGACTCCTGCCTGGATGC
GGACCGCCACGACCACGGTACGAGGACGGGCCACCGCGTCCAGCAAAATTTGCCGAGGAG
CCAACATTGAGACGCATCTCAGCCTGATGATGGAGTTGACGCGCCTCATACGCCAAGAGA
TAGGAGTAAACATCATCAATAGTAAGTGGCTCAGATTTGGTGGTCATAGACGTAACAAAC
GGATCATAATCCGGACCAAGACCAGCTAGGAGATATGCAATAATTTCGTCAGGGCGCAGG
GGGGCACCAGCTGCAGCTAACTCAGAGGCAAGGCCCTTGATTTTGCGGAAGTAGTCAGCA
GCAGAAAGATCTCGTTTCTTGGCGGTGGCGAGATCGACCCGGATCTGAACTGAGCGAGCT
CGCGTGGTGGAGGAGAACATGCGTTGTAGAATGTCCCATGCCTCCTTTGCAGACAGGGCG
GAAGCCACATCTTCGAGAACTTCTTCAGTCATCGACGAGAGGAGGCCGCTGAGGACCTGT
TGGTCTAGATCGTACCACCGGTCATACGCCGGATTTGGTACTAGCTCGGTGCCCGCAGAA
GTCGACGATGGGATAAGCTGTGGCGGCGCGGCGAGCGTTCCATCGATAAGGCCCATGAGC
TTTGTACTCCGTAGATACGAAAGAAGCTGGGCACGCCATAGGGAATAATTGGTTTTGGTT
AGGCGGATAGTGACCGCATGGTGGAGAGGAATAGGAGCAAAGGTTGTAGATGAGAAGGAG
CTGGATATGGTGCCGGAGGTGGTGGAGGAGGAAGAAGATGAAGTAAACGACATCTTCAGA
AAAAATTTCGTGGCTCTGTTACCATGTCAATGTAATTGGCATTGCCTGACCTGCTAGGGT
CGTATTCTCTCATATATATATAGGCAGGATACATTGAGGAGATTACATCCGAGTTTAACA
ACCCCTATGGAAATCACAGAGACACAGCTCCAGGAGAATCAGGACTCCTTCTATGAATAG
GAAGAGATGTCTATCGTTAACA
>RLCsiAle_Retrofit_0399
TGATAGAGATGTAATTCCTCGTCTATTGGGCTAACCCTAGAAGGGTAGCTATATAGTAGT
CATACATAAGCCTTATTGGGCCATAATACACACATACTCCAACACTCCCCCGCAGTCTGA
ACTACCGACGCAGCGGAGTTGCAGACTGGACATGAAAAGAAGAAGGACACACACACGAGC
CCCCCCACAGATGCAACTAGCCACTGGTGATGTTGAGGCTGGAGCGAAACTCGGTGAAGG
CAGACGACGGGAGGCCCTTGGTGAAGATGTCGGCAAACTGAGAGGTGGTCGGGACGTGGA
GGACCCGAACATCGCCGATGGCGACCCGATCCCGGACGAAGTGAAGGTCGATCTCCACAT
GTTTGGTCCGCTGGTGCTGAACAGGGTTGGTGGAGAGGTACACCGCACTGACGTTGTCGC
AGTAGACAAGAGTGCTCCAGGAGAGAGGAGTGTGGAGCTCGGCAAGGAGCTGTCGAAGCC
ACGATGCCTCTGCCACGCTGTTAGCGACAGCGCGGTACTCCACCTCGGCACTGGAGCGGG
AGACCACCGGCTGACGCTTGGACGATCAGGACACCAGGTTGCCGCCCAGAAAGACGGCAT
AGCCGGAGGTGGAGCGCCGAGTGTCCAGACACCCGGCCCAGTCAGCGTCGGTGTAGACAA
CGAGCTCAGTGGAGGGAGACCTGTGAAGGAGGAGGCCGTAGTCCACAGTGCCCCGGAGGT
AACGGAGTAGGCGCTTGAGAGCAACGAGATGGGGCTCCCTGGGATCATGCATGTGTAGGC
AAATCTGCTGAACCGCATAAGTGATATCCGGCCTGGTGAAGGTGAGGTACTGAAGGGCCC
CAGCCAGACTCCGGTACGCAGTAGCATCTGTCACAGGAGTGCCGTCGGCCTCTGACAACT
TGGCCTGAGTGTCAACTGGAGTGGAGCAGGGCTTGCAGTCAATCATCCCAGCTCGCTCCA
GGATATGAAGAGTGTACTGCCGCTGGTGAAGAAAGAGGCCGGCCTGACGAGGCTCAACGG
TGACCCCGAGAAAGTGATGGAGCACACCCAGATCCTTCATAGCGAACTCCTGCTGAAGTG
AGGTGATGATCTGCCGTAGGAGGGACGGACTCGAGGCAGTGAGGACAATGTCATCAACAT
AGAGCAGCAGATAAGCAGTCTCAGCACCATGGTGATAGATAAACAGAGAAGTATCGGACT
TGGCCTCCACAAAACCCAGCATCAGTAGGTAGGCAGCAAACCGCGAATACCAAGCTCGAG
GGGCCTGCTTGAGGCCATAGAGTGACTTGTTGAGCCGGCAGACCATATCAGGCTGAGAAG
AATCAACGAAACCCGCTGGCTGGCTGCAGTAAACTGTCTCAGTCAGAGTACCGTGCAGGA
AGGTGTTCTTGACGTCGAGCTGATGCACGGGCCAGGAGCGGGAGAGAGCCAGTGAGAGAA
CAGTCCGGACGGTAGCTGGCTTGACCACCGGACTGAACGTCTCATCGTAGTCGACACCAG
GGCGCTGAGTGAAACCCCGGAGAACCCAGCGGGCCTTGTACCGATCGAGGGTACCATCAG
CCCGCCGCTTGTGTGTCCAGAGCCACTTGCCGGTGACGACGTTAGAGCCAGGCGGACGGG
GCACCAGATCCCAAGTCTGGTTGGCGAGGAGCGCCGCGTACTCCTCTTCCATCGCGCGGC
GCCAGTGAGGGTCCGACAGGGCGCCGCGGACGGAGGAGGGTACAGGAGAGACTGGCGGCT
CGCCGGGCATTGCTGTAAGAGCCCGGGGCTGTAGGGTACCAGCCGCGTGTCGCGTCACCA
TAGGGTGAACATGACGCGGGTGCCGGTGTAGGAGAGGCGGGTGGTACACCGACGGCGCAA
CATGGGCAGTCGGGGCCGGCGAAGGTGGTGGTGTAGGCGTCGCCGGCGGAGAAGAGTCCA
CAGGTGGTGACCGAGGCGGCGACGGCGGTGGCGTGGCCGGCTCCAGGTGTAGTGGAGCCG
GCCGCGCGCGGCGCTGGTAGACGCGCACTGGCTGCGCGAACCGTGCAGCAGGTGCTGAGG
GCGGTGCCTCCGGCCCTGCGCAGGGCGGAGGGGTAGGGGCAGCACCATAGTCTGGCGCCG
TCGGACCCTCGCTGGGCACAGGGTCAGGGGCAGCACCGGTGGACGTCGAGCTCGGCGAAA
ACCACGGTGGAGCAGTACCTGCAGGACACAACGTCAACGGTGGCTGGTCCACCGGGTCAG
TGGGAAACAGGGAGGAGAGATCAGGGTCGGAGGTGGAAGGGGGTGGGGAGGTGGTGGAGA
AAGGAAAGACGGACTCGTCAAACACCACGTGGCGAGAGATGAGGACCCGCCGAGAGGAGA
GGTCAAAGCAACGGTACCCCTTGTGATCCGGGGAGTACCCGAGGAAGACGCACTGAGTCG
AACGGGGAGCCAGCTTATGAGGAGCGGTGACAGTGGTGTTAGGATAACACGCACACCCGA
AGACACGAAGGTGATCGTAGCGGGGGGAGGTACCGAAAAGAGCGTGGTGTGGAGTGGGAG
CGGGGCAGGCAACGGAAGGTAGGCGGTTAAGGAGATAGGTGGAGGTGTGAAGACTCTCAG
CCCAGAAGTAGGCAGGGAGAGAAGACTGGAACAGAAGAGAGCGCATGGTGTCGTTCGTGA
TACGAATCATGCGTTCAGCCTTACCGTTCTGGGAGGAGGTATAGGGACAGGACATGCGTA
GTTGCACACCGTGAAAGAGGAAGAAGGCACGGGAGGTGGTGTTATCGAACTCGCGACCGT
TGTCACATTGGACGGCCTTGATGGTGAGGCCGAACTGAGTGGACACCCAGGCGAAGAAGT
GGGCAAGCGTGAGGAAAGCATCAGACTTGGCACACAAGGGAAAAGTCCAAGAATAATGAG
AGAAATCATCAACCACAACAAGATAATACTTATAGCCAGAAATGCTCAAAACAGGCGATG
TCCATAGGTCGCAATGTACAAGATCAAAAATATGGGTCGCATGTGAAGAGGAGGTAGGAA
ACGGAAGGCGAACATGACAGCCCAGTTGGCACGCCTGACACAGGTGCTCATCGTGAGCCC
GAGTACATGGTATGTCGGAACTACGACTAAGCTGTGTCAGGGCATCACGGCCAGGATGCC
CAAGACGCCGGTGCCATGTAGTGGAAGAAGTGGTGGCGGCAAAAGCAGCTGATGAAGCGG
AGGGCGAAACGGAAGGAGTGGACGCAGGAAACCGAAGGGAGTAAAGGGGCCGGTGCTGTC
ACATCGGAGAAGAGATTGCCGGGTAGCCAAATCCTTCACAGTAAGACCAGAGGAGTCAAA
TTCAACAGAACAAGAATTGTCAGCTGTAAAACGGCGAATAGAAAGAAGGTTGTGAACCAT
GGAGGGAGCAACAAGAACATCAGGAATCCGAAAAGAACCGTGAGTGTGAGCAGTACCCAC
GGAAGTGACAGGAAGACAAGAGCCATTTGCGACCATGATGGACGAAGGGTGGGAGGAAGA
AGGAGGGTGAACAGAAGAGAGTATACCAGGGTTGGGTGTAGTATGGAAAGTGGCACCCGA
GTCGGCGATCCAGTCCTGGCCGACTGGAGGAGTCAGGGTCATGGTGCCGAAAGAGCGGGC
CAAGGCTGTCGGGTCCCACCCGACAGGCCCAGGCGAGGCCCCGGGAGGTGGAGCCCACGG
CGACGAAAACGGAGCAACCGGTACAGCGCCAGCGAGCATGGCGGCCGATGGACGAGGCTC
GCCGCCGGTGGCCTGGAAGGGCCACATGGAAATGCGCCCTGACCATGGGTTGGCAAAGGA
TGGCCAGGAAGAACCCCGTGGAGACGCCGGTGTGCCCCCACGACCAGTGCCCGCACCACG
CCCTCCGCCGCGGCGACGGCGGCCGCCACGCCCCCCCCCCACCCCCGCTCGGCCCAGGAG
GAGGAGGACCAAGAAGGGACGACGGTGGCGAAGCGGAGGGACGTGGCGTAGGAGTCACGG
CAAGAGCGGTCGAGGAAGACGAGGAGCCCGGCGCGGGAAGGGACCCAGGCTGGATGCCCT
GAGTAAGCTCCTCCATGACAAGGTCATCACGGACCTGCAGGAAAGTGGGGAAGGGCCGCT
GTCGGGTGATCTAGGTGCGGAGGTGGGCGTAGCGCTCGTTGAGGCCGCGAAGAACGTTGA
GAACCAAGATCCGGTCCTCCACGGCCCAGCCAAGGTCACCGAGGGAGTCCGCCATGGTCT
TCATCTTCCGGCAGAACTCGCCAACGGAGAGGTCGCCCTGGACGAAGGTGCGGAAGCTCG
CGTCGAGACAAAGGGCCCGGGCTTCGGCGTTGCCCAGGAACTGGCCCTCGAGCGCCAGCC
AGGCCCGGCGGGCGGTGGTGTCGGGGGTGCCGCGGACGAGGTCGTGGAGGTCGAGGGAGA
TGGTTCCCAGGATCCACGACAGGACGATGCTGTCGAGGCGAAGCCACGCAGCTGTCCGAG
CCGCAGGGAAGGTGTCGGTGAGGACATGGTCGTCGAGGGCGTAGCGGCGAAGAATGAGAA
GCACCATGTCCCGCCAGCGGGCGTAGGAGGGCGACTCAGGGTCGAGGACGACTAGGACCA
AGCTCTTGATGTTCTGAACGCCCCTGGCCTGGTAATGCAGCTGCGCGACGAGTGGATCGG
CCGGGTCGGTCCAGACAACCACAGGCGGACGGGGAGCCCCGAAGCCGGAGGAGGTGGCAG
TGCTGTCGTGGTACACCGGGTGGACGAGGAGCTGCTCCGCCTCAGCAATCTGACGGGCCA
AGACGTCGGCCGCATCACGCTCGCGCTCCCAGGTCAGGGCCGCTGCGCGCAGGCGTGGTT
GGCCCTCTGCGGCAGCAGCCCGGGCGGCGACGAGGGCCGCAGCGAGGGCTGAATCGGGAG
GGCCTGCTGCGTGTTGGTGAGGAGGTGGCAGAGGAGGCGGGGCAGGGAAGGGAAGGCGTG
GCAGCACGAAGCCAGCACTGGGCCAGATGGCCGCCCGCGCCCGCAGCAGCCGCGGCCGCG
GCTGGATCCACGCCGGCTGGATCGACGACCGCGCGCCCGCCTGCGCCCGCGCGGAGGGCC
GCAGCGGCGGCTGCAGCGGCGCCGTCAGGGTCGCGTCCCGCGCCCGCGCCCGCGCGTAGG
ACCGCAGCGGCGGCCGCGGCCTGGTCCGCGCCGTCCAGAGCCCCATCGTGGCCCGCGTCA
TCGCCGGGGGTTGGATCCGCGCCCGCGCCAGGGATCCCAGCGGCGGCGGCCAGCGCCGTG
GAAGCGGCGGCCGCGCCCGCGGGAGGCCTTCCCGAGGCGACCTGGGCCCATGTGGAAGGA
AGGGATGGGAAGGCATGGAAGTAGGAGGGAGGAGGGGGAGGAGGGCCGCCGGCCATGGCG
CCCACGGCTGCCGGCGGCGGCGCCCTGGCACTGGCGGCTGGGAGAGGGAGGTGAGGAGAA
AACCTAGTCTGATACCATGATAGAGATGTAATTCCTCGTCTATTGGACTAACCCTAGAAG
GGTAGCTATATAGTAGTCATACATGGGCCTTATTGGGCCATAATACACACATACTCCAAC
A
>RLCsiAle_Retrofit_0429
TGTTAAATAATAGAGATAAACATGTAACGAATTCAAACTGTTATAGCACAAGTGTAGATG
AGTTGGACCTGGTTTAGTTTAGATATCTAGATTTATTGTAATTCAGCTTGTGTATATCTC
CAAGGCCGGCTCCAACTCATCTACGGCTAAGTGTTGTCCATGTATGCTACGCCAAGGGTT
GTTCTTGGCATATATAAACAAAGGTACGCGGCCTCTACGGAGGTGAGGAACGCTTCCCAA
ATATTGTGGTTGCTTTCATGGTAATCAAAGCCACCTCCTAAAAACGCATCTAGCTATTCC
GAGAGAGACTTGCGTCACGCCTCAACGCTTTCTAGCACGCGACATGGCGAGCACCTCGTT
CAACCCCGTCGCCTCACCCCTGCAAGGACAGGTTGTCACCGAGAAGTTGTCGAAGACGAA
CTTCGCGCTATGGAAGGCACAAGTGCTTCCTAGTCTACGAGGCGCACACCTGTACGGCTT
CATCGACGGCACCAACGTTGCCCCACCTGCTGTGATCGACGGCAAGGATGAAGAGAAGAC
TGTGAAGGTGCCAAACCCAGAGTACATTGCCTGGTATGCAACCGAGCAGCAGGTTCTGGG
CTTCCTGATGACGTCCCTATCACGGGAAGTCATGGTGCAAGTCGCCTCACTTGAGACTCC
GCGAGAAGTTTACGCGGAGCTAGTGCGGATCTACTCATCTGGATCTCACGCTCGGACGGT
GAACACAAGAATCGCTCTCGCCACGACTCAAAAAGGTAACATGTCCATTACTGAGTACGT
TGGCAAGATGAAATTGCTTTCAGACGACATGGCAGTTGCTGGACAACCCATCAAAGATGA
AGAACTCATCTCCTACATCCTTGCTGGGCTTGATATTGAGTTCAACCCGCTGGTTTCTGC
TGTGACGGCTCGGGTGGAGCCGATCTTGGTTGGAGAGCTATTCTCACAACTCCTAAGCTT
TGAGTACCGAATGGATCTGCTACAAGGAGGATCGCAAGGCTCGGCCAACTCAGCTCGGCG
AGGTCGCGGTGGTGGTAACTACCACGGTAGAGGACGTTCACGTGGAGGAGGTTGCAGCTG
TTTCAATGGTCGTGGCCGCTATCAATAAAACCCCCACTAGAAATTTATATCTTAATCATG
TTCTTCACGTCCCCACCGCAAATAAGAATCTGATCTCCGTTCATCGTTTTGCATCCGATA
ATCATGCCTTCTTTGAGTTTCACCCAAATTATTTTGTTGTTAAGGATTAGGAAATGAAGA
GAACTCTTTTGGAAGGCAGATGTAGGAACGGTCTTTATCCTATCCCATTCGCCAATCCCC
GAAGGAAAGTCCTTGTTGCAGTCAAACCCTCTCCAGAACGCTAGCATGATCGCCTCGGTC
ATCCATCTTTTCAGATTGTTCGTCGAGTCATGAGCAAAAATAATCTCCCATGTTCAGTAG
AATCAAATAATAATTATGTGTGTGATGCTTGTCAACAGGCAAAGAGTCATCAGCTTCCTT
ACCCATGTCAACTAGTGCTTCATCTAAACCACTAGAACTTATTTTCTCAGATGTTTGGGG
TCCTGCTACAAATTCTGTTGGCAGAAATAAATACTATGTCAGTTTTATTGTTGATTACAG
TAAATTCACTTGGGTTTATTTGCTGCGACTCAAATCTGAAGTATATCAAAAGTTTCATGA
TTTTCAGAACATGGTTGAGTGACTCTTTGATAGAAAAATTGTTGCCATTCAGACGGACTA
GGGAGGAGAGTATCAAGGGCTTAGTTCCTTCTTTACTAAAATTGGCATTACCCACCTTGT
TTCCTGTCCTCATGCCCATCAGCAGAATAGCGCAGCTGAGCAAAAACATCACCACATTGT
TGAAGTTGGCCTATCTCTTCTTGCGCATGCGGCCTTGCCCCTAAAATTCTGGGATGAAGC
TTTTTCTACCGCTGCCTATCTCATAAACCGCACACCTTCAAAGGTATTGGATTTTGCTAC
TCCCTTTGAGTGCCTCCATGGAAAGACACCAGATTACTCTCTTCTTCGTGTGTTTGGGTG
TGCATGCTGGCCTAATCTCAGACCTTACAACACCCGTAAACTTGCCTTTCGTTCTAAACG
CTGTGTCTTTCTTGGATACAATACATGTCATAAGGGGTACAAATGCCTTGATGTTGCCAC
GGGTCGTGTTTACATTTCTAGAGATGTAATTTTCGATGAATCTGTGTTTCCTTTTAAGGA
ACTCCACTCTAATGCAGGAGTCCAGTTGAGAGCTGAGATTAACCTTCATCCAGACCTTTT
TCCTATTTTCTCCGACATGGATCATAGGGGGGATAATGACTCAAATGATCACATGTATAG
TGCTCCTGTTAATAATCCTGACGCTACTAATTTTTTTGAAGAAATTGTCTGCAGATTCAA
CAAGGAAATCAGGTGTTGACCCCTACCGCTGGCATGGAACACGGGGCAGATCCGCCGTCG
CGTCAAGCGCCTGCGGCGCAAACTCCCACACGCGGACAGCTGAGCGAATCTTCTCCGGTA
CCCGCGCCCAGTGAGCCCGCGTGCGACATGTCACACAGGCCTGTGCACACTCCTTCGGGC
GAATCCTAACCGGTCCTTGCGCTGGACCAATCCGCGCCAAGCCCGCCAACACCGGTCGGT
GTCTCGAGTGCTGAGGTCGGATCTTCTGCGGCCGCGCCATCAACGCATGAGACTGTCCTA
CATGCAGTACTTGAGCTCCCTTCTACTACTTCCGTTCAAAGTCATCCGCGCACAAGACTT
CAAGCAGGCATCAGGAAGGAAAAAGGGTACACGGATGGCACAGTAAGGTATGGGTTACTT
GCTGCTAATGGTGAACCGAATGATTTGTCCGAAGCTTTGGAAAATAATAACTGGAAATTA
GCTATGAACGAGGAATACAATGCCTTGCGTGCGAATAATACATGGCACTTAGTTCCAGCA
GTTAAAGGAAGTAATATCATAGACTGTAAATGGGTATATAAAACAAAGAGGAAGGCAGAT
GGCAGTATTGATAGATATAAAGCTCGTCTTGTAGCAAAAGGGTTTAAGCAGCGATATGGA
ATAGATTACGAAGACACTTTTAGTCCAGTTGTTAAGGCAACAACTATCAGATTGGTTCTC
TCTATAGGAGTATCTAGAGGATGGTCATTAAGACAGCTAGATGTAAAGAACGCGTTTCTT
CATGGTGTTCTTGAGGAGGAAGTTTATATGCGGCAACCACCAGGGTATGAAGATAAGAAT
TTACCTCATTATGTCTGCAAGTTAGACAAGGCTATATATGGTTTAAAACAAGCCCCCAGA
GCTTGGTATTCTTGCCTGAGTGAAAAACTCCAGCAGCTTGGTTTTAAAGCATCAAAGGCT
GACACCTCACTGTTGTTTTTCAAGAAGGGCAACATTACTATCTATTTGCTGATTTATGTG
GATGATATAATAGTTGTCAGCTCTTCTCAAGATGCAGTAACAACACTACTAAAGGATCTG
AACTATGATTTTGCGCTGAAGGACCTTGGGGTGCTCCATTATTTTCTTGGTATAGAAGTG
AAGAAAATAGGTAATAGTATACATCTGTCACAAAGCAAATATACTTCTGATGTGCTCAAA
GGTGTAGGCATGCAGCATTGTAAACCAGTTAGGACTCCGTTTTCAGCATCCAAAAAACTG
ACCATTGCAGAAGGGGAGCCGCTTGGTCCAAAGGACGCGACACATTACAGAAGTATTGTG
GGAGCTTTGCAGTATGTAACGTTAACTTGTCCTGATATTTCATTTGCTATAAATAAAGTC
TGCCAATTCCTGCGTGCACCTACTACTATGCACTGGTCTATGGTGAAAATAATTCTAAGA
TATTTAAAGTTCACAAGTGGTGTCGGCTTGGAAATAAAGAAGTATTCGTCTAGACTTGTG
AGTGTATTCTCAGATGCAGACTGGGTAGGTGACATAGATGATAGGAGATCAATCGGAGGT
TTTGCAGTATTCTTTGGAAGTAACTTGATCTCCTGGAGCACGAGAAAGCAGCAACAGTTT
CCAGGTCTAGCACTGAAGCTGAATACAAGGCACTTGCAAATGCAACAACAGAAGTTATTT
GGGTTCAAACATTGCTTAAGGAATTAGGTGTTCCAGCACCACCAGCAGCGAGACTGTGGT
GTGATAACATTGGTGCCACCTACCTGACTGCAAATGCTGTTTTCCATGCGCGTACAAAGC
ACATTGAAGTTGATTTTCACTTTGTGAGAGAACGTATTGCTAGAAAGCTGCTTGACGTTC
GGCTTGTCTCTACACATGACCAAGTTGCTGACGGTTTCACCAAGGCGCTTACAGAAGCAA
AGGTTCGGAACTTCAGAAACAATCTTAACTTGATAAAGTTATGATTGAGGGGGCTGTTAG
ATAATAGAGATAAAGATGTAACGAATTCAAACGGTTCTAGCACAAGCGTAGATGAGTTGG
ACCTGGTTTAGTTTAGATATCTAGATTTATTGTAATTCAGCTTGTGTATATCTCCAAGGC
CGGCTCCAACTCATCTACGGCTAAGTGTTGTCCATGTATGCTACGCCAAGGGCTATTCTT
GGCATATATAAACAAAGGTACGCAGCCTCTACGGAGGTGAGGAACGTTTCCCAAATATTG
TGGTTGCTTTCA
>RLCsiAle_Retrofit_0455
TGTTAGCATATTGTATATATAGTAGGTCCCTTAATTGTGGATGTAATCACGCGCCTGTGC
GGTAGGCTTGCATGCCACCCCGGCTGCCCTATATGTACTCTTGTACACGTATGGAATACA
ACCAACTATTCCTACACTTTCATGGTATCAATCGCGGTTCCGATCCGCTACCCTTCCGCA
ACCCTAACCAGCGCCGCCGCCGATCCGATCGCCACCCCCGTCGCTGACTACATGTCGCCG
GGTGTGTCGCCGGTCTCATCGCCCGCGCTGCCGATCCCATCGCCCGCCCCGTAGCTTCCC
TCGTCACCAGGTGTGGCCGCCGATCCGATCTTGCCTCCGCTCCTGATCTTCTATTGTACG
TGCTGTACGTCTCCTGCCCGCCGCTGTCGTCGTCAACGTGCTGTACGTGCTGTACGCGGC
TGTACATCCTGTACGTGCTTGGAGCTGCCCACGTCGCCGGGTGTGCTGCGTGCTGTACGG
GCTGTGCACGTGCTGTACGCTTGCCTGCTGCCCACATCGCCGGGTGTGCTGTTGATCGCG
CCACCGGGTGCGGCTGCCGGTCCTGCCCCTCATGGCGGACGACGATGATGCTGCCCGTGC
TGAGAAAGCACGCCGCGCCGAGGAAGAGCGCCTCCGTTCCGTCGCGCTGGACGAGTACGA
GGCCGCCCATGTAGCTATCTGGGCGCAGGCCACCGCCGTCGTCAACGTCAAGGCCCTGAT
CCCCGTCATTCTCGACCAGGCCACCAACACCTACACCAAGTGGCGCGGCATGTTCCTCAC
CGTCCTCGGCAAGTACGCGCTGACTCGCCACGTCCTTGAGGATGAGGCGTTCCCCACGCG
CCCGGCGTGGGTGCAGGCCGACTGTGTCGTGTTGACATGGATACACGGCACGGTCTCCGG
CGATCTACAGCAATCGCTCATGATGCGGCAGCGACCTGCACGCGAAGCTTGGTGCTACCT
CGAGGATGAGTTCCTCGGTCAGCGGGAATCCCGCGCCCTCCTCCTCGAGACGCAATTCCG
CAACTTCCGCCAAGACTCCCTGACAATCACAGATTATTGCCGTCGTCTCGAGTCCATGGC
TGCGTCACTTGCCGAGTTCGGCGACCCCATTGGTGATCGGCAACTAGTGCTCACCCTCCT
CCGTGGCTTGAGCGGCAAGTTCCGCCACATGGTGTCCATTCTCAAGATGCATCGCCCGTT
CCCAACCTTCGCGGAGGCTCGGACGCACCTCCTCCTGGAGGAGATGGAGATCGACGCGAG
GCCACCCTCGCCTCCCGCCGCACTCGTCGCCGCGCCACGCCCGGCGGCAAACACTGGTGG
CCCTACCGCGCCGCGCTATGGGGCGCCCACTCCTCCTACGCGCCCCCATGGTGCGCCCTC
TGGTGGACAGCAGGGAGCACCCACTGGTGGCCAGCGTTCCGGCCGACGTCGCGGCCGCGG
TGGACGTGGCGGCCAGCAGCAGCAGCAGCAACCTGCTGCTGGCGCCCCTCCCGGTTTCAG
CCATGCATCCACAGGTATGCACCCGTCATTTGCACACCCCTGGGCCGGCACCCTCCAGAT
GTGGCCCTATGGGCGTCCTCCACCGGCGCCACCAGCGTTCACCGCCGTCCCGCAGTACGG
CTACGGCAGCTCCTTCAGCGGCGTCCCGAGCGGTGGCGCCTATGGCTCCGGCTACACCGC
TCCGCCTTCACTGTACGTCTACGGGGGAGCAGCGCCAGCGTTCCAGGGGCCCTCGCCGGC
CTACCAGGTGTCACAGCCGGCACCCTGGAACCCCGTCCATGGAGGCGCTTGGACTCAAGA
CTCCCTGGCGCAGTCGTTCAACACCATGACGCTCACTCCGCCGGCACCGTCCGAGTGGTA
CGCCGACTCCGGTGCTGGTTCTCACATGACCGCGGATGCTGGTAACCTCTCCACCATGTC
CCCACCATCATCTTTTACACCTTCATCTATCATTGTGGGCAATGGAGCACTCCTTCCTGT
CACTGCCACCGGATCACATATTTTTTCATCTCCACATCGTAATCTTGTTCTTAACAATGT
TCTGGTGTCCCCCAACATTGTTAAGAATTTGATTTCCATTCGTCGTTTTACCACCGATAA
TAATTGTTCTATTGAATTTGATCCGTTTGGTCTTTCTGTGAAGGATTTGCAAACCAGGAA
CGTGATCGCCAGGTGCAATAGCTCTGGCGACCTCTACCCGTTCTTTCCACCCGCCACCAG
CACCTCCGCACTTCTCGCTGCACCCACCTCACTTTGGCATCGTCGTCTCGGGCATCTTGG
GCGTGAAGCTCTGTCCAAGCTTATTAGTTCCAGTGTTATCTCATGTAATAAAGATGATCT
CCACCATATATGCCATGCGTGCCAACTTGGTCATCACACACGGCTTCCTTTTGGATCATC
CAGCTCTAGGGCTAGTCATAATTTTGATTTGATACACTGTGATCTTTGGACATCTCCTAT
TGTTAGTGTGTCAGGGTACAAATATTATCTTGTTATTCTTGATGATTGCTCACACTACAT
TTGGACGTTTCCACTTCGCCTAAAATCTGAGACGTTTTCCACTCTCTCAAATTTTTTTGC
CTTTATTCACACGCAATTTGGCACCACCATCAAGAGCATTCAGTGCGACAATGGCCGTGA
ATTTGATAATTCCACCGCCCGCACGTTCTTTCTCTCCCACGGTGTTGCACTCCGCATGTC
GTGTCCATACACTTCTCAGCAAAATGGCAGAGCCGAGCGCTCCCTTCGCACCATTAATAA
TATTATGCGTTCTCTGCTATTTCAGGCGAGTCTTCCTCCGGTTTACTGGGTTGAGGCCCT
CCACACTGCCACCTATCTTGTGAACCGCCTCCCCACCAAAACCCTCGCCTCCTCGACACC
TTACACCCACCTTCATTCCACCCAACCCTCCTATGACCATCTCAAAGTTTTTGGGTGTGC
TTGTTACCCCAACTTGTCCTCCACAGCACCCCACAAACTTGCACCTCGTTCTTTCCTATG
CGTCTTCCTTGGCTACTCCTCGGAACACAAAGGCTATCGGTGTCTCGAGCTCCAGTCGAA
TCGTATTATTCTCTCTCGACATGTTGTTTTTGATGAATCTTTTTTCCCTTTCGCCGACAT
GTCGACCACGCCCATGGCTTCCTCCGCCTTGGACTTCCTCGTTGATGAGCATGATCTCAC
CGCTCCACTTCCTGGAGTTCGCGTTGTGCATGCAGGTACCCCGGCTCCTCCGACGTCGCC
CGCCGTGCATGGCACTGTGCCTGTGCATGCGCCTGTTGCCAGGTCCCAGTCCGCTCCTGC
ACCGCCGAGCCCTGGAACACGGTCGCCCAGCTCGCCCCTGACCGGCGCTACTGCCCCTGT
GCATCCCGCACAGGCTGCTGCCAGTAGCGCCCCGGTCGCCTCGCCGACTGCACCATCCGG
TGCTGCTGCCCCTGTGCCATTAGCACGGGTTGCTGCCAGCAGCACCACGGTGCCAGGTGC
TGCTGCCCCTGTGCCATCCGCACGGGTTGCTGCCAGCAGCTCCACGACAACCGGCCGCAC
CATCGCCACTCGCCCGGTCTCCATCACCCCGGTCACCAATGCGCACTCAATGCGCACGCG
CAGCAAGGCTGGCATCGCCCAACCTGTGGATCGCCTCAACCTCCACACTGTGCCCATGTC
GCCTTTGCCGCGCTCTGTTCGGGACGCTCTGTCAGACCCCAATTGGCGCTCCGCTATGCA
GGCTGAGTATGATGCTCTTCTTGCCAATGACACTTGGAGCCTTGTTCCTCGGCCGCCTGG
TGTCAATCTTGTGACTGGCAAATGGATTTATCGTCACAAGTTGCGGGCCGATGGTTCCCT
TGATCGCTACAAGGCTCGCTGGGTATTGCGGGGTTTCACACAGCGCCCCGGTGTTGATTA
TGATGAGACTTTCAGCCCAGTGGTCAAGCCTGCGACTGTCCGGGTGGTTCTATCTCTGGC
ATTGTCTCAGCAGTGGCCTATTCATCAGCTGGATGTCAAGAATGCATTCTTACACGGCAC
CCTCACTGAGACAGTATACTGTGTTCAGCCCAGTGGTTTTGTTGACTCCTCACGTCCGGA
TTATGTCTGCCGCCTCAACAAGTCTCTTTATGGCCTGAAGCAAGCGCCCCGTGCCTGGCG
CCACAGGTTCGCTTCACACCTTGTGTCCCTCGGCTTTGTTGAGACTCAGTCTGATACTTC
ATTATTCTCATACCATCGGGGTTCAGATACTGCCTATCTGCTGCTGTATGTGGATGATAT
TGTTCTTACTGCCTCCTCCGCCAGATTTCTCCAACAAATTATTGCAGCTCTCCAGCGTGA
GTTCGCCATGACCGATATGGGACAGCTACACCATTTTTTGGGCATCTCTGTGACACACTG
TGCTGGTGGCCTTTTTCTCTCTCAGCGGCAGTACACTCTGGATGTTTTGGAGCGCGCCGG
GATGAGTGCTTGCAAACCTTGCAGCACCCCTGTTGACCTTCACTCCAAATTATCTGCAGA
TGGGGCTCCGATTGCCGACGCCACACAGTACCGCAGTTTGGCTGGTGCTCTACAGTATCT
GACTTTCACCCGACCAGATATCGCCTTTGCAGTTCAGCAGATTTGCTTATATATGCATGA
TCCTCGTGAGCCCCACCTTGCTGCACTCAAGAGGATTTTGCGCTACCTGCAGGGTTCTCT
CTCACTTGGGCTGACCATGCGTCGGTCACCACCTGCGGAGCTAGTTGTCTACACTGATGC
TGACTGGGCCGGCTGTCCCGACACTCGACGTTCCACCTCCTGTTACGCAGTGTTCCTTGG
GGACAATCTGGTGTCCTGGTCCTCCAAGCGTCAGCCAACAGTCTCCCGGTCCAGTGCAGA
GGCCGAATATCGTGCTGTGGCCAATGGTGTTGCTGAAGCTACTTGGCTCCGCCAGCTGCT
TACCGAGCTTCGCCACCCGCCTCGCCGTGCCACCCTGGTTTATTGTGATAACATCAGTGC
TGTTTACCTCTCTAGCAATCCGGTGCAGCATCAGCGGACAAAGCATGTTGAGATTGATCT
TCACTTTGTCAGGGAGAAGGTCACCCTCGGTCACGTTCGGGTACTTCATGTTCCGACGAC
ATCACAGTACGCCGACGTCTTCACCAAGGGCCTTCCTACCTCGTTGTTTCAGGAGTTTCG
ATCCAGCCTGAACGTCCGCCATGCTCCCGATCAGACTGCGGGGGAGTGTTAGCATATTGT
ATATATAGTAGGTCCCTTAATTGTGGATGTAATCACGCGCCTGTGCGGTAGGCTTGCATG
CCACCCCGGCTGCCCTATATGTACTCTTGTACACGTATGGAATACAACCAACTATTCCTA
CACTTTCA
>RLCsiAle_Retrofit_0471
TGTTAGACTATTGTAATTATAGTATGTATAATTATAGTAGTCAGCCCTTGATTTTAGGCA
TATACGCCTGTGCGGTTGGCTTAGAGCCACCCCGGCCTCCATATGTATACACGCACATTG
CTATGGAATAGATTGATTTTATTCCCACAATTACTCTTTCATGGTATCAGACGCGGTTCG
CTCCTGCGGCCGCGCTTCCGCAAACCCTCGCCGCCGCTGATTCGTCGCCGGCTATCGTAA
ATCCCAAGACCGACGCTGTCCTTCGGACGCCGGTCCTTCCTCACCGTCGCTGTCCAGCGG
ACGCCGGCTCTTCTTTTTTTTTCTCCTGCCGCTGATCTCTCGCCAGGACTTCACGTTCTG
ACGTGACCCAATTTGCTTCCAATCCAGCGTGTGCTTCCGATCGCTGGCCTCATCGTGACT
TCGTCCGCTAGTCTGGTCGCGACTCGCGAACGCCCAACCGTCGCGTCTCCCTCCCGATGG
ATGACAACGACGACGCTGCAGCCGCCGCCAAGGCCGCGGAGGACCAGCGCCTCGCGGCTG
AGGCCGAAGCCCGCCGTGCCGAGGAAGCCCGCCTCCGTGCTGCTGCTCTGGACGAGTATG
AGCGCGCCCATGAGGCCCTCTGGGCGCAAGCCACTGCCATCGTCAACGTGAAGGCGCTCA
TCCCTGTCATCCTCGATCAGGCGACGAACACCTACACCAAGTGGCGCGGCATGTTCCTCA
CCGTCCTCGGCAAATATGCCCTGACTCGTCACGTCATTGAGGACGAAGCTTTCCCGTCGC
GCCCAGCATGGGTTCAAGCTGATTGCTGCGTCCTGACTTGGATCTACAACACCGTCTCCA
GCGACCTGCAGCAATCTCTAATGATGCGGCCGGGCCCCGCTCGCGGGGCGTGGTGCTATC
TCGAGGACGAGTTCCTCGGCCAAAAGGAGTCCCGGGCGCTTCTGCTCGAGACGAAATTCC
GCAACTTCCGCCAAGAGTCCCTGAGCATCACCGACTACTGCCGCCAGCTCGAGTCGATGG
CGGCTTCCCTTGCCGAGTTCGGCGATCCCATCGGCGATCGGCAGATGGTGCTCACGCTCC
TTCGCGGCCTCGGTGGCAAGTTCCGCCACATGGTGTCCATCCTCAAGATGCACAGGCCGT
TCCCCACGTTCGCGGAGGCACGAACGCACCTACTGTTGGAGGAGTTGGAAATCGACGCAC
GTCCTCCGTCCCCGCCATCCGCACTCGTCGCTGCAACGCCGCGGCCTGCAGCTCCCGGGG
TTCCAGCACCTCCACGTTCGGGGGCGCCTCCTCCAGCACGCCCCCCGGCGCCAAACGGCC
AACGCACCGGCCGTCGTCGCGGCCGCGGTGGACGCAACGGCCAGCAGCAAGGCCAATCGG
CGCTCCCTGGTGGCGTCCCTCCAGCTGGACAGGGAGGTGCACCCCCCGGCATGCATCCGT
CCTTCACGCACCCATGGGCTGGCACTGTACGGCTGTGGCCATATGACCAGTCCGGGTGCC
CACCACCGCCGCCAGCGTTCAGCGCCGTTCCACAGTACAACGATTTTGGCGCCAGCAGCT
TTGGCGGCGCACCCAGCGCCTATGGCGGCTTCTACGGCACTCCATCCCCTCCGTACGGCA
CGTACTACGGGGGAGCTGCACCCCTAGGCTTCCAGGCGCCCGCACCGGCGTACCAAGCGG
CGCCCTGGAACCCCACTCACGGTGGTGCATGGCATCAGGACGCCCTTGCACACTCCTTCA
ACACCATGACGCTCAACCCGCCGAACGCTACTTCCGAGTGGTACGCCGACTCCGGTGCAG
GTTCGCACATGACCTCGGACGCTGGTAAACTCTCCACCACTTCCTCGCCCACTTCATTCA
CTCCTTCATCTATCATTGTGGGAAACGGTGCCTTGCTCCCTGTCACAGCCACTGGATCAC
ATACTTTTTTTTTACCGCATCGCAATTTAGTTCTCAATAATGTGCTGGTGTCTCCCAACA
TTATTAAGAATTTAATTTCTATTCGTCGCTTTACCACCGACAATAATTGCTCCATTGAGT
TTGATCCCTTTGGCCTTTCTGTGAAGGATTTGCAAACCAGGAACGTGATCGCCAGGTGCA
ATAGCTCCGGTGACCTCTACCCATTCTATGCACCCTCCACCACCACCTCTGCGTTCCTCG
CTGCACCCACCTCCCTTTGGCATCGTCGTCTCGGTCATCTTGGGCGTGAAGCTTTGTCCA
AACTTATTACCTCCAGTGTCATTTCCTGTAATAAAGATGATGTCAACCACATATGTCATG
CGTGCCAACTTGGTCGTCATGCACGTTTGCCGTTCAGTTCATCTACCTCGCGAGCTTCTC
ATAATTTTGATTTAATACACTGTGATTTATGGACCTCCCCAATTGTTAGTGTGTCGGGCT
ATAAATATTATTTAGTAATTCTTGATGATTGCTCCCACTACATTTGGACGTTTCCGCTCC
GCCTAAAATCCGAGACTTTTTCCACCCTTGCCAGTTTCTTCACTTTTATTCGCACACAAT
TTGACACCACCATCAAGAGTGTCCAGTGCGATAACGGCCGTGAATTTGATAATTCTCAGG
CACGCACGTTCTTTCTCTCCCACGGTGTTGCACTCCGCATGTCGTGTCCATATACTTCTC
AACAAAATGGTAGAGCAGAACGTTCCCTTCGCACCATAAATAATATTTTACGTTCTCTCT
TGTTCCAGGCGAGTCTCCCTCCGGTCTACTGGGTCGAAGCCCTTCACACTGCGACATACC
TTGTGAACCGGCTCCCCACTAAAACCCTCGCCTTCTCGACACCATACACCTCCCTCTACT
CTACCCAGCCCTCCTATGATCATCTTCGAGTTTTTGGGTGCGCTTGCTATCCCAATATGT
CCTCCACAGCACCCCATAAACTCGCTCCCCGCTCATCCCTATGCGTCTTCCTCGGCTATT
CCTCGGAACACAAAGGCTATCGGTGTCTCGAGCTCCAGTCAAATCGCATCATTATTTCTA
GACATGTCATTTTTGATGAGTCCTCTTTCCCCTTCTCCGACATGTCTACCACACCAATGG
CCCCTTCCACCTTGGATTTTTTAATTGATGAGCATGATCTTACCACTTCGGTTCCAGGAA
CCCGTTTCATTCATGCAGGTACTACTCCATCGGCTCCTCATGCTGTGCATGGTACTGTAC
CCGTGCATGGCACTGTAGCATCACCTGAGCTCTCCCAGGGGTCACCGGACCTTGGCGTTG
CTGCACAGATTGCTCCTAGCAGCGCCTCCTCCACGCCCGTACATCCTGGTGCTGCTGCCC
CTGTACACCGCGTGCAGGTTGTTGCCAGTAGCACCACTCCCATGGCGCCATCGAGTACAG
CCGGTACCACTACGTCCGCCTCGTCGACCGCCCCAGCCGGTGCTGCTGCCCCCGTGTCTT
CCGTGCGGGCAACTGCCAGCAACACCACGGCCACCGGTCGTACGGCGGCCACGAGGCCGG
TCTCCATCACCCCCGTCGACAATGCGCATCCCATGCGCACGCGCGGCAAGGCCGGTATCG
CACAGCCCGTGGATCGCCTCAACCTCCACGCAGTGCCCATGTCGCCACTGCCCAGCTCTG
TCCGTGGTGCTCTGTCCGATCCAAATTGGCGCTCCGCTATGCAAGCTGAGTACGACGCCT
TGATTGCCAATGACACCTGGAGTCTTGTGCCACGGCCTCCTGGTGTTAACATGGTCACCG
GCAAGTGGGTTTTTCGTCACAAACTACTTGCAGATGGTTCTTTGGATCACTACAAGGCCC
GCTGGGTCCTCCGGGGTTTCACACAGCGGCCTGGTATTGATTATGATGAGACGTTCAGCC
CGGTGGTCAAGCCCGCGACAGTCCGAGTGGTTCTTTCTCTGGCTCTCTCTCAGGACTGGC
CCATTCACCAGTTGGATGTAAAAAATGCGTTCCTGCATGGTACTCTCACAGAGACGGTGT
ACTGCATTCAGCCCACAGGTTTTGTGGATTCTTCTCGTCCTGATTTCGTTTGTCGGCTCA
ACAAGTCTCTATATGGTCTGAAGCAAGCTCCGCGTGCTTGGCATCATCGGTTTGCCTCTC
ATCTTCTTTCACTTGGATTTGTTGAAGCAAAGTCAGACACTTCACTCTTTATATATCGAC
GAGGGATAGACACAGCTTTGTTGTTGCTTTATGTGGATGACATTGTTCTCACTGCTTCCT
CTACCAGTCTTCTGAAGCAGATTATTGGGGCTCTCCAGTGTGAGTTTGCTATGACTGATA
TGGGTCCGCTTCACCATTTTCTGGGCATTTCAGTGACACGCTCTGCCAGTGGTTTATTTC
TTTCTCAGCGACAATACTCTCAGGACATTTTGGAGCGAGCCGGGATGAGTGAGTGCAAGC
CTTGCAGCACCCCTGTCGATGTACACTCCAAATTATCCGCAGATGGACCTCCTGTCGCTG
ACTCCACACAGTACCGTAGTCTCGCTGGTGCCCTGCAGTATCTGACATTTACCCGTCCGG
ATATTGCTTTTGCTGTTCAGCAAGTGTGCCTCTACATGCATGACCCCAGGGAGCCCCACC
TCGCGGCTCTCAAACGGATTCTACGGTACCTACGAGGCACTCTTTCACTTGGTTTGACTA
TGCGCCGCTCGTCACCTACAGAGCTCATCGTGTACACGGATGCAGACTGGGCTGGATGCC
CGGATACCCGTCGCTCCACCTCTGGCTACGCAGTGTTCCTAGGTGACAATCTGGTGTCCT
GGTCCTCCAAGCGTCAGCACACGGTCTCACGATCCAGCGCTGAGGCCGAGTACCGTGCTG
TGGCGAATGGCGTAGCTGAAGCCACCTGGCTGCGACAGCTACTGTTCGAGCTTCACCGCC
CTCCTCGCCGAGCCACTTTGATCTATTGTGATAACGTCAGTGCAGTATATCTCTCCAGCA
ATCCAGTGCAGCATCAGCGAACAAAACATGTAGAGATTGATCTCCATTTCCATTTTGTTC
GAGAGAAGGTCGCCCTCGGTCACTTTCGGGTTCTTCATGTTCCTACGACATCACAGTACG
CCGACGTCTTCACCAAGGGCCTACCCACCTCGTTGTTCCAGGAGTTTCGATCCAGCCTGA
CCGTTAGCGATGCTCCCGATTAGACTGCGGGGGAGTGTTAGACTATTGTAATTATAGTAT
GTATAATTATAGTAGTCAGCCCTTGATTTTAGGCATATACGCCTGTGCGGTTGGCTTAGA
GCCACCCCGGCCTCCATATGTATACACGCACATTGCTATGGAATAGATTGATTTTATTCC
CACAATTACTCTTTCA
>RLCsiAle_Retrofit_0475
TGTTAAGAAAACGTGTTGGTGTAGGACTTTGTTAAAGACTTGCTCAAGTACAGCGCATGG
CAATCCTGTCAAGGTACGTCGTACAGTAAGGATTAGGCGCATGAAGCTATCTGGTTCAAC
GAGATAAAGACGTAGAATATTGTAACAATCTTGTAACAGATAAGAAGATAGTTAGAGATA
GGGAGGTTTAACTGTGTACTTGAAAGACAAGCTGTAATCTATCTCCATGTAATTGTGACA
GCCTCCGGCACTATATAAACGCGGAACCGTGGGATGCGAGTTTGCTAACCACGTTTACCA
AATAGCTTTACATCGTTACATGGCAATCAGAGCCATCTTCATCTAAGAAGCGTCGACGTC
ATGGCGACATCCTCTTCCTCGACGACAGCATTGGCGCCGCTTGGTCCCCAAGTCACCAAG
AAGCTTACCAGAGATAATTACATGTTGTGGAAGGCGCAAGTTCTTCCACCCATCAGAGGG
GCGCAGCTATTGGGAATCCTAGAGGGATCCGTCAAAGCCCCATCTGAGTTTCTGGAGATC
GTCAGGGAGGACAAATCCAAGGAGATTGTCAGCAACCCGGCGTATTCCTCATGGCTGGCG
CAGGACCAGCAAATTCTCGCGTTCCTGTTCAACTCAGTTACAAAGGACGTGCTCGGACAG
GTTGCAACCCTGTCCTCATCTGCAAAAGTGTGGGCGGCGCTGGAAAATATGTTTTCCGCC
CAATCCCGAGCAAGAGTGACTCATCTACGGATGCAATTGTCAACTCTCAAGAAGGGAAGC
ATGACGACATCAGTCTACTTCAACAAGATGAAAGCCCTCGCCGACGAGCTTGCCGGCGCT
GGAAAGAAAGTCGAAGATGATGAGATGATATCCTTCATTCTTTCTGGTTTGGACGGTGAG
TATAATCCTATTGATACTTCTGTCATGGGTCGTACTGATCAGATTCCTTTGAGCGAATTA
TATGCTCAGGTGATGGCATATGAAACAAGGCTGGAGATGTTGCGTGACAACTCTGGCAAC
CAGTACATGTCATCTGCCAATTCTGCATCCAGGGGTCCCGGTGGTGGCTATAACCCACGT
GGTCGTGGGAACTTTGGCCGTGGCCGTGGAGGAAATCATGGCGGCCGAAGCTATGGTGGT
GCCGATGATGCTCGTCAATCTTTCAGGAGTGGCGGCCAGGGAAACAACAAGCCAAAGTGC
CAAATTTGTGATCAGTCAAATCACACAGCAAGGGTGTGTTGGTATAGATATGATGATGAC
AATCAAGCGAACAGCAACAAGACATCCAACTTTGGCCCTGCTGCAGCATATGGGATTGGT
ACAAATTGGTATGCAGATAGTGGCGCCTCAGATCACATCACTTCCAACTTGGAGAAGCTG
ACTGTGCAAGAAAAGTACGGCGGTCGAGATCAAGTATACTCTGCAAGTGGCCAAGGTATG
AGGATTAATAATATCGGTCATTCTATTTTGCAAACCCCCTCTCGCAATCTGGTCTTGAGA
AATATTCTTCATGTTCCAAGCTCACATAAAAATCTTGCATCTGTCCATCGCCTCTCCCTT
GACAATAATGTTCTTTTTGAATTTCATCCAAACTTTTTCCTTATCAAGGATTGGGCAACG
AGGAAAATTCTTCATCGAGGAAGATGTGAAGGGGGTCTCTATCCCTTGGTGCCGCACAAC
TCAGATGGCAGCCCAAGCAAAGAAGTCCTCGCCGCAGTTAAACCGACGATAGAACGGTGG
CATAGTCATCTAGGACATCCTGCTTTTCCTATAGTATCTCGTGTTCTTAGAGATCATAAC
CTACCTTTTATTAGCAATAATACTATCGATTCAGTGTGTGATTCTTGCCAAAGAGCTAAA
AGTCATCAGCTACCTTATTCCACATCTGAGAATTCCGCTCCTGCTCCTCTTGTTTTGATC
CACTCCGATGTATGGGGGTCGGTGCCTACATCTGTTGGGATGTTCACCTATTATGTCAGC
TTCATTGATGATTTTAGTCACTACACCTGGATTTACCTCCTTAAAAACAAATCAGATGTG
TTCAATGTGCTTCTGGACTTCCAAAAATTAGTCGAAAGACAATTTGATAAGAAAATCCTC
TCTATGCAAACAGATTGGGGTGGTGAGTATAAAAAGTTAAACGCCTTCTTTCAAAGGAGT
GGGATAACCCATCGGGTCCATGTCCCCATGCGCATCAACAGAATGGGTCTGTTGAAAGAA
AACATCATCACATAGTAGAAGTTGGGCTAGCTCTCCTTGCTAAAGCATCTATGCCTTTGA
AATTTTGGGATGAGGCGTTCCTCGCTGCCACCTATCTTATAAATCACCTCCCTAGCAAGG
TCACTGATTATCAATCTCCTCTTGAGCTTTTATGTCGTGAACAACCAAACTATTCCTTTC
TTCGTATATTTGGGTGTGCTTGCTGGCCGAACCTTAGACCCTTTAATGCTAAAAAGCTAG
CTTTCCGCTCTGTCCGATGTGCTTTCCTTAGTTATAGTGCCTCGATATATTGCCTGGGCG
AGTGTATATCTCTCGGGATGTCATATTTGATGAAGCAGTGTTCCCCTTCGAAGCTTCGAA
GCTTTACATGAAAGTGCCGAAGCAAGGCTCCGTCAAGAAATATTACTCCTTCCTTCACAT
CTTCATTCTAGCTATGGGGGAGCAAATAGTGATGATCTGATATTATCTAATCCTCATAAC
AATTATTTCAGTGATGATTGTGATGCGAAGGAAGTCTCCGAGAATCAAACAAAGGCATCA
GATCCTGTTTCAGGCACTGGATTGCCGTTTCTGGTTAACAGCCAGGGGGGCACGGAAGGC
TAGATGGATCCGCTGGCGGACGGCTCCAGCTTCCAAGCGGATATGCCGTACCCGGCCGAT
GTAGCGCCAGCGGATACTCCCGCTTCATCTGTTGGGCGCGCTGGCATCGAGCGATTGGCG
CCGAGCGTGCCTGTGCAGGACACAACTGCCCCTACGTCAGCTTCTGCGTCAGCGCTAGGG
GGGAACGACTCCGGATTTGCTGCGGAGCCTCCTGCGGACGACGGACCATCTGCGGACGGC
GGATTTTCTACGGCTGACGGGCAATAGCGAGTTACAACCAGATCGCAGCGTGGAATATTC
AAACCCAAAACATATACAGATGGTACCATTTGTATACAGGATTTTGCTCGACAGGAGAGC
CTGATGGCCTAGTTGAGGCACTTGGTCATCCTCGCTGGACTCAAGCTATGAAGGAGGAGA
TTGGTGCATTACACCGAAATAAAACATGGCGATTAGTTCCACCCAAGCAAGGCGTAAATC
TCATTGATTGCAAATGGGTCTACAAGGTGAAAAGGAAGTCTGATGGAAGCATTGATAGAT
ACAAAGCTCGGCTCATAGCAAAAGGGTTTAAACAAAGGTATGGAATTGATTATGAAGATA
CTTTTATTCCTGTTGTAAAAATTGCTACGGTTTGATTGGTCTTGTCTATAGCTGTTGCCA
GAGGATGGTGCCTACGACAGTTGGACATTCAGAATGCGTTTTTACATGGCGTTCTTGAAG
AAGAGGTGTACATGAGACAGCCGCCACGCTTTGAGGATCCAAAACATCCCGATTTTGTGT
GCAGGTTAGACAAAGCATTATATGGATTGAAACAAGCTCCTAGAGCCTGGTATGCTCGGC
TCAGCTCAAAGTTGTATGATCTTGGGTTCAAAGCTTCAAAATCAGATACGTCGCTATTTA
TCTATTCAAAAGGAGGTGGCACAATTTTCATGCTTATATATGTGGATGACATTATTGTGA
CTAGCTCGTCACCCAAGGCTATCACAGCACTGCTGACGGATTTGAAAGAGGAGTTTGCTC
TCAAGGATCTTGGAAGCTTAAATTATTTTCTTGGTATTGAAGTGCAGCCAATGCGAGGTG
GTATTCAATTATGCTAAGAAAAATATGCAAGAGATATTGACAAGAGTTGGTATGCTGAAC
TGCAAGGAGTCACCAACTCCCTTGTCATCAATCGAAAAGATGTCAAGGGAAGATGGTGAG
CTCCTGTCGCTGGGTGACTCAACTCGATATCGAAGTATAGTTGGAGCGTTGCAGTATTTG
ACTCTGACTCGGCCAGATATAGCGTTTGCTATAAATAAAGTTTGTCAGTTCTTGCATGCG
CCGACGACATCTCATTGGAGTGCAGCAAAGAGGATTTTGAGATATGTCAAAGGGACAATC
AGTATGGGATTGAGTATTAAAGCTTCAGATTCCGTCCTTGTTAGTGCATTCTCTAATGCT
GATTGGGCAGGATGTGTTGATGATCGTCGGTCGACAGGAGGGTTTGTTGTATTCTTTGGA
CCAAACCTAATTTCCTGGAGTGCTAGGAAACAGCCTACGGTGTCAAGATCCAGTACAGAA
GCTGAGTACAAATCTCTTGCCAATGCTACTGCTGAATTAATTTGGGTAGAGACGTTGCTA
AAAGAATTGGGAGTAAAATATCAAATTCCTCGCTTATGGTGTGATAACCTTGGAGCAACA
TATCTGTCAGCAAATCCAGTGTTTCATGCAAGGGCTAAACATATTGAGATCGATTTTCAC
TTTGTTCGAGAAAGGGTTACAAGAAAACAGTTGGAGATTCGGTTTATACCCTCAGGAGAT
CAACTAGCGGATGGTTTCACAAAAGTGCTTGCTACACAGAAGTTTGAGATGTTCAGAAAC
AATCTTAACATGGTTAAGAAATCGGGTTAAGATTGAGAGGGGCTGTTAAGAAAACGTGTT
GGTGTAGGACTTTGTTAAAGACCTGCTCAAGTACAGCACATGGCAATCCTGTCAAGGTAC
GTCGTACAGCAAGGATTAGGCGCATGAAGCTATCTGGTTCCACGAGATAAAGACGTAGAA
TATTGTAACAATCTTGTAACAGATAAGAAGATAGTTAGAGATAGGGAGGTTTAACTGTGT
ACTTGAAAGACAAGCTGTAATCTATCTCCGTGTAATTGTGACAGCCTCTAGCACTATATA
AACGCGGAACCGTGGGATGCGAGTTTGCTAACCACGTTTGCCAAATAGCTTTACATCGTT
ACA
>RLCsiAle_Retrofit_0482
TGTTAGAATATCTCTTATGTAATCAATTCAAACACTTTGTCATCCTTAGTTGATTCGGGT
ACTTATTGATATCTTAGAGATAAATCTTGTGTAAACAGTATCCAAGTCGCATACGATAAC
AAGACCATGTATATATCTTGAGCAGTTGCTCCTATATAAACACGTACCCGTGGTGAGCCA
AGATAGGCAACCATGTTTCCTCTTTTCTTACATGGTAATCAGAGCATCCTCTTCCATAAA
CATCCAAACCACACACCATACCCGTGGCGTCAGCTTCATCTATTGCGCTGGTGCCGGCCC
TTGGGGTTGTCTCCGAGAAATTGACTTGTGGCAACTACCTACTATGGAAGGCTCAATTTC
TTCCTACAATTCGAGGAGGTCAACTCATGGGGATCCTAGATGGATCTATCCCTGAGCCAC
CCAAAACTTTGGAGGTGGCTACGGCGGACAAGACGAAGGAGATTGTCCACAACCCCGACT
ATGATTTGTGGGTTGCAAAAGATCAATAAGTTTTGAGCTATCTGCTGAATTCTCTTACAA
AGGAGGCGCTAGCTTCAGTAGCGATGGCAACCACCTTGGCAGAAGCATGGGAGGCGCTTG
AAGCTATGTTCTTGGTGCACTCCAAGGCGAGGATCTCGAATCTACGCATGATGCTCTCTA
CAACTAAGAAGGGCAATATGACCTCGTCGCAATACCACACCAAGATGTGTGCTTTCAAAT
ATGAGTTAGCTGCGGTTGGCAAGATAATATATGATGATGAGATGGCTCACTTTATCCTCA
ACGGCTTTGATTTTGAGTATAATCCATTCGTAAAATCGATGTTTGGTCGTGTTGGATCTG
TTTCCTTGAGTGAACTGTACTCTCAGATCCTAGCCTATGATATGCACCTGTAGATGTATC
ACCGTGAAGGAGGACGGTACCAGTCATCTACTAATTTGGCTGGGAAAGGGTGCGGTCGCG
GGCGTGGTACCGGTCGTGGCCGAGGCAGGAGCAATGGAGGCCATGGTGGAAATCAAAACC
ACGGCAATTTTGGTCCAAACAGTGCACCCAAGCAAGGAAGCTGCAACACCAAGATTATAT
GTCAGATCTGCAAGAAGGGGGAACATGAAGCATCAAGGTGTTGGTACAGATATGATGAAG
ATGTAAAGCAGCAGCAAGATTATAAGACAGCAGGGGCAGCTACCATTGGTTATGGCTACA
ACATAAATTGGTATGTTGACAGTGGAGCTTCTGATCATGTCACTGGTACACTTGAGAAGG
TATGATCCATGACAAATACAATAGACGAGATCAAGTTCATGCTGCAAACAGCTTAGGTAT
GAGAATTAGTAACATTGGTCATACAACTTTATATACCCCTAGTAAAAATCTACATCTTAG
AAATATTCTTCATGTTCCTACTGCCAATAAAAGTCTCGTTTCTATCCACAAACTTGCTAA
AGATAATGATGCCTTTCTAAAATTTCACCCCAATTTCTTTTTCATTAAGGATCAGGAAAT
GAAGAAAATTCTGCATCAAAGTAGATGTCGTGGTGGTCTTTACCCCTTAGAGCCACGACT
GTCTTTTGGAGGTCGCAACAAGCAAGTTCTTGGAGTTAGCAAGCCGTCCACATCTAGATG
GCATAGTAGACTTGGTCATCCAGCTTTTCCTATTGTAGAGAAAATTCTTAGTTCAAATAA
TTCTCCTCATGATAGCAATAAAAATTCAGATGCCATCTGTGATTCTTGTCAATTGGCCAA
GAGCCATCAATTGCCTTACCCTATTTCGAGCAGCACCTCCAAATTCCCTCTTGACTTGAT
TTTTCCAGACGTCTAGGGCCAACGCCTATGTCTGCAGGGCGTCATACATATTATATTAGC
TTCATCGATGACTTTAGCAAATATACTTAATATATCTCATTAAGAAAAAATCTGATATCT
TTCAAGTCTTTCAGGACTTCCAACAACTAGTTGAGAGGAAATTTGATCGAAACATTAAAG
CCATGCAATCAGATTGGGGCGGAGAATATGAAAAATTAAACTCTTTTTTTCCAACGCATT
GGTATTTCTCATCAAGTCTCTTGTCCCCATACGCATCAACAAAACGGTGCTGCCAAAAGA
AAGCATCGTCATATAGTTGAAGTTGATCTTGCGCTCCTTGCTAATGCATCTATGCTCTTG
AAATATTGGGATCATGTCTTCTTAACCGCCATTTACCTCATAAATCTTCTTCCTAGCAAG
GTTCTCAACTTTCAAACACCTCATGAGCGTCTCCTTCAGGAGAGGCTGTCCTACACATCC
CCTTGAACCTTTGGCTGCGCTTGTTGGCCCAATCTTCGTCCATACAATCAACACAAATTA
GCTATTGGTTCCATAAGATGTGTTTTCCTAGGATATAGCTTCATGCACAAGGGGTTCAAA
CGCCTCGATGTGTTGTCTGATCGCATATACATCTCTAGGGATGTGGTTTTCGACGAGGAT
GTTTTTACTTTTGTCCAGCTTCATCCCAATGCTGGGGCTCAGCTTCGCAAAGAAATCGTG
CTTCTTCCTAGCCATCTTTTGAATCGGGGGGTTTAAGTTGTATTACTAATGCTACTAATG
TCTCTAGTGATATGGTTGATCATGAGCAGGAAACAGGTGCAGAAAATTCGGCGCAAAAAA
GTGAAGAAATAGTACCTTCCGCAGTCCCGGGAGCTGTTTTCGAGGTTGGTACGCCGCTGC
CAGCAACCTCAGATGCCCCGCACTCCCATGCAGATTCACATGCGGGTGCGGGCGCAGAAT
TTTGGGTGGATTTGCCTAATATGCCTCCGTCCAGTGGTCGCACGACGCGTGGGGGAGCTG
TGTCCGAGTCCACGCCAGACCGCGCCGGTGTCCGCCAGTCCCCGGTCGCCATGTGCTGGC
TTGCAATTCAGCCCGGTCCAGATTTCACCTGCGCCTATCTCCGCATCTCTCCCACTGAGT
CCGGAAGCGCCATGTAGCGGGGGCGCGCCTTCCGTGCCGCAGACCGAGTTGGGAGCCCCT
GGATCTTTTGTGATTTCTGCATCGGCCGGACAGTCTGAGTTTTCTCCGCCACAACGACGC
ACATGATCACAACACGGTATTGTGAAGCCCAAAACTTTAACTAATGGAACAGTTATATGG
CTAAACTTCTGTGCTACTGGTGAACCAGAAAATTTGCAAGAAGCATTAGCAGATCCCAAG
TGGAAAAAGGCGATGCAAGAGGAGTACTCGGCGTTAATGAGAAATCAAACTTGGCATCTT
GTTGAAGAAAAGAAAGGAAGCAATCTGATCGATTGTAAGTGGGTTTGCAATATTAAAAGG
AAGGTAGATGGAACAATTGATAGATATAAAGCACGATTGGTAGCAAAAGGCTTCAAACTA
CCCTATGGGATTGATTACGAGGACACATTTAGTCCGGTTGTAAAAATTGCTACAGTTCGA
CTTGTCCTGTCCATTGTCGTGGCTAGGAATTGGTGTAGAAGACAATTGGATGTTCAGAAT
ACGTTTCTCCATAGTGTTCTAGAAGAGGAGGTCTATATGAAGCAGCCTCCAGGTTTTGAA
TGTGCTCATGGCTCACGCATGGTGTGTAAGCTTGATAAAGCTATATATGGTTTGAAGCAA
GCACCGAGGGTCTAGTATTCTAGACTAAGTTCTAAGTTGATTAATCTCGGCTTTCAGGCT
TCAAAGTCAGATACTTCTTTATTTATTAATCAGAAGCCTGGAGTCATTATTTATATGCTT
ATTTATGTGAATGACATTATTGTTACTAGCTCTTCTAATGAAGCTATGGTAGCATTATTA
CTTGATTTGAAGAAGGATTTTGCGTTGAAAGATCTTGGTGACTTGCACTATTTTCTGGGA
ATAGAGGTCACACAAGATGGTCACGGTTTGCTATTGTCTCAAGAAAAATATGCACAAGAA
ATCTTGACAAGGGTTGGTATGATGAACTGCAAGTTGGCGCCTACGCCATTATCAACTTCA
AAGAAGCTTTCAAGCTATGAAGGGAGTGTGCTAGGCGCTGAAGATAGCACACGCTATAGG
AGTATAGTTGGAGCTTTGCAGTATCTCATGCTTACTAGACCTGATATGGCCTTCTCAGTT
AATAAGGTATGTCAGTTTTTGCATGCACCTACTAGTGTTCACCGGATAGCTGTTAAAAGA
ATTCTCAGGTATGTTCGTAACACTATGGATGTTGGATTGAATATTGAAAAGTCTACTTCA
TTGGCCTTGAGTGCTTTTTTTGATGCGGATTGGGCTGGTAGTGTTGATGATAGAAAGTCT
ACTAGTGGTTTTGCAATATTTTTGGGATCGAATCTCATATCTTGAAGTGCTAGAAAGCAA
GCTATTGTTTCAAGGTCAAGTACAAAGGTGGAATACAAGTCCATGGCTAATGCCACGGGT
GAATTAATATGGATGGAGTCTTTGCTCGGTGAGCTTGGTGTCAGATTGCCACAACCTCCT
ATTTTATGGTGTGATAATCTGGGGGCTATCTACTTATTTGCAAATCCGGTATTTCATGCT
AGAACAAAGCATATAGAAATCGACTTTCATTTTGTGAGAGAACAAGTAATGAAGAAGCAG
TTGCAGGTCAAATTCATCTCTACTCATGATCAGATTGCGGATGGATTCACTAAAACCTTG
CCTGTTGGAAAGCTTCAAGAATTCAAGAGCAATCTAAACTCAAACGTAAAAGGAGTTTAG
ATTGAGGGCGGATGTTAGAATATCTCTTGTGTAATAAATTCAAACACTTTGCCATCCTTA
GTTGATTCGAGTACTTAGAGATAGCTTAGAGATAAATCTTGTGTAAATAGTATCCGAGTC
ACATACGATGACAAGATCATGTATATCTCTTGAGTAGTTGCTCCTATATAAAAACGTACT
CGTGGTGAGCTAAGATAGGCAATCACGTTTCCTCTTTTCTTACA
>RLCsiAle_Retrofit_0485
TGTTAGAGAAGAAGGGAAGAATAACCAGACTGCCCTCATTCCATTCAGTCTAGGGTTACA
AGTATACAAAGTATGGGCCGAATGGGCCATAAGGCTAACATGGGCTAGAAAGGGATAAAC
ATAAATCTGGACATATTAACAGCCCCCCTCAAACTAAAAGTGGCTGCAAAGAATCTAAAT
TAGACACGTTTAGTTTGAGAATATGAAATTGATGTTGATCTCTAGTCTGAGCCTTGGTGA
AGAAATCTGCAAGCTGAAGTTCAGAAGGTGTGTACTGAAGATCAACAGTAGATTGTTGAC
AGTGAGATCGTATGAAGGAGGCATCAACACCAATATGCTTAGTGAGCTCATGCTTGACTG
GATTGTTGGCAGTTTGAATAGCACTAGTGTTTTCACAATGGAGAATGGTAGGATCAGCAC
AAGTAACTCCAAAATCAGCCAATAGCCAACAGAGCCAAATAATTTCTGCTGTTGTTGTGG
CTCAAGCTCTTAGTTCAGCTTCAGTGCTAGAGCGGGAAACTGCAGTTTGCCTCTTGGACT
TCCATGCAATTGGTGAGTCACCAAGGAAGATACAGTAACCAGTCACAGATCTTCGATCAG
TATGATCACTAGCCCAAATAGCATCAGAGTAAGCATGGAGCACAGGCCAACTGGATGCGG
TATAAAACAGTCGTTGAGAGATTGTCCCCCACAGATACCGCAGAACGCGAAGCAAATGAG
CATAGTGAACTGTGGTAGGTGCACTGACAAACTGTGTGAGAATGTGGATTGCATAAGCAA
TGTCCGGTCTGGTAGCAGTGAGATAGACCAGGCTACGAACAAGATGGCGATACCGTGTTG
GATCTGCAAGAGGAAGACCATCTGATGGCTTTAGATGAAGATGAAGCTCCATAGGAGTAG
CAGCACACCGAGTGTCAGTGATGCCAGAACGAGCAAGCAAGTCTTGAATATACTTGGTTT
GAGAGAGATAATAGCCATCAGTAGTGGAGGTAATTTCAATGCCCAGAAAATAGCTTAAGG
AACCCAGATCAGACATCATAAATTGTTCACAAAGGCGCTCTTTAACAAAGGTAATGTATT
CTGAATCATCCCCAGTGATCAACATGTCATCAACATATAGCAGAATTAAAGTGCGACCTC
GTGGAGAGGTATGAACAAACAGAGCTGGATCATGGTCACTCGGAGTGAAACCTGCAGCAG
TAACAACTGAACTGAACCGCTGAAACCAAGCTCTCGGTGCTTGCTTGAGACCATAAAGAG
CACGCCTAAGATGACAAACATATCCAGGAGGAACCTCAACTCCCAGCAGTGGATGCATAT
AGACATTCTCTTGCAGATCACCATGAAGAAAAGCATTCTTCACATCCATTTGAGAGATAG
TCCATGAATGAATGGCAGCCACAGCAATAAGAGTACGGACTGTGGTCATATGAGCAACGG
GAGCAAAAGTCTCCTCATAATCATGACCATAGGACTGTTGGAATCCCCGAGCAACTAAGC
GAGCCTTGTACCTCTCAATAGCTCGTACCTCTCAATAGAGCCATCGGCTTTGGTTTTAAC
CTTGTATACCCACTTGCAGGTGATGGGGACAACATCACAAGGCAATGGAACAACCTCCCA
AGTACCCGTGCGTTGTAAAGCATGAAGTTCAGCAGACATGGCATCTTGCCAAACAGGAAG
ATGGACAGCTTCCTGATAAGAAGAAGGCTCACAAATAGCACCAGCAGTGGGAAAACCAAG
TCGATCAAGGACAATAATAGTAGAACGATCCCTAAGGTTATATGGTGGAGAAGAAGGTGG
TGTTGGGACAGGAGAAGAAGTATCGTCTAAAGGAGGACTAGAGGTATGAGAAGGAATATG
GGCTCGACGAGAATAGTGAAAAGGAAAAGGTGTAACAGATGAAGGTAGTGGTTGTGAAGT
TGGAACAGATAGCGGAGGTGGAGGTGTTGGATCAAGAGATGGAGCTGGTTCAAGTGAATG
GTAGAGGAATCAAGAGAAGATGGAACCATGTCAAAAGAGGAAGGACATGGTGAACTAGAT
ATAGGTGGCAAGAAAAGGAAGGAGAGGGACTCAACATATGAGGAGGGTGGAGGAGTAGAA
GAGTAAAAATATGGCTTATTTTCAAGAAAAGTGACATCACGAGAAATACGAATATGATGA
GCTGAAGGGTCATAACACTGATAACCCTTGTGCTCAAGACTATAACCAAGAAAAACGCAC
TCAACTGATTGAGCTGTGAGCTTTGAGCATTCATGAGAAGGTAGAAGAACATAACACGTG
CAACCAAAAACACGAAGGTGGGTATATTTAGGAGAAGACCCATGCAAGACTTCTCCAGGG
CATTTGCCCTGAAGATGAGATGATGGCTGAAGATTGATGAGATATATAGCAGTAGATACA
GCTTCAGCCCAAAAATGAGAAGGCACAAAAGAGGAAATGAGAAGAGTTCGTGCAGTTTCA
ATGATATGATGATGCTTACGCTCAGCAACACCATTTTGAGCATGAGCACCAGGACAAGAG
AGCTGAGGCAAGGTTCCTTCAGAAGAAAGAAGCTGACGAAAAGCATTAAAAAGATACTCT
CCCCCAGAATCGGAACGAAAGATGCAAATGGGAGAAGAAAATTGAGTATGAACCATTTGA
ACAAAAGACTTGTAAATGGATAACAATTAAGACCAATGCTTCATGAAATAAATCCAGGTG
TAGCGAGAATAATCATTAATGAATACGACATAATACTTGTGGCCACCTTTGAAGGCAAAA
GGAGCAGGTCCCCATACATCAGAATGTAAAAGAGCAAAAGGTTAAGTAGTTTTGGAGTCA
CGAGAGGGATAAGGAAGTTGAATCTGTTTCCCTAGTTTACAACCAGTACATTCAAAAGAG
CGATCAATTGATACATGACCAAGAACACCCTGCTTGACTAAGGTAGACAGACGTGAGCCA
CACAAATGACCTAAGCGATGATGCCATTGAGGGAAAGTGGCCGCAATAGAAGCTGATGAC
GATGATGCAAAAGAAGGTGATGGCGGCAACCGAAGATGATCAAGGATGTAGAGACGACGG
CCAGTACCAAGAGTGCTCGGGTTTGCCGATCCTGAATAAGACAAGAGGTGGCATCAAACC
CAATAACACAATTCATATCAGCTAGTTGGCCAATAGAAATAAGATTCATGGAAAGTTTTG
GCACAAGAGAAACATCAGAAACATCAAAATCAGAAGTGACAAGATTTCTCTGATGAGTAA
TTGTGCAAAAGTTACCATCAGCGGTCTGAACAGAACGAGAACAAGTATCTGCGATTGGCT
GACAAGAATCCAAATGAGAGATATCGGAAGTCATATGAAAAGAAGCTCCGGAATCCAACA
CCCAAAAACTAGTACCTGGGTGCGATGTGGAGGACAAGGAGCTAGCTGACATATATGCAC
TGACTGGAGCAGAGGTGGTGCTGCTAGATTGCTGTTGGAACTGAGGTGCTGAGTGAAGTT
GGAACTGAGGTGCTACTGCTTGTTGGAACTGAGGTGTTGTTGCTTGGAACTGTGGTGCAG
CTACTGCTTGGGTGCTAGAAGAAGCTGCAAGTGGCCCCCGGCGTGAAGCAGCACGCTTTG
CTCGCATTTCAGCCAAGAGATGAGGATACTTCTTGAAACACCGTTCATCTGGATGATTCA
TCCTGCCACAGTGGCTGCAAGGAGTCTTCTGAGAGGTGGCTGGTGCTGCAACCGAAACAG
ACAGGGAAGGAGCAGCTAGCACTGAATGCTGAGACACTGGAGCAGTAAGAGTTTTAAGGC
GCGTCTCCTCAGCCATGAGAGCAGATAGTGCTTCAGACAATGTAGGAAGAGTAGGTCTCC
CCAAAAGCTGAACACGAATGGGTTCAAACTCAGACCGCAGACCCATCACAAAGTCAAACA
TAGTATTCGCTGATCATACTTGTCTCTGTCAGTCCAAGATGGGACACAATCCTTGCATAA
GGGAGAAGGCTTGGGAACCATTGAATCAAGCTGGCGTGATATCTTAGTGAAGGCACTGTA
ATACTCCTCAACCGACATGTCCTGCTGTTGGAGATGATGAAGGTTCTGGCGAAGTGAATA
GCGAAGGGCCGAGCTGCTTTGTTGATAGCAACCTTTCAGGTAGTCCCACATCTCTTTTGC
AGTATTGTGATCCTCAAGACAGGAGCGAATGCTCAGATCAATACTCATGCAGATAGTTGC
CATTACCTGATCATCTTCAAGGTTCCAAGCTTTGACCTCTATCATTAGTGGCTGGTGGTG
GGGCATCAGTGAGATGTGAGGCAAGATCAGCAGATTGAAGCAGCATTTTGAGAGAGAAAG
CCCATTCTCTGTAGTTTGATCCATTGAGCTTCACATCCATGACAGGAGCACCAAATGAAA
AGGGTGCAAGAGTGGTAGAAGGAGCAGCAGATGACCCCATGACAGTAAGAAGAGGGACGA
GGCTGACGTTGGAGGGGTGGACGCCACAGCAGCACGAACTCCCTCTGTTGCTGGTTAGAC
GGAGAGGAGAGGAGGGGCGGCGACTGAATCAGAGACACAGACGTACAGGGGATGAGGAGC
GGCACCTCAATCGGCGCTGCAGAGAGGGAGGGGCGCCGCCTCGACCGGCGATGCAGAGGG
TGAGGGCGCTGCCTCAATTGGCAATGCAGAGGGGAAGAGGCACCGTCTCTACCGGCGACG
CAGACGCCGCGGGAACAGGCGGCGCAACGGAGGGAGAGCCACAATCAGGTGGCAGGGAGG
GTGTGCCGCAGGATCCTGTCAGCAGCAGGCTCGCCGGCGAAGAGAAGCTTGCCGGCGGAG
AGAGGCTGCAAGCGGTGGCGGCGTCGGGGAGAACCAGGCTCTGTTACCATGTTAGAGAAG
AAGGGAAGAATAACCAGACTGCCCTCGTTCCATTCAGTCTAGGGTTACAAGTATACAAAG
TATGGGCCGAATGGGCCATAAGGCCAACATGGGCCAGAAAGGGATAAACATAAATCTGTA
CGTATTAACA
>RLCsiAle_Retrofit_0487
TGAAAGAGTAATTGTGGGAATAAAATCAATCTATTCCATAGCAATGTGCGTATATACATA
TGGAGGCCGGGGTGGCTCTAAGCCAACCGCACAGGCGTATATGCCTAAAATCAAGGGCTG
ACTACTATAATTATACATACTACAATTACAATAGTCTAACACTCCCCCGCAGTCTAATCG
GGAGCATCGCTAACGGTCAGGCTGGATCGAAACTCCTGGAACAACGAGGTGGGTAGGCCC
TTGGTGAAGACGTCGGCGTACTGTGATGTCGTAGGAACATGAAGAACCCGAACGTGACCG
AGGGTGACCTTCTCTCGAACAAAATGGAGATCAATCTCTACATGTTTCGTTCGCTGATGC
TGCACTGGATTACTGGAGAGATATACTGCACTGACGTTATCACAATAGATCAAAGTGGCT
CGGCGAGGAGGGCGGTGAAGCTCGAACAGTAGCTGTCGCAGCCAGGTGGCTTCAGCTACG
CCATTCGCCACAGCCTCAGCGCTGGATCGTGAGACCGTGTGCTGACGCTTGGAGGACCAG
GACACCAGATTGTCACCTAGGAACACTGCGTAGCCAGAGGTGGAGCGACGGGTATCCGGG
CATCCAGCCCAGTCTGCATCCGTGTACACGATGAGCTCTGTAGGTGACGAGCGGCGCATA
GTCAAACCAAGTGAAAGAGTGCCTCGTAGGTACCGTAGAATCCGTTTGAGAGCCGCGAGG
TGGGGCTCCCTGGGGTCATGCATGTAGAGGCACACTTGCTGAACAGCAAAAGCAATATCC
GGACGGGTAAATGTCAGATACTGCAGGGCACCAGCGAGACTGCGGTACTGTGTGGAGTCA
GCGACAGGAGGTCCATCTGCGGATAATTTGGAGTGTACATCGACAGGGGTGCTGCAAGGC
TTGCACTCACTCATCCCGGCTCGCTCCAAAATGTCCTGAGAGTATTGTCGCTGAGAAAGA
AATAAACCACTAGCAGAGCGTGTCACTAAGATGCCCAGAAAATGGTGAAGCGGACCCATA
TCAGTCATAGCAAACTCACGCTGGAGAGCCCCAATAATCTGCTTCAGAAGACTAGCAGAG
GAAGCAGTGAGAACAATGTCATCCACATAAAGCAACAACAAAGCTGTGTCTATCCCTCGT
CGATATATAAAGAGTGAAGTGTCTGACTTTGCTTCAACAAATCCAAGTGAAATAATATGA
GAGGCAAACCGATGATGCCAAGCACGCGGAGCTTGCTTCAGACCATATAGAGACTTGTTG
AGCCGACAGACGAAATCAGGACGTGAAGAATCCACAAAACCTGTGGGCTGAATGCAGTAC
ACTGTCTCTGTGAGAGTACCATGCAGGAACGCATTTTTTACATCCAACTGGTGAATGGGC
CAGTCCTGAGAGAGAGCCAGAGAAAGAACCACTCGGACTGTCGCGGGCTTGACCACCGGG
CTGAACATCTCATCATAATCAATACCAGGCCGCTGTGTGAAACCCCGGAGGACCCAGCGG
GCCTTGTAGCGATCCAAAGAACCATCTGCAAGTAGTTTGTGATGAAAAACCCACTTGCCG
GTGACCATGTTAACACCAGGAGGCCGTGGCACAAGACTCCAGGTGTCATTGGCAATCAAA
GCGTCGTACTCAGCTTGCATAGCGGAGCGCCAATTTGGATCGGACAGAGCACCACGGACA
GAGCTGGGCAGTGGCGACATGGGCACAGCGTGGAGGTTGAGGCGATCCACAGGCTGTGCG
ATACCGGCCTTGCCGCGCGTGCGCATGGGATGCGCATTGTCGACGGGGGTGATGGAGACC
GGCCTCGTGGCCGCCGTACGACCGGTGGCCGTGGTGTTGCTGGCAGTTGCCCGCACGGAA
GACACGGGGGCAGCAGCACTGGCTGGGGCGGTCGACGAGGCGGACGTAGCGGTACCGGCT
GTACTCGATGGCGCCATGGGAGTGGTGCTACTGGCAACAACCTGTACGCGGTGTACAGGG
GCAGCAGCACCAGGATGTACGGGCGTGGAAGAGGCGCTGCTAGGAACAATCTGGGCAGCA
GCGCCAAGGTCCAGTGACCCCTGGGAGAGCTCAGGCGCTGCTACAGTGCCATGCACGGGT
ACAGTACCATGCACAGCATGAGGAGCCGATGGAGTAGTACCTGCATGAGTGAAACGGGTT
CCTGGAACCGAAGTGGTAAGATCATGCTCATCAATTAAAAAATCCAAGGCGGAAGGGGCC
ATTGGTGTGGTAGACATGTCGGAGAAGGGGAAAGAGGACTCATCAAAAACGACATGTCTA
GAAATAATGATGCGATTTGACTGGAGCTCGAGACACCGATAGCCTTTGTGTTCCGAGGAA
TAGCCGAGGAAGACGCATAGGGATGAGCGGGGAGCGAGTTTATGGGGTGCTGTGGAGGAC
ATATTGGGATAGCAAGCGCACCCAAAAACTCGAAGATGATCATAGGAGGGCTGGGTAGAG
TAGAGGGAGGTGTATGGTGTCGAGAAGGCGAGGGTTTTAGTGGGGAGCCGGTTCACAAGG
TATGTCGCAGTGTGAAGGGCTTCGACCCAGTAGACCGGAGGGAGACTCGCCTGGAACAAG
AGAGAACGTAAAATATTATTTATGGTGCGAAGGGAACGTTCGGCTCTACCGTTTTGTTGA
GAAGTATATGGACACGACATGCGGAGTGCAACACCGTGGGAGAGAAAGAACGTGCGTGCC
TGAGAATTATCAAATTCACGGCCATTATCGCACTGGACGCTCTTGATGGTGGTGCCAAAT
TGTGTGCGAATAAAAGTGAAGAAACTGGCAAGGGTGGAAAAAGTCTCGGATTTTAGGCGG
AGCGGAAACGTCCAAATGTAGTGGGAGCAATCATCAAGAATTACCAAATAATATTTATAG
CCCGACACACTAACAATTGGGGAGGTCCATAAATCACAGTGTATTAAATCAAAATTATGA
GAAGCTCGCGAGGTAGATGAACTGAACGGCAAACGTGCATGACGACCAAGTTGGCACGCA
TGACATATGTGGTTGACATCATCTTTATTACAGAAAATGACACTGGAGGCAATAAGTTTG
GACAAAGCTTCACGCCCAAGATGACCGAGACGACGATGCCAAAGGGAGGTGGGTGCAGCG
AGGAACGCAGAGGTGGTGGTGGAGGGTGCATAGAACGGGTAGAGGTCACCGGAGCTATTG
CACCTGGCGATCACGTTCCTGGTTTGCAAATCCTTCACAGAAAGGCCAAAGGGATCAAAC
TCAATGGAGCAATGATTGTCGGTGGTAAAGCGACGAATAGAAATTAAATTCTTAATAATG
TTGGGAGACACCAGCACATCATTGAGAACTAAATTGCGATGCGGTAAAGAAAAAGTATGT
GATCCAGTGGCTGTGACAGGGAGCAAGGCACCGTTTCCCACAATGATAGATGAAGGAGTG
AATGAAGTGGGCGAGGAAGTGGTGGAGAGTTTACCAGCATCCGAGGTCATGTGCGAACCT
GCACCGGAGTCGGCGTACCACTCGGAAGTAGCGTTCGGCGGGTTGAGCATCATGGTGTTG
AAGGAGTGTGCAAGGGCGTCCTGATGCCATGCACCACCGTGAGTGGGGTTCCAGGGCGCC
GCTTGGTACGCCGGTGCGGGCGCCTGGAAACCTAGGGGTGCAGCTCCCCCGTAGTACGTG
CCGTACGCAGGGGATGGAGTGCCGTAGAAGCCGCCATAGGCGCTGGGTGCGCCGCCAAAG
CTGCTGGCGCCAAAACCGCTGTACTGTGGAACAGCGCTGAACGCTGGTGGCGGTGGTGGG
CGCCCGGACTGGTCATATGGCCACAGCCGTACAGTGCCAGCCCATGGGTGCGCGAAGGAC
GGATGCATGCCGGGGGGTGCACCTCCATGTCCAGCTGGAGGGGCGCCACCAGGGAGCGCC
GATTGGCCTTGCTGCTGGCCGTTGCGGCCACCGCGACCGCGACGACGGCCGGTGCGTTGG
CCGTTTGGCGCCGGGGGGCGTGCTGGAGGAGGCACCCCCGAACGTGGAGGTGCTGGAACC
CCGGGAGCTGCAGGCCGCGGCATTGCAGCGACGAGTGCGGATGGCGGGGACGGAGGACGT
GCGTCGATTTCCAGCTCCTCCAACAGTAGGTGCGTGCGTGCCTCCGCGAACGTGGGGAAC
GGCCTGTGCATCTTGAGGATGGACACCATGTGGCGGAACTTGCCGCCGAGGCCGCGAAGG
AGCGTGAGCACCATCTGCCGATCGCCAATGGGATCGCCGAACTCGGCAAGGGAAGCCGCC
ATCGACTCGAGCTGGCGGCAGTAGTCGGTGATGCTCAGGGACTCTTGGCGGAAGTTGCGG
AATTTCGTCTCGAGCAGAAGCGCCCGGGACTCTTTTTGGCCGAGGAACTCGTCCTCGAGA
TAGCACCACGCCCCGCGAGCGGGGCCCGGCCGCATCATTAGAGATTGCTGCAGGTCGCTG
GAGACGGTGTTGTAGATCCAAGTCAGGACGCAGCAATCAGCTTGAACCCATGCTGGGCGC
GACGGGAAAGCTTCGTCCTCAATGACGTGACGAGTCAGGGCATATTTGCCGAGGACGGTG
AGGAACATGCCACGCCACTTGGTGTAGGTGTTCGTCGCCTGATCGAGGATGACAGGGATG
AGCGCCTTCATGTTGACGACGGCAGTGGCTTGCACCCAGAGGGCCTCATGGGCGCGCTCA
TACTCGTCCAGAGCAGCAGCACGGAGGCGGGCTTCCTCGGCACGGCGGGCGTCGGCCTCA
GCCGCGAGGCGCTGGTCCTCCGCGGCCTTGGCGGCAGCTGCAGCGTCATCGTCGTCCGCC
ATCAGGAGGGAGACGCGACGGTTGGGCGTTCGCGAGTCGCGACCAGACCAGCGGACGAAG
TCACGATGAGGCCAGCGATCGGAAGCACACGCTAGATTGGAAGCAAATTGGGTCACGTCA
GAACGTGAAGTCCTGGCGAGAGATCAGCGGCAGGAGAAAAAAAAAGAAGAAGAGCCGGCG
TCCGCGCTGGACAGCGACGGTGAGAAAGGACCGGCGTCCGGAGGACAGCGTCGGTCTTGG
GATTTACGATAGCCGGCGACGAATCAGCGGCGGCGAGGGTTTGCGGAAGCGCGGCCGCAG
GAGCGAACCGCGTGTGATACCATGAAAGAGTAATTGTGGGAATAAAATCAATCTATTCCA
TAGCAATGTGCGTATATACATATGGAGGCCGGGGTGGCTCTAAGCCAACCGCACAGGCGT
ATATGCCTAAAATCAAGGGCTGACTACTATAATTATACATACTACAATTACAATAGTCTA
ACA
>RLCsiAle_Retrofit_0488
TGTTAGATGAAAGAGTTCTAGAAGAATCTGCTGTGCGTATCTTGCCTTGTGTAACAAACC
GTGTATACAGAGAACAGTCCAGGCCTTTAGGAACTCATTGAGAATAGATTGGCATGTAAT
TATAGGCTACCAAATATAGCTCCTTGAGTTACGGACTGTGATATGTGTACACCTATTTGT
ATGCTACAGTTGGGGCTTTTCCAACTATCAATTGATTCAACACGCATTCGCCTGGTACCC
AAGATAGGGGCCGGCGTTCCTCCACCTGCCCTCTGATTCATCTGACATGGTAATCAGAGC
CAACAAACACTAGAGTTCATCTTGTAGATCTGCTCCTGCCATGGCGAGTTCTTCTTCGAC
AGCCAACATCAATCCGCTCGCAGGACTCACCGTGGCTGAGAAGCTCACGAAGACAAACTT
CGCCTCATGGAAAGCGCAAGTGAAGTCTGCCGTGTGCGGCGCCATGCTTGAAGACTACCT
CACCGGAGCAAGCAAGGCTCCTGATGCAGAGATCATCATCAAGGGAGCCGACGACAAGGA
AGAGAAGAAGTCGAACTCAGCCTATGCGCTGTGGCGAGCTCAGGACCAGCAGGTTCTAAG
TTATTTGCTGTCAAATATATCACCTAGCGTTCTGACTCAGGTTAACGCAAGTGAAACAGC
AGCCGAAGCTTGGAGAATCATCGAGGGTGTGTTCTCATCTCAGTCCCGAGCGAGGGCTGT
GAATGTGCGCATGGCTCTCTCCAGCACAAAGAAGGGCAGCATGACTGCCACGGAGTACTA
CAACAAGATGAAGAATTACGGCGACGACATGGCGGCCGCAGGACGGCGGCTCAAGGACGA
CGAACTCGTCGAGTATATCCTCGCTGGACTTGATGAGGAGTTCTCTCCGCTGGTCTCGTC
ATTGATCACCAGGACGGAACAAGTTTCTCTTGAGGAACTTTTCTCACAGCTCCTTGCATT
TGAGACACATCTGGAGTTGTTGTATGGCGGGCGCCATAATCATGGCGGCTCAGCAAACTA
CTCCGGACGTGGTCGCGGCGGATCACGCGGCGGGCGCTCGTCCTCTCGTGGACGTGGACG
GGGGCCAGCAAGAGGTGATGGCGGCTTTGTTCAGCATCAACCGCCACGCCAATTCAGCAA
TGGTGGGCGCCATGGTGGCTACAACCGTGGCGGCAACAGCAGCAACTATAATCAGCGCAA
CCTCTACAACACCGCCAACGACAAGTCGCTCTGCCAGGTGTGCTTCAAGCCAAATCACAC
CGCTGCTGAATGTTGGCATCGCTTCGAGGAAGACTTCGTCCCCGACAAAAGACTTGTTGT
TGTTGCTAATCGTGCACCGATAGATTCTACCTGGTACACCGACATTGGAGCATCCGACCA
CATCACCGGAGAACTTGAGAAGCTGCACATCCGTGACAAGTACTACGGCACGGATCAGAT
CCACACCGCAAGCGGTTCAGGTATGAACATTAGTCATATTGGGCATGCCACTATTCACAC
CCCTAGTAATCATGATATTCATCTACGAAATATTCTCCATGTTCCAGAAGCTCAAAAAAA
TCTTATTTCCGTTCATCGTCTTGCCACTGATAACAATGCCTTTCTTGAATTTCACCCGAA
TTATTTTTTGGTAAAGGATCAGGACACGAAGAAGGTCATTCTTGAAGGGGAGTGTCGCCA
TGGTCTTTATCCTTTCCCAGCACCATCCAATAAAAAAGCCTACATCGCCACCAAAGTTCC
CTTCTCACGGTGGCATAGTCGTTTGGGTCATCCTTCTTTAGCTATAGTGAAGCAAGTTAT
CAGTAGGAATAAACTCCCTTTGTTAGGTGAGGCATCTAGTTCTTCAGTTTGTGATGCCTG
TCAACAGGCAAAGAGCCATCAACTCCCCTACACTAGATCTGATAGTAAGTCTAGTTCTCC
TTTGGAGCTCATCTTCTCCGATGTATGGGGCCCTGCCATTGAGTCTGTAGGGAGATATCG
CTATTATGTAAGCTTCATTGATGATTTTAGCAAATTTACCTGGATCTATCTTATTAAGCA
CAAGTCTGATGTTTTTCATAAGTTTCAAGATTTTCAAGCCATGGTAGAACGACAGTTCAA
TAAGAAAATCCTTGCTGTGCAGAGTGATTGGGGAGGAGAATATGAGAGACTTAATTCCTT
TTTTACTAAAATTGGCATCGTGCATCACGTGTCTTGCCCTCATACACATCAACAAAATGG
CGACGCAGAACGTAAACATCGCCATATCGTTGAAGTTGGCCTTTCTCTCCTCTCATATGC
CTCCATGCCTCTCAAGTATTGGGATGAGGCTTTCATTGCTGCCGTACATCTTATTAATCG
CCTACCTAGCCGTGTCATTCACTTCACAACTCCCCTTGAGCGCCTCTCCAACCAGAAACC
TGACTACTCATCCATGCGCACTTTTGGATGTGCATGTTGGCCTCACCTACGACCCTATAA
TTCTCACAAACTCCAATTCCGATCGAAACAGTGTGTTTTCTTAGGATATAGCGTCCTCCA
CAAGGGTTTCAAGTGTTTAGATGTTGCCTCGGGACGTATCTATGTCTCACGTGACGTGAT
CTTTGATGAGATAGTATATCCTTTTTCCCACCTCAATCCTAATGCTGGAGCCAAGTTACG
TGCTGAAGTTATTCAACTACCACCAAAAGTTTGGGTCCCAAGTTCCTTCTTTAGGGGTGA
ATCTGTGGCTAACCCATATGCTAATGTTTCATCTAACCGTATTACTGAGTTGTCTGATGA
GCAGGAAGGAAACTTGGCGCAAAATTCTGAAGAAAACAGCTCAGAAGAGCTCGCCGGTGC
AGCTAACATCACGCTGCCTCCGGTCACTGAGCACGAGGAGGATTTGCCTCCTGCTGCTGC
GGCACCAACGGTCGCATCGTCTTCGGGAGTTGAGTCTGGCTTGTTGCTGCCTTCAGGGGT
GACGGAGGCCCTGTCTGGCAGCGACACGCGACGAACACAGACTGCACCGGCCGCACATGC
GACCGAGGGGGGACAACGTCAGCCCGGACTCTCTGCTCCACTAGATTCTGCGCACGGTGA
TTCGCTGGGATCCTCTGTGTCATCGCCTGCAGCCGGTCCTTCATCGCCAAGAACTAGGTT
ACAACATGGCATCCGGCATCCCAAAGTCTACACTGACGGAACTGTTAGGTATGGCCTCCT
TGCTAGTACTGGTGAACCCAACAGTCTTGATGAAGCCTTAGCAAATGACGATTGGAAGCA
AGCTATGCAATTAGAACATGATGCTCTTATGAAGAATAAAACATGGCATTTAGTTCCTCC
TCAAAAAGGCATGAATATAATAGGATGCAAATGGGTATACAAAGTTAAGAGGAAAGCTGA
TGGTAGTCTGGATAGATATAAAGCAAGGCTGGTTGCTAAGGGATTTAAACAACAATATGG
TATTGATTATGAGGATACTTTCAGTCCTGTAGTAAAGGCGGCAACCATAAGAATTATTCT
TTCTATTGCTGTTTCTCGAGGCTGGAGTCTGAAGCAACTTGATGTTCAAAATGCCTTCTT
GCATGGTTATTTAGATGAAGAGGTGTATATGCAGCAACCACCAGGCTTTGAAGACTCTAC
CAGACCCAAATATGTTTGTAAGTTGGACAAAGCTCTCTATGGTCTTAAACAAGCTCCTCG
AGCCTGGTATTCACGTCTAAGTGCTAAATTGATGAAGCTGGGATTTCAGGCATCAAAGGC
TGATACTTCTTTATTCTTTTATAACAAAGGTGATGTCACTATGTTTGTTCTAGTTTATGT
GGATGACATCATTGTAGCTAGCTCTACAGAAAAGGCCACGGCAGCCCTGTTACAAGATCT
AAAAGCAGAATTTGCACTTAAAGATCTAGGGGAGCTTCACTATTTTCTGGGCATTGAGGT
GAATAAGGTACGGGATGGAATTATTCTAACTCAAGAGAAATATGCTACAGACTTGCTTAA
GAGAGTTAATATGGCTGAATGTAAACCTGTTACTACACCTATGGCATCAAGTGAGAAATT
GTCCTTATATGAAGGTACTCCTCTCGGTCCAAGAGATGCAACTAACTATAGAAGTGTTGT
AGGAGCATTGCAATACCTTACTCTTACTAGACCTAATATTTCATTTGCTGTTAACAAAGT
CTGCCAGTTCTTACACTCACCAACTACTGTGCATTGGGAAGCAGTAAAGAGGATTTTGAG
ATATATAAAGTATTGTACACGGCTGGGACTAAGAATACATAAGTCACAATCTACCTTGGT
GAGTGCCTTTTCTGATGCAGACTGGGCTGGTAATATAGATGACAGACGATCTACAAGTGG
TTTTGCTGTCTTTCTAGGATCAAACTTAGTATCCTGGAGTTCAAGGAAACAACCCACTGT
ATCAAGGTCTAGTACTGAGTCTGAATACAAAGCAATTGCCAATGCTACTGCTGAGGTGAT
GTGGATCCAGATTTTACTATATGAACTCAAGATTAATTGCCCAAGAGCAGCTAAACTATG
GTGTGATAATATTGGTGCAAAGTACTTGTCAGCAAACCCAGTTTTTCATGCTAGGACTAA
ACACATAGAAGTGGATTATCATTTTGTCAGAGAACGAGTAACTAGAAGACTTCTGGATAT
TGATTTTATATCTTCAGGTGATCAAGTTGCAGACGGTTTCACCAAGCCATTGCCAGTTCG
GTCTCTGGAACAATTCAAGTTCAATCTCAACCTATCTTGGCTGTGATTGAGGGAGGATGT
TAGATGAAAGAGTTCTAGAAGAATCTGCTGTGCGTATCTTGCCTTGTGTAACAAACCGTG
TATACAGAGAACAGTCCAGGCCTTTAGGAACTCATTAAGAATAGATTGGCATGTAATTAT
AGGCTACCAAATATAGCTCCTTGAGTTACGGACTGTGATATGTGTACACCTATTTGTATG
CTACAGTTGGGGCTTTTCCAACTATCAATTGATTCAACACGCATCCGCCTGGTACCCAAG
ATAGGGGCCGGCGTTCCTCCACCTGCCCTCTGATTCATCTGACA
>RLCsiAle_Retrofit_0498
TGTTAGAGAGATACTTGTAACGACTTGTAACGAGTTTAGTACTATTGTCATCTTAGAGAT
TGACTCGGTTGCTTGGAGATAGGATCCTCTTGTAATTCAAGTTATAAGACAAACGAGTTG
TAGATGATCACAATAATAAAATTAATTCAATAGTACTCATGTAAGTCTCTTGGTGAATTT
CACTCTATATTAACATACAACCGTGGCCAGCCAAGATAGGCAACCACGTTTTCTCATATT
CTTACATGGTAATCAGAGCATCCTCTTCCACAAACATCCACAACTTCCCAAACTAACCCA
TGGCGTGACCATATGCCCCTGCACCGGCGCTACTAGGAGTTGTCTCCGAGAAATTAACTT
GAGACAACTACCTCCTATGGAAGGCTCAATTCCTTCCAGCTATATGAGGAGCTCAACTCA
TGGGGATCCTAGATGGATCTACCCCTGAGCCGCCCAAGATTCTAGAGGTGGTCAAGGCAG
ACAACAAGAAGGAGATTGTCCACAACGCTGAGTACGATGCTGGATTGCAAAAGATCAGCA
AGTACTAAGCTACCTATTGAATTCTCTCACCAAGGATGCATTAGCATCGGTGGCAACAGT
AACCATAGCAGCAGAAGCATGGGGGCGCTTGAGAGGATGTTCTCAGCGCACTCCAAGGCG
CGGATTGCAAATTTGCGCGTTCTACTCTCCACAGCCAAGAAGGGTAATATGCCCTCCTCA
GTTTATTTCACCAAGATGTGTTCTTTCAAAGATGAGCTAGCCACGGTTGGAAAGATTATA
GATGATGATGAGATGGTCCACTTTATTCTGAATGGTCTTAACTTTGACTATAATCCCTTT
GTGTCGTCTATGCTCGGTCGTGTTGACTTTCTCTCCTTGAGTGACTTGTATTCTCAGTTA
CTCACATATGATCAACGCATGGAGATGTTTCAAGAAGGAGGACAATTCCTGTCATCAAGT
AATATGGTTGGTAGAGGACGCGGCTACTATGGTAGTCGTGGTCGTGGCAGTAACAACAAT
TGTGGTCGTGGCCGTGGCAATGGTGGTTGCGGTGGATCATATCGTGGCAGCAGCTCCGGC
CCTAGCAACCCCAACACATCCAAGCAAGGTGGACGCAATAACAAAACAGTATGTCAGATC
TGCAAGAAAGTAGGACATGAAGCAAATCGTTGCCGGTATAGATATGATGATGATGAAGAT
CAACAAAATCAGAACATGGCAGGGGCGGCTACTACTGGTTACGGTTATGACACAAACTGG
TATGTAGACAATGGAGCGTCTGATCATGTTACTAGTGAACTTGAGAAGATGACAGTTCAT
GACAAGTATAATGGGCGAGATCAGTACATGCGGCCAATGGAACAGGTATGAAAATTAGTA
ACATTTGTCATACAACTTTACATACCCCTAGCATAAATATTATTCTAAAAAATATTCTTC
ATGTTCCTAGTGCTAGTAAGAATTTATTTTCTGTTCACATGCTAGCTCGACATAATGATG
CCTTCATAGAATTTCATCCAAACTTCTTTTGTATAAAGGATCAGGAAATGAAGAAAGTTA
TCCATCAAGGTAGATCCCAAGGAGGCCTCTATCCCTTAGGATCTCATCTAGCTCTAGAAG
ATTCTAGAAAACAAGTTTTTGTCGTCCAAAAGCCCTTTACTACACGATGGCATAGCAGAC
TTGGGCATCCAGATCTTCCTATTATAGAAAAAATTCTTAGTTTAAATAAACTTTTGTGTG
CTAGTGATAAAAATTCAGAATCTATTAGTAATTCTTGTCAGATGGCTAAGAGCCATCAGC
TTCCACACCCTATATCAAATAGTTCATCTGAATCTCCTCTTGATTTAATTTTTTCTGACG
TTTGGGGCCGGCTCCCTTATCTGTTGGACAACATAGCTACTATGTTAGCTTCATTAATGA
TTTCAGCAAATATACATGGATCTACCTGCTAAAGAAAAAATCCGATGTATTTCTAATCTT
CCAAAATTTCCAGCAACTCGTAGAAAGAAAATTCAACCAAAATACTATGCAATTAGATTG
GGGAGGAGAATATGAGAAGTTGAACTCCTTCTTTCAACATATAGGAATCACACACCGTGT
TTCTTTTCCTTATGCTCATCAACAAAACAGTGTGGCCGAATGAAAACACCGCCATATAGT
TGAGGTAGGGCTTGCTCTTCTCGCTAATGCATCCATGCCTTTAAAATATTGGGATCATAC
CTTTCTTATCACTACCTACCTCATTAATCTCCTTCCAAGCAAAGTCATTAACTTTGATGT
TCCTGTTTCTCGGCTCCTTCATGAAACTCCTGATTATACATCACTACGAGTCTTTAGATG
AGCCTGTTGGCCTAATTTGCAACCATACAACTCACAAAAGCTTACTTTCCGCTCTACTCG
TTGTGCCTTCTTAGGCTCTAGTGCTATGCACAAGGGTTTTAAGTGTCTTGACATCTCCAC
TGGATGCATCTACATATCTAGAGATGTTGACTTTGATGAGGATTTTTTCCCTTTTGCCCA
TCTCAATCCTAACGCCGGTGCTCAGTTGCGTCAAGAAATCATTCTTTTACCCTCACATTT
GCTTAACCATGGGGATGTAAGTTGTCTAACTGATGTTGCTAATGTTCCTGGTGAGGCCAT
TGATGATGTGCAGGTGTTTGTCCCAGAAATTTTGGAGTCAAACCATGGAGAAGAAGAAGT
TGCATGTGATAATATTGAAGGCGCTAACGGAGTCTCGGCTGTAGAAAATCCAAGCTGATA
CACCTGCACCTGCAGCTGGTGGATTAGGCATGGGATCCTGGGTGGATTTGCTTGCGCCCG
CCAAAGCCAACCCGAGTGCAACGCGTGGGGGGAAGAGGGCAGAGTGCGCGCATCCCGCGC
CTCCGCGTGTGCTTCCCAGTCGCCGACCGCGCGCGCCTCGCACCTCTTTGTCATCCACAT
GTGGCGGTTGGTCTCTGTCCATCCCGACCGCTCCAGCAGCTCCGCTTGTGCGCACGCCTT
GCAGATCTTCTGCGCCTCCTGCTAGATCCGGCACGCAGCTGCAGTCATCAGTAAATGATG
CACCTCCTCTACGGTGCACACGACTTCAACATGGTATTGTTCAATCCAAAAAGTTTACAG
ATGGGACTATTTGATATGGAAATTTAACCTGAGAATTTGCTGGAAGCATTAAACAATTCA
AGATGGAAACAAGCTATGCAGGAGAAGTTTACAGCATTACTCAAGAATAATACCTGGCAC
TTAGTTGAGCCACCCAATGGTGGCTGCAACTTAATTGATTGCAAATGGGTGTACAAAGTT
AAAAACAAGGCTGATGGGACATTTTATAGATACAAGGCATGATTGGTAGCAAAGGGGTTT
CGCCAAAGGTATGGAATTGATTGTGACGATACATTTAGTGCAGTTGTCAAGATTGCTACT
ATAAGGCTTGTCTTGTCTTTAGCAATATCTAGAGGTTGGTGTTTAAGACAATTGGATGTT
CAGAATGCGTTTCTGCACGGTGTTCTGGAAGAGGAGGTATACGTGAAACAACCTCCGGAT
TTTGAAAAAATTGATGCTCCACATCTAGTATGTAGACTGGACAAAGCAATTTATGGTCTG
TAACAAGCCCTACATGCTTCGTATGCAAGAGTGAGCTCCAAACTTATTGATACTGGGTTA
ATAGCTTCAAAATCAAATAATTCTCTGTTTATTTATAAAAAATCAGGATTTGTCATTTCT
ATGCTTATATATGTTGATGATATCATTGTCACTAGTTCTACTAGTGAAGCTGTTTCGGTC
TTGCTATCAGATTTGAGGAAAGAATTTGCTCTCAAAGATATTGGTGACTTGAATTACTTC
TTTGGAATTAAGGTTCAGAGAAGTGAGGAAGGATTGTTACTTTCTCAACAAAAGTATGCA
GAAGAGATTCTTACACGGGTTGGTATGGTCAATTCTAAAGGTTCTCCAACACCATTGTCA
ATTTCGAAAAAACTCTCAAGTTTTGAAGGTGAACCGCTAGGTCCAGAAGACAGTACACGC
TACAAGAGTATTGTTGGTGCTTTGCAGTATCTTACTCTTACATGGCCGTATTTAGCCTTT
GCAGTTAACAAGGTATGCCAATTCTTGCGGCGCCGACTTCTATTCATTGGATAGTTGTTA
AACGAATTCTTCATTTTGTTCAATATATGTTGGATATTGGGTTAAATATAAAGAAGTCAA
GCTCCATAACTTTGAGTGTCTTCTATGATGCTGATTGGGCTGGAAGTGTTGATGATAGAA
AATCTACTAGAGGTTTTGCAATATTCTTCGGTCCCAATCTAGTATTTTGGAGTGCTAGAA
AACAGGCTACAGTCTCAAAGTCTAAGTACTGAAGGAGAATACAAGTCTATGGCTAATGCT
ACTGCAGAATTGATTTGGCTACAATCGTTATTATTGGAACTTGGAGTGAAATTAACATAG
TCACCTATTTTATGGTGTGACAATTTGGGAGCCACCTATCTTTCAGCAAATCCGATTTTC
CATGCTCGAGCAAAACATATAGAAATTGATTTTCACTCTGTCCGAGAGTGAGTAACCAAG
AAGCTGCTACAAGTCAGATTAATATCTACATATGATCATGTTGCAGATGGATTTACCAAA
GCCTTGCCGATTGGTAAGCTAGACAGTTTCAAAAATAATCTAAATCTCAAAAGAAAGAGA
AGTTTAGATTGAGGGAGGATGTTAGAGATATACTTGTAATGACTTGTAATGAGTTTAGTA
CTATTGTGATCTTAGAGATTGACTCGGTTGCTTAGAGATAGGATCCTCTTGTAATTCAAG
TTATAAGACAAATGTGTCCTAGATGATCACAATAGTACTCATGTAAGTCTCTCAGTGAAT
TTCACCCTATATTAACATGCAACCGTGGCCAGCCAAGATAGACAACCATGTTTCCTCATA
TTCTTACA
>RLCsiAle_Retrofit_0502
TGTAAAAGCGTAGAGTAATTTGGTAAACGTGGTTAGCAAACTTGGATCCCACGGTTCCGC
GTTTATATATGCACCAAGGCTGCACAATTACATGCAGATAAGTTACATCTCGATTTGATC
AAACTAGTCTATCTCTAACTATCTCCTATTCGGTTACAAGGGTATTACATCCTCCTAGGA
TTCTATCTTCTGGAACCTTGTGCCAGCCCTTGCGCCATATCTGATAAGGACCAAGCCGAG
TCCTACTCAAACTTATCTCATTTAACAGCCTCTCTCAATCTTAACCTAGTTTCTTAACCA
TGTTAAGATTGTGTCTGAATATCTCAAACTTCTAAGTAGCAAGTGCTTTTGTGAAGCCAT
CTGCCAATTGATCTCTTGAGGGTATAAACCGAATCTCTAATTGTTTCCCCTTTCTCGAAC
AAAGTGAAAATCAATCTCAATATGCTTAGCCCTTGCATGAAATACTGGGTTCGCTGAAAG
GTACGTTGCCCCAAGATTGTCACACCATAAGCAGGGAATTTGGTATTTAACGCCCAATTC
CTTTAATAAGGCTTCTACCCAGATTAATTCGGCAGTAGCATTAGCAAGAGATTTATACTC
AGCTTTTGTACTGGACCTTGAGACCGTAGGCTGTTTTCTCGCACTCCAGGAGATTAGATT
TGGTCCAAAGAAAATTGCAAAGCCTCCTGTTGATCGTCGATCATCAACACATCCTGCCCA
ATCCGCATTGGAAAAGGCACTGACTAGGACTGAATCTGATGCTTTAATACGCAACCCCAT
ACTGATCGTACCTTTAACATATCTCAAAATTCTCTTTACTGCAGTGAGAAGTCGTCGGTG
CATGCAGGAACTGGTAGACTTTGTTGACAGCAAGTGCTATACGGCCGGGTGAGAGTCAAG
TACTGCAATGCTCCTACTATACTTCGATACCAAGTCGAATCTCCAGGAGACAGCGGTTCT
CCATCTTCCTTTGACATCCTCTCGGCCGAAGATAATGGAGTTGGAGATTCTTTACAATTC
AACATACCAACTCTCGTCAGGAGATCCCTTGCATATTTTTCTTGGCATAATTGAATACCA
CCTTGCATCGGCTGAACTTCAATACCAAGAAAGTAATTTAGATCACCAAGATCCTTGAGA
GCAAACTCCTCTCTAAGATCCATCAGTAGAGCTGTTACAGCCTTAGGCGATGAGCTAGTG
ACAATAATGTCGTCCATATATATAAGCATGAAAATTGTAATGCCTCCTTTTGAATAGATG
AATAAGGACGTATCTAACTTTGACGCTTTAAACCCAAGATCATACAACTTTGACCTAAGC
CGAGCATACCAGGCTCTCGGGGCTTGTTTCAATCCATACAATGCTTTGTCTAACCTGCAA
ACAAAATCAGGATGCTTCGAATCCTCAAAGCCTGACGGTTGTCTCATGTATACCTCTTCT
TCAAGAATGCCATGTAAGAACGTATTTTGAACGTCCAACTGTCGTAGGCACCATCCTCTT
GCAACAGCTATAGACAAGACCAAGCGAACAGTAGCAATTTTTACGATGGGGCTAAAGGTA
TCTTTATTATCAATCCCATACCTTTGCTTAAAACCCTTGACTACTAGGCGAGCCTATATC
GATCGATGCTTCCATCAAACTTCCTTTTTACCTTGTAAACCTATTTGCAGTCAATAAGAT
TTACACCTTGCTTGGGCGGTACCAGTCGCCACGTCTTATTGTCATGTAGCGCATAAATTT
CCTCCATAGCTTGAATCCATTGAGAATCACCAAGAGCTTCGATCAGGCAATCAGGTTCCC
CAGTTAAGCAGAACCCTGTATACCGAATAGTGCCGTCAGTGTAAGTTTTGGGTTTAAAAA
TGCCGCGCTGGAATCTTATGATGACCCGCCACTGCTACTGCTGCTGTTGTTCTTCGTCAG
TGCCCGCAGAAGATCCGGGCTGCTGCTGCTCTCCCCCCGGCGCTGACGCGGAGGCAGAGT
TCAGCGCAGAAATGCCTGGCGCCAGACCGGAGCGGACACACCCGGCAGAGGACGCGGGAG
ATGCCGTGTTGGGCTGATACGGAGTATCCTCACGGGAGTCTACGCCGACCGATGCAGGAA
AATCATATTGGTCTTCCGCAGAGTCGTGTCCGCTAGCTAGAACAGGTAAAGCGCTACATC
TAGCACCTCGAATATCACCTAAGACGCCAGTTTGATTCCTGTATGCTTCCTGTGCTGCAT
CATCAACACTAGAACAATTGTTATGAGAGTTGGATAATATCAAGTCATCACTATTTGCTC
CCCCATAGCTAGCACAAAGATGTGAAGGAAGAATTAAATTTTCTTAACGAAGTCTTGCCC
CAGCTTTTTCATGCAGCGCTTCAAAGGGAAAGATTTCTTCATCAAAGATAACATCTCGAG
AGATATAAACCTATCCTGTTGATATATCTAGGCACTTGTAACCTTTGTGAAGCGAGCTAT
ACCCAAGAAAAGCACATCAGACGGATCTGAAGGCAAGCTTCCTAGCATTAAAGGGTTTGA
GATTCGGCCAGCAAGCACACCCAAAAACGCGAAGAAAGGAGTAATTGGGTTTTTCATAAT
ACAGGAGCTCAAGAGGGGATTTATAATCGGTGACTTCGCTAGGGAGGCGGTTTATGAGGT
AGGTAGCAGCGAGAAAAGCCTCGTCCCAGAATTTCAACGGTATGGATGCTTTAGCGAGAA
GAGCTAGCCCGACTTCTACAATATGCCAATGTTTTCTTTCAGCGGACCCATTCTGCTGAT
GTGCATGCGGGCAGGAAACACGATGGATTATCCCATTCTTTTGAAAAAAGGAATTTAATT
TTTCATACTCACCATCCCAATATGTTTGCATAGAAAGAATCTTCTTATCGAATTGTCTCT
CTACCAGCTTTTGAAAATCAAGAAATACATCGAACACATCTGATATGTTTTTGAGAAGAT
AAATCCAGGTGTAGCAACTGAAATCGTCAATAAAGCTGACGTCCTAGGCGAACCTCCCAA
CAGATGTGGGCGCTGGACCCCACACATCGGAGTGGATCAAAGCGAGAGGAGCAGGGGCGG
AATTCTCCGATATAGAATAAGGAAACTGATGACTTTTAGCTCTTTGGCAAGAATCACACA
CTGATTCGATGGTACTGTTACTAACAAAGGGTAAATTATGATCTCTAAGAACACGAGAAA
CTATAGGAAAAGAAGGATGTCTGAGACGACTATGCCATCATTCTGTCGTTGGTCTGATCG
TAGCTAGAACTTCTTTGCTTGAACTCCCATCTGGTTTTTATGGCACCAAGGGGTAGAGGC
CCCCTTCACATCTTCCTCGATGAAGAATTTTCCTCGTTGCTCGATTCTTGATAAGGAAAA
AGTTTGGATGAAATTCAAACAGAACATTGTTACCAAGGGCAAGACGGTGGACGGAAGCAA
GATTTTTATGTGAGCTAGGTACATGAAGAATATTTCTCAAGAACAGATTGTGATATGGGG
TTTGCAAAATAGAGTGACCAATATTATTAATCCTCATACCTTGGCCGCTTGCAGAGTATA
CTTGATCTCGACCGACGTACTTCTCTTGCACAGTCAACTTCTCCAGATTTGAAGTAATGT
GATCTGAGGCTCCACTATCGGCATACCAGTTTGTATCAATCCCGTAGGCTGCAGCAAGGC
CGGAGTTGGATGTCTTGTTGTTGTTTGCCTGGTTATCATCATCATATCTATACCAGCACT
CCCTTGCTGTGTGGTTTGGCCGGTCACATATCTGGCACTTTGGCTTGCTATTTCCCTGGC
CGCCGCTCCTGAACATTTGGCGACCATCATCGCCACCATAGCTTCTGCCGCCACGATTTG
CTCCATAGCCCCAGCCAAAATTCCCACGACCACGTGGGTTATAGTTACCTCCATGGCCTC
TGGATGCAGCATTTGCAGATGATGTGTACTGGATGCCAAAATTATCACGTAGCATCTCCA
GCCTTGTCTCATACGCCATCACCTGAGCATACAGTTCGCTCAAGGGAATCTCATCAGGAT
GACCCATAACAGAGGTAACAATAGGATTATATTCACTATCCAAACTAGTGAGAATAAAGG
ATATCATCTCGTCGTCTTCGACTTTTCTACCAGCGCCAGCGAGCTCGTCGGCGATTGCTT
TCATCTTGTTGAAGTACACTGAGGTCGTCATACTTCCCTTCTTGAGAGTTGACAGTTGCA
TCCGTAGATGAGTTACTTTTGCTCTGGATTGGGCAGAGAACATGTTCTCCAATGCCGCCA
AAACCTCTGCAGATGAAGAAAGAGTTGCTACCTATCCAAGCACATCCTTTGTAACCGAGT
TGAAAAGGAAAGCAAGGATCTGCTGGTCTTGCGCCAGCCATAAGGAATACGCCAGGTTGC
TAACAATCTCCTTGGACTTGTCCTCTCTGATGATCTCCAGAAATTCAGATGGGGCTTTGA
CGGATCCCTCTAGGATTCCCAATAGCTGTGCCCCTCTGATGGGCGGAAGAACTTGCATCT
TCCATAGGACATAATTGTCTCTGGTAAGCTTCTCGGTGACTTGGGGGCCGAGTGGCGCCA
ATGTTGTCGTCGAGGAAGAAGATGTCGCCATGACAGTCGACGCTTTTTAGATGAAGATGG
CTCTGATTACCATGTAAAAGTGTAGAGTAATTTGGTAAACATGGTTAGCAAACTCGCATC
CCATGGTTCCGTGTTTATATATGCACCAAGACTACACAATTACATGGAGATAAGTTACAT
CTTGATCTGATCAAACTAGTCTATCTCTAACTATCTCCTATTCGGTTACAAGGGTGTTAC
ATCCTCCTAGGATTCTATCTTCTGGAACCTTGCGCCAGCCCTTGCGCCATATCTGATAAG
GACCAAGCCGAGTCCTATTCAAACTTATCTCATTTAACA
>RLCsiAle_Retrofit_0505
TGTTAGGAATAGCACTTGTATTCATAACAGGGGCTCTAGGCCCATATATATACAGGTACA
AGAAGGGGAAAATATACAGAAAACCCCCTAATACAAAAAGTAAATCACCAACAGTACATA
TACATCTAACACCCCCCCTCAAACTCATGGTGGGTCAAGAACACTGAGTTTGGAGAGGAA
AAATCTATGCTGAATACGAGTCTGGGCCTTGGTAAAGAAATCAGCCAGCTGCAATTCGGA
AGGCACATACTGAAGAGCAATAACCCCATCCTGAACCTGTGAACGTGTATAAGAAACATC
CACACCAATATGCTTAGTAAGCTCATGCTTCACTGGATCGCGAGCAATACTGATAGCTCC
GGTACTGTCAGACAAAAGAGGAGTCGGCACAGAAACAGAAACACCAAAATCCTCAAGCAA
CCACCGTAACCAAGTCACCTCTGCCGTCACAAATGCCATAGCACGCAACTCAGCCTCAGC
ACTCGAACGAGAAACGGCTACCTGCTTCTTAGTCTTCCAAGCAATAAGGGAACCACCAAG
AAAAACACAATAGGCAGAAAGAGACCGACGATCAGAAGGATCACTAGCCCATGTAGCATC
ACAATAAGCCGTGAGATGTAAGGAACTAGAGCGTGGAAAGAATAGACGGCGTGAAATGGT
CCCACGAAGATAACGTAAGACACGAAGAAGATGGCTATAATGAAGATGAGAAGGAGCTGA
AACAAACTGACTCAGAATATGCACAGCATGAGAGATATCAGGACGAGTAACACCAAGATA
AACGAGACTCCCAACAATATGACGATAACGAGTGGGATCCTCAAGAGGCTCACCATCAGT
GGCGCGAAGATGACCATTAAGTTCCATGGGAGTCTCAACAGTCCGATGATCAATAAGAGA
AGCCCGATCAAGAAGGTCCTGAATATACTTTTCTTGAGACAGATAGAAGCCTTCGGGCAT
AGAAGAAACCTCAATCCCAAGAAAGAAACTAAGAGGACCAAGATCAGACATAAGAAACGT
CTCACTGAGACGGGCCTTGACAAAGGCAATATACTGAGAATCATCTCCAGTAATGATCAT
ATCATCAACATAAAGAAGGAGAAGAGTCCGACCTCGAGGTGAAGTATGTACAAACAAGGC
AGGATCATGCGCACTGGCAGAAAACCCAGCAGCAGTGACCACGGAGGCAAAGCGCTGAAA
CCAAGCACGAGGAGCTTGTTTTAGCCCATAAAGTGAGCGACGAAGACGACAAACCATACC
CTCAGGAACAGAATACCCAGGCGGCGGCTGCATATAAACCTCCTCACGCAGCTCACCATT
AAGAAAGGCATTCTTGACATCAAGCTGAGAGACGGACCACCCACGAACAGAGGCCACAGC
AAGAAGGGTGCGAACTGTGGTCATGTGAGCAACAGGAGCAAAAGTCTCATCATAGTCACG
ACCATGCTCCTGCTGAAAACCACGAGCAACAAGACGAGCTTTATAGCGCTCAAGAGAGCC
ATCAGAGCGAGTCTTGACCTTATACACCCACTTGCATGTAATAGGGCGCACATTGGCAGG
ACGAGAAACAAGGTCCCACGTGTGAGTGCGCTCAAGAGCGGCAATCTCCTCAGCCATAGC
GTGTTGCCATTCCGGATGAGGAAGAGCATCACGATAAGAGGACGGCTCCGAAAGAATAGT
GGCAGCATAAGCAGAGGGAGAATAACAATCAGGACGCCTACGAAGACGATGACTACAACG
CAGAAGTGGCTCAGGAGATGAATCCTCTGAAAAAGAAGCCTCAGTAGGAGAAGAAGGCAT
ATCAGACGAAGAGGGCACAATAGAAGATGGCACATCAGAAGAAGATGGCACATCAGAAGG
CCGAACTCTACGAGTATAGACATGTGTCACCGGGGGCTTCACAGAAAAATCAGTAGGACA
TTCCAGAGAAGTAGACTCCGGGGGAAGTACATCAGCACGATGAGTAGGCGAGGAGACTAC
AGGGGGGACCACCGGAGGACGTGATAAAGGGGTGATAGCAATAGAAGTATCAGGTAATAT
TAAGAAGGAAAGGGGATCGACCAAAGACGCCGGGGAAACATCAGAAGAAGGACGAGGATA
GAAAGAACGAGATTCATCAAAAATAACATCCCGAGAAATCCGCATCCTACGCCCAACTGG
GTCCCAACAACGATATCCCTTATGCTCAGAACTATAGCCGAGAAAAACACACTCGACAGA
TTGAGCAGTCAGCTTCGTGCGCTCACGAGGTGCAAGAAGCACATAGCACACACAACCAAA
AAGACGAAGACTAGAGTAGTCAGGCACCTTATTTAGAAGACGCTCAAAAGGAATCTCACC
ATGAAGCGCAGAAGAAGGTTGAATGTTAGTCAAGTAAGTGGCTGTAGACACAGCCTCAGC
CCAAAAGTGAGGCGGAACAGAAGAAGCAAGCAGAAGAGCACGAGCAGTCTCAAGGAGATG
ACGATGCTTGCGTTCGGCCACACCATTCTGAGCATGGGCGCCAGGACAAGAAAACTGAAC
AAGAGTGCCCTGCTCAGAGAGAACCTGACGAAGAGTTACGGAAAGGTACTCGCCAGCAGA
GTCAGCACGAAAGACACGGATAGAAGTGTCAAAATGAGTGCGAATCATAGAAGTAAAAGA
CTTATAGATGGATAAGGCCTCGGTACGGTGTTTCATAAAATAAATCCATGTATGACGAGA
AAAATCATCTATGAATATAATATAGTATCGATGGCCCCCTTTAGAAACAAAGGGAGCAGG
ACCCCAGACATCCGAATGAACAAGATCAAAAGGACGTTGTGACACAGACTCACTAGAATG
ATAGGGAAGCTGAATTTGCTTGCCCAACCGACAACCCTGACACTGAGCTAAGGACTCATG
ACCTGAAACAGAACCTAGAAGACCACGACGAATCAAACTAGATAGACGGGAGCCACATAG
ATGACCCAAGTGATGATGCCACTGATCAAAAGATGCGGTCGACGAAGCAGCCAAAGCGGA
GCCAACTAGACTGACGGGCGCAGCGGAAGGAAGACGAAGCCAGTCAAGCTCCCAAAGACG
CTGAGAATCACGACGACGAGGGCCAGTACCAACCAGCTGACCCGTGCGACGATCCTGAAC
ATAACAAATATCAGGATCAAGAATGACACGACAGTTATGATCAGTAAGCTGGCCAGCGGA
CATGAGCTGCATGGTCAGATCGGGAACATAAGAAACATTAGGGACATGAAAGGAGTCAGA
TAGGAGAGTGCCATGTCCGACAACAGGAAGAGAAGAACCATCGGCTGTATGAACAGTAGG
AGAACCAGGTGGAGACCGTATGGAAGAAAGACAGGTGCAATCAGGAGTCATATGAAACGA
AGCACCAGAATCAAGAATCCATGGACAAATACCTGGAGTAGATGTGGAAGGTGATCCCAA
AGCGGAAGACTGCGAAGCAGCAGCAGAACCTATAGGTGCAGAGGGCTGAGTCACAGAACC
CGCAGCACCTGGTGACGTAGAGGTAACAAGGCGACTGAGCAACCTGATGATCTCCTGTGT
CTCAGAACCAGCAGAACTCCTCTGAGGACTGCCAGAACCAGAACCACCAGTAGCACTAGC
ACTCAGCGAAGAACGTCCACCGCGGCGAGACTGACCCTCACGAGACGAGCCTTCTTCTTC
CTGTAACAAAAGGCCTCCACATGATTATCCTTGCCACACCAATCACATTTAAGACCACCC
CCTCGACTCTCGGAAGAAGGCACCGCAGGACGAGTAGAGGAGCTGACAGCCAAAACGGAA
GAATATCGCATCAATCCAGCAGTAAGAAGGCGAGTCTCCTCATTACGAACAGCAGCAAGA
GCCTCCATCAGGGAGACACAGGGATGTCGAGCAAGCAGCTGTGCACGAAGGGGCTCAAAC
TCATCCCGAAGGCGTGTCAAGAAGTCGTAGGTGCGACGAAGCTCAAGAGCCTGCTGCTGA
CCCAGGCAGGACTGGCAGGTGCTAGGAGACAACGGAGGACTAAGAGTGTCGAGCTGGCGC
CAAATAGTAGAAATCTGACCATAGAAATCATCAACGGTACCATCACCCTGTCGAACGAGC
TGCTCCTGACGAATGGCTGCAAGAAAAATAGATTGACCAGTGGGCTCATAACGTGTGCGA
AGAAAAGCCCACATCTGATGTGCAAAATCAAGCTCAATAATATCAGCCGAAACCCTGTCG
TCAATGCTAGCAACGAGAATAGAAGCAGCTCGAGCATCCTCATCAACCCATGTCCGGTAT
GCAGTAAACTGAGACTCATAGGATGCAAGGCCATCATCATAATCAGCAAGGAGCTTCGCC
ACATCTGTATCATGAGTAGCAAGCAACCGATCCATCTCGTCAGCCGTAGCCTTCTCTGGA
ATCACTGGCTTCGCAGGAAGCACCGGGTATGTAGGAGCAGTAGGACGAGGTGGACAAGGC
AACTCGCCAGTAAGAAACTCCCAAAGACGAAGACCACGCATATGAATCCGTAGACGAGGA
ACCCAATCGCGATAGTTGTTGCCATTGAATAGGACCGGGCAACGTAACACTGGGACACCA
CCAGACGAAGGAGCCGAAGGAGCCATGGCGACAGCGAGAGCGCAAGTAAAACAGCGGCGG
GCGACGGCGAGAGCGCAGAAGAAAAGCGGCGCAAGTTTTTTTTTTCTCTGAAACGCACGT
GCACAGTACAAAGCAGCGGCGCACAGTTTTTTTTTTTTTACTTTTTTTTTTACTTTTTTT
TTTACCAAACTCCTTCAGGAGTCCTTATCCGGGCACGCGCACCACACCGCACAGCACAGG
CGGCGACGCAAGCAGCGGGACAGCGCGGGCGTCAAATCCGCCGGGCGGCGAGGCCGGTGG
GGCGGCGCGGACGGCGAAAGGCGAGGCCGGTGGGGCGCCGGGGCTGCGCGGGCGGCGGAA
ACGGCGAATCCGCGGCGGCAGCACGGGCGGCGGGCGGCGAGGCCGGCGGGGCACCGGGGC
GGCACGGGCGTCGAGACCGCCGGGGCGGCGCGGGCGGCGGGCGGCGAGACCGTCGGGGCG
GTGCGGGCGGCGGGCGACGAGACCGCCGGGGCGGCGCGGGCGGCGGGCGGCGAGACCGCC
GGGGCAGCGCGGGACGAGGACGAGTCCGGCGGGTGGAGAGCCAGACGGGCGGCGGCCGGA
GCTGACGAAGAAGAAGAGCACGCAAGTGCAACGTGCGGGGGAAAAAAAAAGGAACCCTAA
GGCAGATTGGGAAGAAATCTAACCCTAGTTCGGCTCTAATACCATGTTAGGAATAGCACT
TGTATTCATAACAGGGGCTCTAGGCCCATATATATACAGGTACAAGAAGGGGAAAATATA
CAGAAACCCCCCTAATACAAAAGGTAAATCACCAACAGTACATATACATCTAACA
>RLCsiAle_Retrofit_0532
TGTTAGAATAGCAGATAGTTTCGGATCATGTAATGTAATGTGCACGAATTGTATAACGTG
CATATGTGTGCCTGGAATAGGTGTTCGTGATAGACTTGGACTCGGCTTAGAGATAGAGAT
AAACATGTATTAGAAACCGTGTGTCCTTGCTATACACGATGTAACCAACATGTACTCTTG
ATGAGGGATTCCCTCTATATAAACACGGAACCGATGGCGAGCCGAGTAAGGCAGCCACGT
TTACCAACCTACCACAAATCTTTCATGGTAATCAGAGTTATCTTCTTCCAGTACATCTAA
TTGCCTGCTTCAGTCATGGCGTCGTCTTCTAGCGCTGACTCTATTGTGCCTCTAGGACCC
TAGGTCACCGAGAAGCTTACTCGGGACAATTACATCCTTTGGAAGGTGCAGGTTCTTCCC
CCCATTAGAGGCGCTCAGCTCATGGGGATTATTGATGGATCATCCAAGTCACCGTCAATG
ACCATAGAAGTCGTGAAGGATGACAAGACAAAGGAGGTCCATGTCAACCCGACTTATTCT
GCATGGCTCGCACAAGATCAACAGGTTCTTGCGTTCCTTTTTAACTCTGTCTCTAAAGAT
GTGTTGGGACAAGTTGCAACCTTGGAATCTGCAGTCGAAGTATGGACCACGCTAGAAGTA
ATGTTTTCAGCGCAGTCGGGTGCAAGGGTAACAAACCTACGCATGCAGCTCTCGACTTCA
AAGAAGGGAAGCATGACCACGTCAGAGTACTTCAACAAGATGAAGGCTTTGGGTGATGAG
TTAGCAGCGGCTGGGAAGAAAATAGAAGATGATGAGATGGTGTCCTTCATACTCGCTTGT
CTAGATGTAGATTACAACCCAATAGTGACCTCGGTTATGGGCAGATTGGATCTGATCCCT
CTGTCTAAACTGTATGCACAAGTTATGTCATATGAAACAAGACTTGAGATGCTACATGGT
CAAGGAGAACAGTACCAATCGTCGACAAGTTTTTCTTCATCTCGTGGTCGTGGTGGCAAC
AGCAGTTTTAACCGTGGGCGATCAGGAGGTTTCCGCAGTCGAGGAGGTCATGGAGGCTAA
GGTACTGGCGGCCGGCAGCAAAATCAATCTGCTAGCATGAGGACCGGCGGACAAGGCACC
TCCAAAACAAGATGTCAGATCTGTGATAAAGCAAATCACTCGGCCCTTGAGTCTTGGTAT
AGGTTTGAGGAGGATTTTCAGCCAAACATCAACAATAAAACAGCAGCCAATGCCACAACC
GCATACTATGGAGTTGATACAAATTGGTATGCTGATAGTGGCTCGTCTGATCATATTACC
TCTGATCTTGACAAGATGACAATTCGAGAGAAGTATGGGGGGCACGATCAAGTCCATACT
GCTAGTGGCACAGGTATGAGCATTAATAATATTGGTCATTCTATTTTCCCCTCTCCCATC
CGAGATCTTTATTTAAAGGATGTCCTGCATGTTCCTTCAGCAAACAAACATCTTGCCTCT
ATTCACCGCTTAGCCCGTGATAATGATGCTTATTTTGAATTTCATCCTACTTTTTTCTGT
ATTAAGGATCGGGCAACGAAGAGAATTCTACATCGAGGAAGATGTGAGGTGGCTTTTATC
CCTTGGTGCCGAGCTCCCTAGATCATAGTTGGCATAAACAATCTTTTGTAATCACTAAGC
CATCCACTGAGCGATGGCATAGCCATCTAGGACATCCTGCTTTTTCCATTGTGTCTCATG
TTCTCAAAAATAATGATCTCTCCTTTATTAATGATGATTTTGTTGAATCTATTTGTGATC
CTTGTCAATGTGCTAAAGGCCATCAGCTCCCCTACTCCAAGTCGAACAATATCTCCACTA
ATCCGCTTGCTCTCATACATTCGGATGTCTGGGGCCCAGCACCAACATCAGTAGGAAGAT
ATAATTACTATGTCAGCTTTATTGATGACTATAGCAAGTATGCCTGGATATATCTTCTTC
GCCAGAAGTCTGATGTCTTTGCTGTCTTTCATGAATTCCAGAAACTTGTAGAAAGGAAAT
TTAATCGGAAAATTCTATCTGTGCAAATTGACTGGGGGGAGAGTATGAGAAACTAAATTT
CTTTTTCAAGCAGATAGGAATTACCCATTGAGTTTCTTGTCCTTATGCTCATCAACAAAA
CGGCTTCGCGGAAAGAAAACATCGACACATAGTAGAGGTTGGCCTTGCTCTCCTTGCTAA
AGCCTCTATGCCTTTAAAATTTTGGGATGAGACTTTCCTCACAGCCACACGCCTTATCTA
TCTTATACCAAGCAAGGTTCTTAATTTCCATACCCCAATCGAGCTTCTCCTTCAAGAAAA
ACCTGACTATATGTCCCTTCGCGTTTTCGGTTGCGCCTGTTGGCCTAATCTGCAGCCCTT
CAACAATAAGAAGCTCGCTTTCCGATCCAAGCATTGTTCTTTCCTTGGTTACAGCTCTCT
TCATAAAGGCTTTAAGTGCTTAGATATCCCATTAGGGCGTGTGTATATCTCACGCGATGT
TGTGTTTGATGAGGCCATATTTCCCTTCGAGATGTTACATGAAAATGCAGGAGCTCGTCT
TTGTCGTGAAATCTTACTCCTTCCTGACCATCTTCACAACACCAATCAGGGGGGGGGGGA
ATAGTGATGTACCGATTATTACTAATGACCATAACCTTGTTGTTTCTCCCAGTCATGTGT
TTGGTGTGCAGGAGTTAGATGGAGAACTCCCAAATGAATTAACAGCTCACAGCGGCCGGC
AGCAGCAAAATATGCCATTTTTGGCTAATGACACGACTGCTGAAAGCGAGGTGGATTGCC
TAGTCGTATCTGGCGCTGACTCCCATGAGGATTTAGTGGCGATAGGGAGTAGCGCGCCAG
CGCCAGTGCTAGGCGAGACTGCACGGGACTCCCCTCCGTCGTGACGTACACGTGCTGGGT
CGGAACTGGCTGGTCCAAGCGCGGGAGGTTCCAACTCCGTATGATTGCCTGCGGTAGAAT
CTAGATCGAATGCGAGCGGAAATTCTGTGACGGTGTCTGCACCCCCAGAAGCTGCTCTCC
CAAACACAAGGTCACAATCTGGGGTCTTCAAACCAAAGGTGTTCACTGATGGAACAATTC
GGTACTCTAGCTACTGCTCTACAGGAGAGCCTGATGATCTAACTGAAACTCTATCTAATC
CAAAGTGGACTCGTGCAATGGAAGAAGAAATAATGGCGTTACACGAAAACAACACCTGGC
ATCTTGTTCCTCCAAGGCAAGGAATAAATTTAATTGATTGCAAATGGGTGTACAAATTAA
AGAGGAAGTCTGACGGAAGCATTGATCGATACAAGGCTCGATTGGTCGCAAAAGGCTTTA
AGCAACGATATAGGATTGACTATGAAGACACCTTTAGCCCAAGATTGCTACAATAAGATT
GATATTGTCTATTGCAGTATCCAAGGGTTGGTGCTTACGGCAATTAGATGTGCAGAACAC
ATTTCTACACGGTGTTCTGGAAGAAGATGTTTACATGAAGCAACACCAGGATTTGTGGAT
CAATCAAATCCAAATTATATTTGTAAACTGGACAAGGCACTGTATGGATTGAAACAAGTT
CCAAGAGCTTGGTACTCATGGCTGAGCACAAAATTGTGTGCTCTCGGTTTTCAATCGTCA
AAGTCAGATACGTATCTCTTCATATATTCCAATGGAGATATCACTATATTCATGCTCATT
TATGTAGATGATATAATTGTTACAAGTTCCTCCACTCAAGCCGTGACTGTTTTGCTTAAC
AAACTTCAAGAAGAGTTTGCCTTAAAAGATCTAGGAGATCTGAACTATTTCCTTGGCATA
GAAGTGAAGAAGGTGAATGGCGGCTTGGAGCTTTCGCAGGGAAAGTATGCGTCTGATATC
TTAACAAGGATTGGCATGCTGAAGTGCAAAAGTTCGCCTACTCCATTATCGGCAACAGAG
AGATTGTCAGGAGAAGATGGCGTGTTATTGTCACCAGAGGATAGGACACGATACAGGAGC
ATAGTAGGAGCTTTGCAGTATCTAACTCTTACCTGGCCTGATCTTGCATATTCAGTGAAT
AAAGTCTATCAGTATCTACATGCTCCAACAACAGCTCATTGGAGTGCAGTAAAAAGGATC
TTGTGGTATATCAAAGGAACCCATAGATATTGGTTTAATTATCAAGCCGTCCAGTTCAAC
CTTGCTTAGTGCATTTTCATATGCAGATTGGGTAGGCTCGATTGATGACAGGAGATCTAC
AGGTGGTTTTGCAATATTTGTTGGGCCTAACTTGATATCGTGGAGTGCTAGAAAGCAACC
TACTGTTTCAAGGTCGAGTACAGAAGTTGAATATAAATCATTGGCAAATGTTACTGCTGA
AATGATACAAGAACTTGGTGTGCAAAAAGATCAAATTCCATGCTTATGGTGTGATAATCT
TGGTGCTACTTATCTCTCAGCTAATCCATTGTTTCATGCAAGGGCAAAGCACATTAAGAT
TGACTTTCATTTTGTGAGAGAAAGGGTTACCAGGAAACGATTGCAAATTCGGTTTATTCC
CTCTAGGGATCAATTGGCAGATGGGTTTACAAAACCATTGGCAACTCAGAAGTTCATAGA
GTTTTGAAACAATCTGAACCTGAGAAGCAAGATCAGTTGAGATTGCGGGAGGCTGTTAGA
ATAGCAGATAGTTTCGGATCATGTAATGTAATGTGCACGGATTATATAACGTGCATATGT
GCACCTAGAATAGGTGTTTGTGATAGACTTGGACTCAGCTTAGAGACAGAGATAAACATG
TATTAGAAACCGAGTGTCCTTGCTATACACGATGTAACCAACATGTACTCTTGATGAGGG
ATTCCCTTTATATAAACACGGAACCGATGGCGAGCCAGGTAAGGCAGCCACATTTACCAA
CCTAACACAAATCTTTCA
>RLCsiAle_Retrofit_0550
TGTTAGATAAACATGTATCAGTTGTAACCGGTTTGGATTGTGACCGAATTCATCTAGGAC
TCCTTGTAGATAGAGGATAGAGGTGTTGTAGAGTTGTTGTAACAAACTCCCTGGATGAAT
CGGCCTCAACAACCAACTGAGATTCCAATCTTGTAAACCACACAGGGGGTGCTTCCCTGC
CTATATAAACAAAGGTACGTGGCCTCTACGGAGGTGAGAACGCTTCCTTAATTATCCTGG
TTGCTTACATGGTAATCAGAGCCACGTCCCACTAATACATTTAGCCCCACAAATACATTT
AGCCATCGTCCACCAAAATCTCCCTGCGCAATGGCGAGCTCGTCATCTGTTGCCACTGCT
ACGCCACTGCTAGGCCAAACCATCACCGAGAAGCTCTCCAAGATGAATTTCCCCCTATGG
AAAGCCCAAGTCCTGCCCGTGCTGCAAGGAGCGCAGCTGCAGGGCTATCTGGATGGCACA
ACGTTGCCCCCCTGCTGAGATCGACAACAAGATTGGAGAGAAGCCGATGAAGGTGCCTAA
CACCGGAGTACATTGCCTGGTGTGCTTTGGAGCGGCAAGTGTTGGGATTCCTGATGACAT
CTTTGTCACGGGAAGTCATGGCACAGGTCGCCACGTTAGCGACCCCTCATGCGGCATACA
CTGCATTGGAGCGGATGTATGTGTCTGCCTCACGGGCACGGGCGGTAAACACCAGAATCG
CCCTTGCCACGACTCAAAAAGGTAACATGTCAATTGCTGAATATGTTGGCAAGATGAGAT
CACTTGCAGATGACATGGCTGCTGCCGGAAAGCCCATTGAAGATGAAGAATTGGTCTCCT
ACATCCTGGCCGGTCTTGACATCGAGTTCAATCCCCTGTGTCGGCCATTGTTGCACGGGT
CGAGCCAATCACTGTGGGGGAACTATTCTCTCAGCTTCTCAGCTTTGAGTGTAGGATGGA
TCTACTACATGGTGGATCACAAGGATCTGCCAACTCTGCTAGGCGAGGCCGCGGTCGTGG
CAACTACCGTAGACGTGGAGGAGGCCGTGGTCATTCTGGAGGCCGCGGTCGCAGCTCATC
ATCAGGCGCGTCAGGAGGACGCGGCACTGGAGGTCGTGGAGGCACCAGCACCGACAAAAT
TCAGTGTCAAGTCTGTGATAAATATGGGCACACTGCTATTGAATGATGGTACACATTCGA
TGAGGATTATGTGCCAAGCCAGAAGAGAGTGTCTGCAGCAACACATAGCTATGGCGTGGA
CACAAATTGGTACATTGACACTGGAGCAACAGATCACATCATAGGAGAGTTGGAGAAGCT
CATTGGGAGAGACAAGTACAAGGGGAAGGATCAAACCCACACCGCAAGTGGTGCAGGTAT
GAATATTAGTCACATTGGTCAGGCTATTATTAAAACCCCTAGTCATCACTTGCATCTTAA
CCGTGTTCTTCATGTGCCTGCTGCTGATAAAAACTTAATCTCTGTTCACCGTCTTGCATC
AGATGATCACGCTTTCCTTGAATTTCACCCAAATTACTTTGTTGTTAAGGATCAGGCAAC
GAAGAGGATCATGCTGAAAGGCAGATGTAGAAACGGTCGCTACCCCATCCCGCTGGCCAC
CTCAAGGAGAGAAGCTTTTGGCGCCTTCAAACCCTCTCCAAAAAGGTGGCACAGTCACTT
AGGCCATCCATCGTTTCAGATTGTTCAGAAAGTCATTAGCAACAATAATCTTTCTTGTTT
AGTAGATTCCAATAAACACTCTGTCTGTGATGCATGTCAACAGGCCAAGAGTCATCAACT
TCCATATTCAGTGTCTACTAGTGCTTCATTTAAGCCACTAGAGCTTATTTTTTCAGATGT
ATGGGGTCCTGCCTCTGATTCAGTAGGAAGAAATAAATACTACGTCAGCTTCATCGATGA
TTATAGTAAATTTACTTGGATCTACTTGCTTCGGTTTAAATATGAGGTCTTCAAAAAATT
CCATGATTTCCAAAACATGGCTGAACGTCTCTTCAACAGTAAAATTATTTCTGTTCAGAC
AGACTGGGGAGGCGAGCATCAAAAACTTAGTTCATTTTTTTTTACAAAAATTGGGTTTAC
TCATCTTGTATCCTGTCCACATGCCCATCAACAGAATAGAGCAGCAGAGCGCAAACATCG
GCATGTTGTTGAAGTAGGGCTGTCTTTACTTGCTCACGCATCCATACCCCTTAAATTTTG
GGATGAAGCTTTTGCCACTGCAGCCTATCTTATCAACCGCACTCCCTCCAAAATTCTGAA
TTTTTCTACCCCTTTCTAATACCTTTTCCATAAGAAACCCGATACACCTTTCTCAAGGTT
TTTGGGTGTGCATGCTGGCCTAACCTTAGGCTGTATAACTCTCACAAACTCACCTTCCGT
TCGAAGCGCTATGTTTTTCTAGGATACAACCCATCTCATAAAGGCTACAAGTGTTTGGAT
GTGGCCACCGGACGTGTTTATATCTCACGAGATGTCATATTTGATGAATATGTTTTTCCC
TTTCAAGAACTACACGCTAATGCTGGAGCACGCCTACGAGCAGAAATTAATCTCCTTCCT
GACCTTTTTCCTTCCACACTGCACATGGATCATAGGGGGCATAATAATCTAGCTGATCAC
ATGTTGACTAGTGTTCAAAATTCTGCATCTAATGCATCTGTTGCGGAAGAAAATGGTGAT
CTTATCTAGGAGATACAGATCGGCGGGAGCAGCACACGACACGAGGATGAAATGCCTGCT
GCTCCAGGCGCTACTTCAGGCGGATCTGCGTGCGAGTCCAGTTCCCCTGGGCGTGCACTG
GACGGACCTGACCCAGATTCTGAGCCAGGCCTCTCCCACACCGCCACAACAGAGCCTGTC
GGCGTCCCTGCGCGGGAGATCAATGGGGCTGGACCGACTGGCGCCACGCGCTCGCCCGTG
GTTCGCCGCTCATTCACCGATGGAGATTCTGCTCCTGGCAGGGCTTCAGGGATCGGATCC
TTTGTGGCTCATCTCCCTTCTGATGAACCAATGCATGTTGATGGAGTTCCTGGATACATA
GTCTTGCAGCTGCCTATGACAGAGCAAAGTCGCCCGCGTACACGACTTCAAGCTGGAACG
AGGAAGGTTAAACAATACATAGATGGCACTGTGAGGTATGGATACGGTTGCCTAGCTGCT
AACGGTGAACCCTAAGATTTATCTGAAGCTCTTACTAATAGTAATTGGAAGCTAGCTATG
GATGAGGAATATAATGCTTTGCAAACTAATAAAACTTGACACTTGGTTCCACCAGTAAAG
GGCAGAAATCTCATAGATTGTAAGTGGGTATATAAGATCAAAAGAAAGTTTGATGGTAGT
ATAGACAGATATAAAGCTCGCTTGGTAGCAAAAGGCTTCAAACAAAGATATGGAATAGAT
TATGAAGATACTTTCAGTCCTGTTGTTAAGGCAACCACTATCGGAGTTTCTTGTCTATAA
CAGTATCCAGAGGATGGTGTCTCAGGTAGCTAGATGTAAAGAATGCATTTTTGCATGGTG
TTCTTGAGGAGGATGTCTATATGGGACAGCTGCCAGGGTACGAGGATGAGAATGTGCCTC
ATTATGTTTGGAAGTTGGATAAAGCGATATATAGTCTGAAACAAGCCCCTAGAGCATGGT
ATTCCAGGTTAAGTGAAAAATTGCAAAATTACAACAACTTGATTTTAATCCCTCTAAGGC
TTGACACTTCATTGTTCTTCTTTAGCAAGGGAGATATTACCATCTTTTTGCTAATTTATG
TTGATGATATAATTGTAGCTAGCTCTTCTCAGAATGCAATAACAACACTTTTGAAGGACC
TCAAGTCTGATTTTGCTCTAAAGGACTTGGGAACTCTTCATTACTTCCTTGGAATAGAAG
TGAAACAAGTATGCAATGGTATTCATATGTCACAAAGCAAATATGCATATGATATTCTCA
AGCGTGTTGGAATGTCACATTGTAAACCTGTCAATACACCGCTGTCCACTTCTGAGAAGC
TGACGCTAGAAGAAGGAGAACCACTCGGTCATGAAGATGCAACACGTTACAGGAGTATTG
TTAGTGCGTTACAATATGTGACCTTGACTCATCCGGATTTGGCCTTTGCAGTAAACAAGG
TCTGTCAGTTTTTGCACTCTCCTACAATAATTCATTGGTCTGCAGTGAAAAGGATACTAA
GATATTTGAAATTTACAATAGATGTTGGAATAAAAATAAGAAAATCTCCCTCTATCCTTG
TAAGCACATTCTCTGATGCAGACTGGGCAGGTGATGTTGATGACAGGAGATCAACTGGGG
GGTTTGCTGTGTATCTCGGAAATAATCTAGTACCATGGAGTGCAAGAAAATAAGCCACAG
TGTCTAGATCTAGTACAGAGGCTGAATACAAGGCATAGCAAATGCGACAACAGAAGTAAC
GTGGATTCAAACTTTGCTTAAGGAACTAGGTGTCTCCACTCCTCCAGCAGCTAGACTCTG
GTGTGATAACATTGGGGCTACTTATTTGACAGCAAATCCTATCTTTCATGCTCGTACAAA
GCATATCGAGGTTGAATTTCACTTCGTCAGGGAACGTGTTGCTCAGAGGTTGTTAGAGGT
CCGGATTATTTCTACTCATGACCAAGTTGCCAATGGATTTACCAAGGCTCTCACAAGTAA
GAAGCTAGAACAGTTTAGATACAATCTTAACTTAGAAAAGTTATGATTGAGGGGGGCTGA
TAGATAAACATGTATCAGTTGTAACCGGTTTGGATTGTGATCGAATTCATTCAGGACTCC
TTATAAATAGATGATAGAGTTGTTGTAACAAACTCCCTGGATGAATCGGCCTTAACAACC
AACCGAGATTGCAATCTTGTAAATCACGCAGGGGTGCTTCCCTACCTATATAAAACAAAG
GTACACGGCCTCTACGGAGGTGAAAACGCTTCCCTAATTATCTTGGTTGCTTACA
>RLCsiAle_Retrofit_0551
TGTAGAGAGATAGAATTGGGGGAAACACCACACACCCAATGGGGGGGGGGGTGACCTCTT
ATATATATAGCCAATGTGGCTTGGAGTACAAGAAACATCCTATACAAGGAATACTATAAT
TAGCCTAGCTATATACGGCTGTACTAGACATATATGTCTAACACCCGCCCGCAGTCGCAG
TGGGAGAGTCTCGGACGCAAAGACTGGACTTAAACTCGTTGAAGAGCTGTACAGGCAAGC
CTTTGGTCATGATATCCGCGAATTGGTGGGAAGACGGGACATGAAGCACGCGCACTTGTC
CCAAGGCAACCTTCTCGCGGACGAAGTGAATGTCGATCTCGATATGCTTGGTGCGGCGAT
GATGAACGGGATTGGCGGCCATGTAGACAGCACTGACGTTGTCACAGTAGACGACCGTCG
CAGAAGAAATCGAGACATGAAGTTCCTCAAGGAGCTGCCGCAACCAGCAACATTCAGCAA
CGGCGTGGGCCACGGCCCGGTATTCAGCCTCCGCGCTGGACCGAGAGACCGTGGTCTGTC
GCTTGGAGGACCAAGAGATGAGATTGTCACCGAGGTAGACGCAGTAGCCCGAAGTGGAGC
GCCGAGAGTCAGGGCAGCCCGCCCAATCCGCATCCGAGTATGCGGTGAGAGACTGAACAG
GGCCGACGCCCAGGTGAAGACCGGAGGAAAGGGTGCCCTTCAAATAGCGCAAGATCCGCT
TGAGCAAGGCCAGATGGGGCTCGCGCGGGTCATGCATGAAGAGGCACACCTGCTGAACCG
CGTATGCCAGATCAGGGCGGGTCAGCGTGATGTACTGGAGAGCACCAGCGATGCTCCTGT
ACATGGAGGGGTCGGCGACCGGAGCACCATCGGTTTCGGAGATTTTGGCGTGAATGTCAA
CAGGAGTCGACGTGGAGTGACACTCAGCCATGCCTGCACGCTGAAGGAGCTCGATGGCGT
ACTGACGCTGGGATAAGAAGATCCCAGCGGAGGAGCGCTCAACGGAGATGTTGAGGAAGT
GATGGAGATCCCCAAGATCCGTCATAGCGAACTCGGAGTGGAGCCGGTCGATGATGCGCT
GAAGAAGAACTGGCGACGAGGCGGTGAGGATGATGTCGTCGACGTATAGGAGCAAATAGG
CCAGGTCCCCACAGGGAGACATCTGAGACGGACGCAGTGAAACCGAGGCGGCGAATATAC
GTGGCGAACTGCTGGTACCAAGCACGCGGTGCCTGCTTCAGGCCGTAGAGAGAGCGCTGA
AGGAGGCAAACATGGTCAGGAGCCGCTGGATCAACGAAGCCAGGCGGCTGCTGGCAGTAG
ACTGTCTCCTCAAGATGACCGTGAAGAAAAGCGTTCTTCACGTCCAGCTGTCGAATCGGC
CAGGAGCGGGAAGCGGCGATGCTCAGAACAGCCCGAATAGTCGGTGGTTTGACCACCGGG
CTGAAAGTCTCGTCGTAGTCGATGCCGTACTGCTGAGAGAAGCCGCGGACCACCCAGCGC
GCCTTATGGCGAGCAAGAGTACCATCGGAGTGGTACTTATGCTTGAAGATCCACTTGCCG
GAAACGACGTTGGCGTTAGGTGGCCGCGGGACAAGGCGCCAGGTGCCGTTGTCGATCAGC
GCCTTGTACTCGTCAGCCATGGCCGCCCGCCAGTTGGGGTCTGCCAGCCCACTGCGGTAA
TTCGCCGGAATTGGCGAAGGAGTTGTAGTAGACAAGTTCCTGTAGAACACACGCTGGATC
GTCCCGGTCTGCGTGCGCGTCGCCGGACGGGACGGTGCTGGAGCAGGGGCCGTAGCAGGT
GCTATTGAAGGTGATGGCGCAGCAGGGGACTGGGGCACGCGAGTCGGCTGGCGCCTGCTG
TAAACCCGAAGAGGCTGGACGGACCGGGAGGCGACCACTGGATCAGGCGCCGGCGTCGGT
GGCGGAGCCTCCGACCCAGAGCTGATCGGAGCAGCAGGCCCGGCGTCGTCGATCGATCCT
GACGGGGGCACAAGATCACACCCGCCCGGAGCAGTAGCGTCCGAAGCACTGGATGGGGGT
ACGGAACCACACCCACCAGAGGAGAAGGTGCCGGGTAGGGGCACAGGGCCAAGTCTACCA
AGCGAGGAGCCGTCGAGGCTTGGTGGGGGCACTGGACCACGCCCACCAAGGGAAGGTTGC
GGGGGCTCACGTAGAGCATCCGCGGGAGAGAAGCCACCAGCTGCATGATCAGTAAAACAA
GGTGCAATATCCAAGTCGCGACCAAGAAGAAAATCAAAGGAACTGGCGGGAGTAGGGGAG
TTACGGGCGAAAGGAAAACTGAGCTCATCAAAGATAACATGACGGGATATAACAATCCGG
CGCGTGGAGAGGTCCAGGCAACGATACCCCTTGTGAGCAGAAGGATATCCTAAGAAGGCA
CAGGCGGTAGAACGTGGCGCAAGCTTATGCGGAGACGTGGCCTGTAGGTTAGGATAACAG
AGACAGCCAAAGACGCGTAAGTGCTCATAGGATGGAGGGTTGTTGTACAAACGGGTGTAC
GGTACCTCATTGCGGATGGAGGAGGAGGGGCGTCGGTTAAGCAAGTATGTGGCAGTGTCG
AGGGCCTCAGCCCAGTACTTGGGCGGCATGGACGCATGAAGAAGCAAGGTACGCACTGAG
TTGTTGAGGGTACGAAGAACACGTTCAGCCTTACCATTTTGTGGTGAAGTGTAAGGACAG
GAAAGATGAAAGACGATGCCGTGGGCAGTAAGGAGATGATCCATGGCATGGTTAACAAAT
TCAGTCCCATTATCAGCCTGGAAACATTTAATAGGAGAACTGAACTGTGTGCGAACGTAG
GGAATAAAATCAGCAATGTGCTGACGAACTTCAGATTTGTGCTTGAGAGGAAACGTCCAG
CTAAAATGAGTGAAGTCATCCAGTAAGACCAAGTAATAGGAATAGCCAGAAATACTAGTA
ACCGGGGATGTCCAGACATCACAATGAACTATCTCAAAAGGAGAAACAGTACGAGAAGTA
GATGAGGTAAAAGGTAGACGAGCATGTTTGCCGAGCTGACAGGCATGACAAAGAGTGCGG
TCTACTTTATTACAGGAAATCAACTTGTTCTTCTTGAGATTAGCTAAGGCTGCTGGACCG
GGATGACCAAGGCGACGATGCCACACGGAGGACGAGGCTGCAAGGAGGGCGCTGGCAATG
GACTGGGCGGCAGGCGAGAGAGTGTAGAGATCGCCCGAGCTATTGCAGCGAAGAATCACG
CGCCCCGTCCCGGGTTCCTTGACAGAGAAACCAAAAGCGTCAAATTCGATTGAACCACCA
TTATCGCGGGTAAACTGACGAACAGATAGTAAATTACGAACAATGGAGGGGGCGACAAGG
ATGTTGTTCAGGATGAATTTAGCGGAATTAGTATCAAGAATCGAGGAGCCGCGTGTCGTG
ACAGGGAGACGTGCACCATTGCCTACTATGATCGAAGAATTAGCAACGGGAAGACGAGAG
GTAAGTATACCTTTAGAAGAGTGCATATGTGTAGAGGCACCAGTATCCATCACCCAGGTG
TCGCCTTGCAGCGACATTTGCTGCAGCGCCGCCATGAGACCCGCCGTGTCGAAGTACTGG
GGGCCGCCAGGCTGCTGGTCACTCACCGCTGTGTGGGCCTGTGGGGCGGACCCAAGAAGA
CCTGGAGCGCCACGCTGCGGGCCACCCGCGCCACCACGCCATGCCGGTCCGCCTCCACCA
GAGCTATGGCTGCCGCCGGCCGGTCCAGGCTGCTGGCCCCACGGATTGAAGCATATCCAG
GGGCCAGTAGGGTTGGGCGCACGGGGCGGCGGCTGCTGCTGATGGCCACCGCCGCCCTTG
CGGAAGTGGGACTTCTTGCGCTTCTGCTGGCCACCGCCGCCCTGCTGCTTCCCCTGCTGC
TGCTGGACAAAGAATTGCTGAGGGGACGTCATGCAGGAGGGGCAGGAGGATGCACAGCCG
GAGGACGGCGAGGAGGATGTGGAGGAGGCGTGGAGGGCAGTGGAATTGGCCAACTTGGCC
TCCTCAGCCAGCCGCAGTTCCTTGAGCGCGAGCATATCAAGGGCGCCGGCGAAGTCCATG
GTGGCGTCGCCGGCGATGATGTCGCAGGTGGTGCTGAAGCGGGGATTGGCGCCGCGAAGG
AGGTTGAGCACCATGGTGGGGTCGTCAACAGGCCTGCCGACATCACGGAGGCGATCGGCC
GCCTTCTTCATCTCTTGGCCGTAGGCCTCGACGGACAGATCGCCCTGAGACAGGGTCATG
AAGGCCTGACTCAGGAAGATGGCGCGCGGCGCCTTGTTCGCCTCGAATCGGGCGGTGATG
GCAGCCCAATGCTTGCGTGCCGTCGGGTCGGGAGTCATGATGAAGTCGTGGACGGCGTCG
GAGATGGTGCTGTAGATCCAGGAACGGACACAGCAGTCCTCCTGCAGCCAAGCCGGCGTG
AGGGGGTCGGGAGGCGCCGTTCCGTCGATGTGGGACAGCAGGCCGAAGGTGCCACACAGG
GCGTCGAAGCAGGCCTTCCACTTGGAGAAGTTGTCCGCGCGGAGGTCGAGCTTCATAGGG
ACGTAGGACTGCACAGAGATCGTAGCGTAAGGAAGCGCCATGGGGAGAACGATCTGCGCA
GTCGAGACGGCGTCGCCGAGGAGGGAAGAAAATCCGCCCGGATGAATCGGAGTCGCTGTC
ACCGGCGGAGGAGTCCACGTGGGTGACTGTGGACATGCAAGGGGCCGGCGCAACCGGAGG
AGAGGAGAGGCGGCGCAGGATGGTGGTGCCGTGCCCTAGGTCAGGCGGCGGCGTGCCCTA
GGTCGGGCGGCGGCGGGTGGTGGGTGGAGAGGCAGCGGAAGGGAAAGAACAGAATCAGAG
ATACCCCGGACTCGTGATACCATGTAGAGAGATAGAATTGGGGGAAACACCACACACCCA
ATGGGGGGGGTGACCTCTTATATATATAGCCAATGTGGCTTGGAGTACAAGAAACATCCT
ATACAAGGAATACTATAATTAGCCTAGCTATATACGGCTGTACTAGACATATATGTCTAA
CA
>RLCsiAle_Retrofit_0680
TGTCAAATAGATTGAACACGGTTGCCTATCTTGGCTCACTGTGGTTGCATGTTTATATAG
GGATAAAGTCCCAACACATTACAATATATGTTGTTACAGATAGAATTTAGCCAGCATTCA
AATACATCAAGATTCTATCTCTATCTCTAGCAGGCCAACTCAAATCATAACAACTCTTAT
CTCTAAGTTACAGTCCTCGTCTCATACGACGATTCTTCTAACAGCCCCTCCCAATCTAAA
CTTCTCTTCCTTTTGAGATTTAGATTGCTCTTGAAAGCTTCCAGCAACCCGTACGGCAGG
GCCTTAGTAAAACCATCCGCAAGCTGATCTCTGGGAGCAACCAACCGCACCTGCAACTGC
TTACTAACCACACGCTCGCGAACAAAGTGAAAATCAATTTCTATATGCTTTGCTCTCGCA
TGGAAGACTGGATTGGCAGACAAATATGTAGCTCCCAAATTGTCACACCATAAACACGGT
GGCTAATGCAGCCGTATACCCAGCTCTTTTAGCAGGGATTCCAACCATATTAATTCTGCA
GTTGCATTTGCCATAGACTTGTATTCAGCTTCTGTACTCGATCTTGAGACAGTGGCTTGC
TTTCTAGCACTCCAAGAAATCAAGTTTGGACCAAAAAAGACTGCAAACCCTCCAGTAGAT
CTTCTATCATCAACACTTCCTGCCCAATCAGCATCAGAGAAAGCACTAACCAATGTGGAG
GATGACGCCCGGAAATTTAGTCCAAGATCCAATGTTAACTTGACATACCGAAGTATTCTT
TTTACCGCAGTCCAATGAACCATGGTAGGAGCATGCAGAAATTGACACACTTTATTTACA
AAAAATGCTAGATCCGGTCGGGTAAGAGTGAGATATTGCAATGCACCGACGACGCTTGTG
TACCTTGTACTGTCGTCTGAATTTAGCAACTCCCCTTCATGCTTTGAAAGTTTATCACTA
GTAGACAGTGGTGTAGATGACGGTTTGCAATTTTCCATACCAACCCGTGACAGGATCTCC
TTTGCATACTTCTCTTGTGTGAGAAATAGCGTATTCTTTTCTCTTTTAACTTCAATACCC
AGGAAAAAACTGAGGTCCCCCAGATCTTTTAGAGCAAAATCATTCTTGAGATCAGCAAGC
AATGCGGTAACAGCTTCACTCGACGAACTTGTTACAATTATATCATCAACATAAATCAAG
ATGTAAATTATGACACCCAACTTTTGATAAATGAACAATGAGGTGTCTGATCTAGACGCA
ACAAATCCAAGTGCAATAAGTTTGGAACTTAACTTAGCATACCAAGCTCGCGGGGCTTGT
TTCAAGCTGTAGATAGCCTTGTCCAATTTGCACACAAGATGTGAAGCTCCTTTTTCAAAT
CCTGGAGGTTGCCTCATATAAACTTCTTCCAGAACACCATGAAGAAACGCATTCTGCACA
TCTAATTGTCTAAGACACCACCCTTTTGATACAGCAATTGAAAGAACAAGCCTGACAGTT
GCAATTTTAACCACTAGGCTGAATGTATCTTCATAATCAATGCCGTACCATTGCCGAAAA
CCCTTAGCAACTAGCCTTGCTTTATATCTGTCAATAGTACCATCTGATTTTTTCTTGATT
TTAAATACCTATTTGCAATCAATAATATTATTGCCCTTTGTTTCAAGAACTAATGCCAAG
TGTGATTTCTAATGAGAGCATCAAATTCATCTTGCATTGCGGCTTTCCATCTAGGATCAC
CAAGAGCTTCACGGAAATCACGTGGTTTCCCAAAAGCTGAGAAAAGCCCGTACCTGATCA
TATCCTTGAACTGTTTTGGTTTAGTGATTCCGCTTTGAAGCCGCGTTCGTCGTCTTGATG
GTGAACCAGCAGGTACGGCCGCATCTGATGGAGCAGCTGCCCCGGAACTAGCAGCCACGG
AAGATCCAGCCAAATCCACACCAGATCCAGCTCCCGTAGATGATCCGACGTCCTCATCCA
GTGATCCCGTGGGAGACGATCCGCGTGCTAGAGACGTGAGGGCTGGGGGCGCTCTGTCCT
CTAGTGCTGGCGGTGGGACCGTGCTGTCCCCTAGCGCGGGAGGCGTGAAAGCAGCCGACG
AGTCTGCTCTGTCCCCCCCACGCGGCAATGTAGGAGCGGCAGGCACAGCTATTGGGCCAC
ACGGTGGAGACGGAACCGGCGAGGCGTTCATTGGTGCGACAGGAACAACCGGCGGATCAG
CTTGAAAATCAGTGCATGCGCCCTGAGAAACACCGCCAGAGTTTACTGTACCGCTGTGCG
CCGGCGCAGATGATAGCTCCTCCTGAAAAACAGCCTGCTCATCGCTAGATGGCAAATGGT
CAGTAGAATTAGTAATATTGTCAATGCAACTTACATCCCCCGGATTACGAAGATGATTAG
GTAAAAGGAGAGTCTCTTTTCTAAGAAGAACGCCTGCATTTGGATGTAAGTGGGCAAACG
GAAAGATAGATTCATCGAAAATAACATCACGAGAGATGTAGATACGACCGGTGGAAGGAT
CTAAGCACTTGAAGCCTTTATGCATGAAGCTGTAACCAATAAAGGTACATTTAATAGATC
TGAAAGCAAACTTTCGAGTATTAGAGGGGCGCAAGTTAGGCCAACAGGTGCACCCAAAAA
TGCGAAGAGAGTTGTAATCAAGCTTTTCTTGTAGCAAGCGTTTTGTAGGGGTATCAAAAC
TAAGAACTTTGGTGGGAAGCATGTTAATGAGATAAGTGGCAGTTAAAAAGGCTTGATCCC
AAAATTTTAAGGGCATCGATGCATTTGCAAGAAGCGCAAGACCAACTTCAACAATATGAC
GATGCTTCCTTTCAACAAGACTGTTTTGCTGGTGGGCGTGAGGGCATGAAACACGATGTG
CTATGCCAATCTGCTGAAAGAAGGAATTCAATTTCTCATATTCGCCTCCCCAGTCAGTTT
GCACAGAAATAATTTTCTTATCATGTTTTCGCTCCACGAGATTCTGGAATTCTTTAAAAA
CTTGGAACACATCAGATTTCTTTTTCAAGAGATAAATCCAGGTGAATCTACTAAAATCAT
CAATGAAGTTCACATAATAAGAATAACGATCCACAGAAGTAGGTGCAGGACCCCAAATAT
CATAATGAATAAGATCAAGCGGAGCTTTGGATGAATTTTCTGAACTCGAATATGGTAGTT
GATGGCTTTTAGCCATTTGACAAGCATCACAAATTGACTTAAAACTAGTACTGCCACAAG
GGAGATTATTATGACTAAGCACACGCTAAACAATAGGATAAGCTGGATGGCCTAAGCGAC
TATGCCACTTAGAAACAGAAGGTTTGCTAACACTATAAACTTTCTTGCCGCCGTTTTCTT
CTGACGAGATAGATTCTAATGGATAAAGTCCTCCTTTGCATCTACCTTGATGAAGGATTT
TCTTCGTTTTCTGATCCTTGATAAAAAAAGAATTTTGGATGAAATTCCAGAAAGGCATTA
TTATCAGAAGCTAGTCTGTGGACGGAAACAAGATTTTTGTGGGCAGTAGGAACATGAAGG
ATATTGTTTAGACATAAGGTTCTACCCAGGGTATGTAAAGTTGAATAACCAATATTACTA
ATTTGCATACCTGAACCGTTGGCGGTCTGAACTTGATCTCGACCATTGTACTTGTCTTTG
ATAGTTAACTTGTCAAGTTCTCCAGTGATGTGGTCGGTTGCACCACTGTCTGCATACCAA
TTTGTATCATAGCCGTAACCTGTAGCTGCAGCGCCGGACACTTTCTCCTTGTCATCCTCG
TCGTATCTGTACCAGCATCTTGGTGCTTCATGACCGACCTTTTTGCAGATTTGACAGACA
ACCTTCTTGGGCTGATTTCCACTGTCATAGGTTTGGCAGCCCCTGTTCTAGCCACCACGG
CCACCACTAGTGCGCCCACGGTTGCGCCCTCCGTTGCCTCGTCCTCCATTGCCACGTCCC
CGAAAACCTCCACGAGAAGTTGAATTTGCTGACGATGTGTACTGTCCCCCTTCATTATAA
GCCTCCAGGTGCATCTCATAGGATAGAAGGTGAGAGTACAAATCAGAAAGAGAGGATCGG
CACGGCCAAGCATCGAGGACACAAACGGATTATACTCAAAATCAAGACCATTAAGGATGT
AAGATGCCATCTCACCATCATCAATGATGACTCCTACTGCCGCCAGCTCATCCTTGATAG
CCACCATCTTGGTGTAATACGTTGATGAAGTCATGCTATCCTTCTTGAGAGTAGACAACC
GCATGTGTAGATTTGTCACGCGTGCTCTTGATTGTGCCGCAAACATTGTCTGCAGCGCAC
TCCATGCTCCAGCCGACATCGTCTCTGACGCCACTTGTGCTAGCACTTCCTTGGTGATGG
AGTTGAGGAGATAACTCAGCAGTTGTTGATCTTTCGCTACCCATAGATCATATTCTGGGT
TAGCGATCAATTCTTTCTTGCCATCAGCCTTCACCAGTTCCATGGTCTTGGCCGGCTCCT
TGACAGATCCGTCGAGGATTCCCATCAGCTGCGCGCCTCGCACAGCGGGCAAGAACTGAG
CCTTCCATAAGACGTAATTCTCCCGTGTAAGCTTTTCAGCTACAGGAGCTCCGAGCGATG
CCGCCGTAGGCGAAGCAGATGATGACGCCATGGATGTGTATGGCGTGTGCCTGGAGAGGG
TGGAGTAGATAGATGTTTTTATGGAAGAAGCGCTCTGATTACCATGTCAAATAGATTGAA
CACGGTTGCCTATCTTGGCTCACCGTGGTTGCATGTTTATATAGGGACAAAGTCCCAACA
CATTACAATATATGTTGTTACGGATAGAGTTTAGCCAACATTCAAATACATCAAGATTCT
ATCTCTATCTCTAGCAGGCCAACTCAAATCATAACAACTCTTATCTCTAAGTTACAGTCC
TCATCTCATACGACGATTCTTCTAACA
>RLCsiAle_Retrofit_0751
TGTTAGAAATAGAGTTTTACTTTGGTGTATCTCGGTTTGTAACATATCTCACCGAGAATC
TATAAACGGTTGAGATAAGAGTTTGAGATAGATAAGGTAGGTAGTTTATTTGATCTTCAA
TATATATTCAAACCAAACCTTGTAATCTATCTCTAGACTATTGGCCTTATATTAACACGC
AACCGTGGCAAGCCAAGATAGGCAATCATGTTCTCTCATTTTACATGGTGATCAGAGCCC
TTCTTCCACCAAAACACATCTAAACCCGATGGCCTCTTCCTCCTCTTCCGCTCCTCTGCC
ACCGCTCGATTGTCCCGTCTCGGAGAAGTTGACGTGCGACAATTTCCTTCTCTGGGAAGC
TTGACTCATGCCAGCAATCAGGGGCACACAGCTCACCGACATCCTATATGGATCTGTGTG
CGCGCCGGCCATGACTACGGAGGTCACCAAGGAATACAAGACGAAGAGCATCGTCTCCAA
CCTTGCATATGAGAGATGGCTACAGCAAGATCAGCAGTTGCTCTCCTACGTCGTCAACTC
TCTCTTCAAGGATGTCCTTGGACATGCTGCCACACTTACCACGTCGGCAGAGGTGTGGAA
GGCATTGGAGATCATGTACTCGGCACAATCTCGTGCACGAGTTACTAATCTCCTCATGTA
GCTAGCAAACACCAAGAAGGGCGGCATGACGGCGGCTGCCTACTTCTCCAAGATGAAGGG
AAATGGTGATGAGCTCGTGGCTGCAGGCAAGGTGATTGAAGATGACTAGATGGTGTCCCA
TATCCTCACGGGGCTCGATTAGGACTACAACCCGCTAGTGTCTTCGGTGATGGGCATACA
GATCCCATCTCGCTAAGTGAGTTATACTCTCAAATCCTTAACTATGATACGAGATTGGAG
ATGTTCCAGGAAAACTACAACTCCTGCTACTAGTTGTCGGCCAACTCAGCATCTCGTGGG
CGTGGTGGCTTCTGCGGCTGTGGTTCAAACCGTGGTCGTGAGGGCAATAGTGGTGGTCGT
GGCAACGATGACCGCAACAACAGCAACACCAGGAGCTCCTCCAAGCCCAAGAGCGAGAAG
ACCACCTGTCAGATATGCAAGAAGGTGGGCCATGATGCATCCAGGTGTTGGCATAAGTAT
GACAACGATGAATCCTACTAGCAGAACTCGAAGACCGCAGGTGCTGTATCAACTGGCTAG
GGCGTGGACACCAACTGGTATGCTGATAGTGGTGCATCTAACCACGTAACCAGTAGCCTG
GAGAATCTGACAGCGCATGACAAGTACCATGGACAAGACCAAGTGCACACCGCGAGCGGG
GCAGGTATGAAAATCAGTAATGTTGGACACACTACTTTACATACCCCAAGCAGAAACTTG
CATCTAAAAGATGTTCTTCATGTTCCAAGTGCTAGCAAAAATTTAGTTTCTATCCATCAT
TTAACATCTGATAACAACACCTTCCTTGAATTTCACCCTGATTCCTTTTTTATTAAGGAT
CATGTCACAAAGAAAATCCTTCATAGCGGTAGATGCAAAGGCAGCCTATATCCTCTAGGA
TCACCCTATTCTGGAGCTCGTCGTCTCAAGCAAGTTTATGGCATAAATAAGTCATCCTCT
TCAAGGTGGCATAGTAGATTAGATCCTCCTGCTTTTCCAATAGTTGAGCGTGTGGTTAGA
AAAAATGATCTTCCCTGTTCTAGTGATCAAAACATCGAGTCTGTGTGTGATTCGTGTCAA
CAAGTTAAGAGTCATCAGCTTCCATATCCAAGGTCTCACAGTGTGTCATATATGCCCTTG
GATTTGATCTTTTCTTATGTGAGGGGTCCAGCACCTTCATATGTAGGCCGACATACTTAT
TATGTGAGTTTTATCAGCGATTTTAACAAATATACATGGTTGTACCTTTTAAAGAAAAAA
TCCGACGTTTTTCAAGTCTTTCGCAATTTCCAAAGCCTTGTTGAACGCCAATTTAACAGG
AACATCCTAACTAAGCAAAGTGATTGGGGAGGAGAGTACGAGAAGCTAAACTACTCCTTC
CAACAGATTGGTATTGCCCATCATGTATCCTGCCCACACGCTCACCAACAAAATGGCTTA
GCTGAAAGGAAGCATTGCCACATCATAGAAGTAGGCCTTGCTCTCTTAGCCAACGCCTCC
GTGCCCCTAAAATTCTAGGACGAGGCTTTCCTAATTGCCACCTATCTCATAAATCGCCTA
CCAAGCAAGGTCATTGACTACAATACGCCCCTAGAGCGTATCTTCAAGGAACAACCCGAT
TACACCTCCTTGCACATCTTTGGTTATGCATGCTGGCCAAACTTTAGACCCTTCAATCAA
AGAAAACCTTCCTTCAGATCCATTTGATGTGCCTTCCTCGGTTACAATCCTATGCACAAA
GGATTCAAGTGCCTGGATATCTCTAGTGGACATGTGTACATCTCAAGGGATGTTGTATTT
GACGAATATGTGTTTCCCTTTGCCAATCTTCATCCAAATGCCAGATCTCGGTGGAGATAG
GAAATTCTTTTACTTCCTGCCCATTTGCAAAATCATGGGGATGTAAATAGTGTTGTTCTA
GATGTTACTGATAATTTCCCTGGGATTAGTGGTGTTTGTGATGTGCAAGACACTAATCAA
CAAGTCTCAATTGTGTTGGAGCCAAGCATAAATTTCACCTCTGCGTTGCACAATGAAGAA
ATTCATCCAACGGATCCAGATAGCACAAAAGATCCCAGCGCGGCAACTGGTGTTGATTTC
CTCAGAGGATACGGCTCCGATCCTGGAGCAGATACGCCGGCTGCTAGCTACCCTGACTCT
ATCCCTGCTGCACCCAGTGGGCACTCGCCGCAGGGGGGCAAGGTTGTCGCATCCCACATC
GACAGAAGCGCCGGCAGCATCTCCTGTTGCGCCCAGTCCACACGGGCCACATGCCGGCGC
TGCGCCCACCACACCAGTGCACCGCGCGGGAAATCCACCAACCGGCTCAGGCGGATCCTC
TGCGCCGGACGGATCGCCTGCTCCTCCAGCTGCTTCGCCGCCACCTCCAGTACCTAAAGC
TGAAATTTTGCCTACTCCTTCATCCAGACCAAGCACCAATTGCAAAGTGGTATAGTAAAA
TCGAAAAAATTCATTGAAGGACTGTCCATTTTGGGAACTTGTGTGTCATAGGTGAGCCTC
AAACATTGCAAGAAGCCTTGGATGACTCAAAGTGGAAAGGAGCTACGAAGGAGGAATTTG
ATGCATTGATCAAGAATCAGACATGGCATCTAGTTCCTGCTAAGAAAGGTATAAATTTAG
TTGATTGCAAATGGGTTTACATAATCAAGAAAAAGGCAAATGGATCGATAGATAGATAGA
TATAAAGCCATATTAGTTGCTAAAGGTTTTAAACAACATTTTGTATAGACTATGAGAACA
CCTCCAGTCCCGTTGTGAAAATAGCCACAGTAAGATTGGTGTTGTTTGTGGCTGTGTCAA
AGGGTTGGTGCTTAAGATGTGCAGAACATGTTTTTGCATGGTGTTCTGGAAGAAGTCGTC
TTTATGAGACAACCTTCGGGTTTTGAGGATAGTAAGTTGCCTTATCATGTGTGCAAATTA
GACAAAGCCATTTGTGGTCTACAGCAAGCTCCAGAAGCTTGGTACTCGAGATTGAGTTCG
AAATTGATTGATCTTGGGTTTCTTGTCTTCAAGTCAGATATGTCTCTGTTCATCTATAGG
AAAGGTAAGGTTGAGATTTTTATGCTTATTTACGTTGATGATATAATTGTCACTTGATCT
TCTCAAGAAGCAATTACAGCCTGCTACAGGATCTAAAAGTGGACTTTGCGCTAAAGGATC
TTGGAGATTTGCATTACTTCTTAGGGGTTCAGGTTGAGAAGGGAAGGGATGGTATTCTGC
TGTCCCAAGAAAAGTATGTGTTGGAAATTCTTGATAGAGTTGGAATAAAAAGTTGCAAGC
CGGCTATAACACCACTTTCGTCTAGTGAGAAGCTCTCAAGACATAAAGAAGTACCTTTGA
GTTCTGATGACAGTACACGGTACAGGAGTGTGGTGGGAGCTCTCCAATATCTTACATTAA
CCCGACCTGATCATGCCTTTGCAGTTAACAAGGTATGTCAATTTTTACATACTCCTACAA
GCCTTCACTGGATGGCTATTAAGTGGATACTCAGATATGTTAAGTTTACTGCTGATGTTG
GGTTGAAAATTAGAGCTACTAACTCAATTTTACTAAGTGCATTCTCTAATGCGGATTGGG
CTGGAAGTGTTGATGACCACAGATCCACTGGTGGTTTTGCTGTGCTTTTTGGACCAAACT
TGATCTCTTGGAGTGCTAGGAAACAGGCAACGATTTCATGGTCTAGTACCGAAGCTGAAC
ACAAGTCGATGGCAAATGCTACTGCAGAGTTAATATGGATGGAGTCACTGCATGTAGAAC
TTGGTATTCAGCTTCAACAAGTTCCTTAATTATGGTGTGATAATTTAGGAGCTACTTATC
TTTCAGCTAACCTTGTTTTCCATGCTCAAGCTAAATACATTGAAATTGATTTCCATTTTA
TCCGAGAACGAGTGGCAGCAAAACAGTCGGGCTCATTCCTTCGCAAGATCAGGTAGCAGA
CGGTTTCACCAAAGCATTGCCTACTTCCAAGTTTGATTGAGGGAAGAAGACAAGTTTAGA
TTGAGGGAGGGTGTTAGAAATAGAGTTTTACCTTGGTGTATCTCGGTTTGTAACATATCT
CACCGAGAATCTATAATCGGTTGAGATAAGAGTTTAAGATAGATAAGGTAGGTAGTTTAC
TTGATCTTCGAGATGTATTGAAACCAAACCTTGTAATCTATTTCTAGGCTATTGGCCTAT
ATATTAACACGCAACCGTGGCAAGCTAAGATAGGCAACCACGCTCCCTCATTTTACA
>RLCsiAle_Retrofit_0773
TGTTAGATAGATAAGATAGACATTTGTTGAGTTATCTTGTAACTAACCATAACAAACAGA
TCATGGCCGGTTAGATAAGGTTGTTGGAAGTTGTTGTAATCAGCTAGGAGATCGGCACAT
GCATATCTGTTTGTTATGCCCCCGTGTAACCTTGTGCTATATATACACGCAGCCGTCGCT
AGAGGCATATCATCTTTGCCTGCGACGTTCACCTATAGCTTCTGCTCCTCTGAATTTACA
TGGTAATCAGAGCCTAACTTTTTTTTTCTTCCAACCCCACGCCATGTCTTCCTCCAATCA
GAACTCCCACTCGCCGTTCCCGTCGTCGGCGATCACCGAGAAACTCGGTCGCACCAACTT
CGTCACCTGGCACGCCCAGGTTCGGTCTGCTGTGCGCGGGGCACGGCTTCAAGGTCACCT
CGACGACACCGTGCAGCCGCCGCCAAAAACCATTAAGGACAAGGAAGATCGGGAGATTGA
AAACCCGGTGTTCGACGACTGGGACGCTAAGGACCAGCAGGTCCTCAGCTTCCTTCTCTC
GGCACTCTCCAAGGACATCCTCGCCCATGCTGCTCGAGCACAAACGGCGGCCGAGGCATG
GCGCTCCATCACCGCGCTGTTCGCCTCGCAAACACGAGCCCGTGTTGTTAATCTACGCAT
GGCGCTCGCCACGACAAAAAAAGGTACTCAGTCCGTCACTGAATATTTCACTAAGATGAA
GGGTTTTGGTGATGAGATGATCGAGGCCGGTCGTGCACTCTCCGATGATGAACTGGTGGA
ATACGTTCTCGCCGGTCTTGGTCCGGAGTTTGAATCCCTGGTGACTTCACTCACCACGCG
GATTGAATCGGTGTCCATCGACGAGCTCTACTCCCAGCTGCTCACCTTTGAAGCCAGATC
CAATCTGGCTCTTGGGGGTGACCAAAACTCGGCAAATATTGCCGGGCGCTCTGGTGGATG
AGGTCGTGGCATCAACCGCGGTCGTGGCGGTGGGCGCGGCTTTAGCCGTGGCCGCGGCTC
CCCTGGTGGCCGTGGCCGTGGTCGCAGCGGATATTCCCCAAGCGCGTCCACTGATCGTCG
CGATAAGGGCGTCATATGTCAAGTCTGTGAGAAGCCCGGCCACTCCGCGGTGCAATGCTG
GTACCGCTTCGACGAGGACTACGTGCCGGAAGGGAAACATGCTGCAGCGGCTTCGACAAG
CTACAACGTCGACACCAACTGGTACACCGATTCTGGGTCTACGGACCACATCACAAGTGA
GCTAGCCAAGCTGGCCACTCGTGAAAAATACAATGGAGGCGACCAGATTCATACCGCCAA
TGGATCAGGTATGACAATTCATCATGTTGGTCATTCAACTATTGCCTCTCCGAGCCATAC
TTTTCAGCTCCGTAATATTCTTCATGTTCCTAGTGCTGCTAAAAATCTAGTTTCTGTTCA
TCGCTTCACTTCAGATAATGATGTTTTCATTGAATTTCACCCTAGCTTCTTTTTGATCAA
GGACAAGGCAACCAAGAAAATTCTGCATAAGGGACCATGTCGTCGTGGGCTTTACCCTCT
TCCAGCATCGTCCAAACAAGCTTTTGCATCCTCACGTGAGTCTGTGACCAGGTGGCACGA
ACGCCTAGGTCACCCATCGTCCCAAGTAGTTAAGCATGTCATTAGTCATAATAATTTATC
CTGTGTCCCTGAGTCAAATAAAGCACATGTATGTGATGCTTGTCAGCAAGCCAAGGCTCA
TCAATTACCTTATCCCGAGTCTGTTAGTAGATCATGTGCTCCTTTGGATCTTATTTTCTC
TGATGTTTGGGGTCCCGCTCTTGAGTCTGTCGGGCGGAAACAATATTATGTCAGCTTTAT
TGATGATTTTAGTAAATTTACTTGGATCTATCTCATCAAATTTAAATCTGAAGTGTTTCG
AAAATTCCATGATTTTCAGCAGCTAGTAGAACGAAAATTTGATCAAAAAATTAAGTCTGT
CCAGACAGACTGGGGTGGCGAGTATCAAAAACTCAATTCTTTTTTTAATAAGGTCGGCAT
CACCCACCTAGTGTCTTGCCCCCATGCACACCAGCAAAACGGTGCTGCCGAACGTAAGCA
TCGCCATATTGTAGAGGTTGGCTTAGCTCTTCTCTCTCGTGCATGTATGCCCCTCAAATT
CTGGGATGAAGCCTTCCTCACCGCCACTTATCTCATAAATCGCCTACCTAGCAAGATCAT
TGATTTCTCTACACCCCTGGAGCGTTTGCATGGACACAAACCAGACTACACATGGCTACG
CACCTTTGGGTGCGCATGCTGGCCAAACCTCAGGCCATACAATACACACAAACTTCAGTT
CCGGTCCAAATGTTGCGTCTTCCTTGGTTATAGCAACCTTCACAAAGGCTTCAAATGTTT
AGATGTGTCTTCAGGCCGTGTCTATATCTCTCGTGACGTGGTCTTTGATGAATCTGTTTT
TCCATTCCAAGAGCTTTCGCCCAATGCTGGAGCTCGGTTACGACCGGAAATCCTTCTCCT
ACCATCATCTGGCTCGGGTGGCACTGGTTTTGATGATCGCATGCATGATTTGTCTGACCT
TGCTAATCAATCGCCATGCAGTGTGCCTTCTGATGTTTTGTACAGGTTCCAGGAGCATCC
ATCCAGTGTCCGTGATCAACCACAGGCAGCTGATCCGCCGGTCGTTGCTGCCAGGGAATC
TCCCTGCAATGGCCCTGCTGACGGGACCCATGGTGTCCTGGCGGGAGCACCATCGGCCGA
GCGAGCGGGCCACAACCCTGCTGGCAGACCTCACGGCGCCCTGGCAGGAGAGCCACCGGC
CGGGCGAGTGGAACTCGCTGGCCCCTGCACGGATGCTGCGTCTGCTGTGACGGGCGAATC
CGCGCCACCTGCCAGTCGATCGACTCCTGCTGCCGGCACGTCTGCGCCGCCTGCATCGGC
ACAGAACAAGGAGGACATTGTACCGCCCGGATCTTCTGCGCCCACGACTGCAGTGACCGC
GGATACGTCCCCTGCTGCAGCAACCGGCCGTCCTCTCACGCGCTTGCAGCGTGGTATTCG
CAAGCAAAAGCAGTACACAGATGGCACAGTAAGGTATGGATTATTCACATCTACTGGTGA
ACCATCCTCTCTAGATGAAGCACTGCATGACAGGAATTGGCACCAAGCTATGGAATCTGA
ATATGAAGCTCTCATGAAAAATCGAACGTGGCATCTTGTTCCTCCTCAAAAAGGCCGCAA
TGTTATCGGTTGCAAATGGGTCTATAAAATAAAAAGAAAGTCAGATGGAACTCTTGACAG
ATATAAGGCTCGTCTGGTGGCCAAGGGATTCAAACAAAGGTATGGAGTTGATTATGAAGA
TACTTTCAGTCCTGTTGTTAAAGCCACTACTATTCGCATTATTTTGTCACTTGCTGTCTC
CTGTGGTTGGTCGCTTCGGCAACTTGATGTACAAAACGCATTTCTCCATGGAGTGCTAGA
AGAAGAAGTATACATGCATCAACCTCCAGGCTTTGAGGATCCAGCTCATCCTCATTATGT
GTGTCGGCTAGACAAAGCTTTGTATGGTCTCAAACAAGCTCCGCGAGCATGGTATTCTCG
CCTCAGTGAAAAGCTTCTTCGTCTCGGGTTTTTAGCATCTAAAGCCGATACCTCTCTCTT
CTTCTTTAGCAAGGGAGGCATAACAGTGTTTATATTAGTTTATGTGGATGACATTATTGT
TGCTAGCTCCAATGAACAGGCCACCGTTGCATTGCTCAAGGATCTCAAGGAGGAGTTTGC
ACTAAAAGATCTTGGGCCCCTCCATTATTTCCTCGGTATAGAGGTTACAAAGGTACGCGA
TGGTATACTGCTCACCCAAGACAAGTATGCTCGTGATTTACTCAAGAAGGTAGGAATGTC
AGAATGTAGACCGGTCACTACACCTTTATCTACCAGTGAAAAATTGTCATTATATAAGGG
TACTCCGTTAGGTGTGAATGATGCAACCCAGTATCGGAGTATAGTTGGCGCCCTGCAATA
TCTTACACTGACACGACCTGACATTGCTTTTGCTGTAAACAAAGTATGTCAATTCTTGCA
TGCTCCTACCACATGTCATTGGGAAGCAGTAAAAAGGATACTAAGATATATTCGGCAGTG
CACTAGCCTAGGGATTAAAATTCACAAGTCCTCCTCTACTTTAGTCAGTGCATTCTCAGA
TGCTGATTGGGCTGGATGTATAGATGATAGAAAATCTACTGGAGGATTTGCAGTGTTCTT
GGGAAATAATCTAATATCATGGAGTGCTAGGAAACAGCCAACTGTTTCTAGATCAAGCAC
AGAAGCAGAATACAAGGCGATTGCTAATGCCACAACTGAGGTCATGTGGGTTCAGATTTT
GCTAAGAGAGATCGGTGTCAAGAGTCCAAGAGCTGCAAAATTGTGGTGTGATAATTTGGG
TGCCACATATTTGTCTAGTAATCCTGTTTTTCATGCAAGAACAAAACATATTGAAGTTGA
TTATCACTTTGTTCGAGATCGAGTCAAGAAGCAACTATTGGACATTGGGTTTGTTTCTAC
GAAGGATCAAATAGCCGACGGCTTCACCAAAGCTCTTCCTGTCCGCCAAGTTGAAAACTT
CAAAGTCAATCTCAACATGGACACGTTGAAATTGAGGGAGGCTGTTAGATAGATAAGATA
GACATTTGTTGAGTTATCTTGTAACTAACCATAACAAACAGATCATGGCCGGTTAGATAA
GGTTGTTGGAAGTTGTTGTAATCAGCTAGGAGATCGGCACATGCATATCTGTTTGTTATG
CCCCCGTGTAACCTTGTGCTATATATACACGCAGCCGTCGCTAGAGGCATATCATCTTTG
CCTGCGACGTTCACCTATAGCTTCTGCTCCTCTGAATTTACA
>RLCsiAle_Retrofit_0775
TGATAACACAAATAATATTATCGATGATTCAACCATACAGGGACGTACATGTTTATATGG
CCGGAGGCCCGTGATACTCTATGCCGTATCAATCGGTTTATAGAAACAGAACCGAGATTA
GGCAGGAGATAATCACGTGAATCATATCTGTGCTAAAGATAGACTCCTAAGGACTTACGT
TATCTAACACCCCCCCCTCAGTCAGAACGTGACTAGCCACAGGAGACAACGTTCAGACTG
GACCTGAACTCGGTGAAGATAGAAGTCGGGAGTCCCTTAGTGAAGATATCTGCATACTGT
GACGAAGTGGGCACATGCAATACTCGGACGGCACCGGCGGACACATGCTCACGGACAAAG
TGAAGATCAATCTCAATGTGCTTGGTACGTTGGTGTTGTACCGGATTGCTCGAGAGATAC
ACTGCACTGATGTTGTCACAATAAACCAGAGTAGCGCGCTTGATAGGAACATGCAACTCG
AGCAGTAACTGTCGAAGCCAGGTAGTCTCAGCAACAGCATTGGCAACGGCGCGGTACTCT
GCCTCAGCACTAGAGCGGGACACAGTCGGCTGCCGCTTGGAAGACCAGGAAACCAGATTA
TCACCAAGAAAAACACCATAGCCTGATGTGGAGCGTCGAGTGTCAGGACAACCAGCCCAA
TCAGCATCTGAATAAGCAACCAGGCTGGAAATATCAGTGCGCCGAAGAATAATGCCGAAA
TCCAGGGTGCCACGCAAGTAGCGAAGGATCCGCTTCACCAAGGCATAGTGAGGTTCTCGC
GGATCATGCATATGCAAGCAAACCTACTGAACTGCGTAGGCAATGTCGGGCCTAGTAAAT
GTAAGATACTGTAGTGCACCAGCCAGACTGTGGTAGTGAGAGGGATCGGCAACTGGAGAC
CCGTCAGAAGTGGAAACCTTGGCACAAGTGTCAATCGGCGTAGAGGAGGGCGTACAATCG
GTCATCCCAGCACGCTCAAGTACCTCAAGAATGTACTGCCGCTGGGAGAGCAAGAAGGCA
CCATTCTGACGACTGACAGATAACCCCAAAAAATGATGCAAAGGTCCAAGGTCCTTCATA
GAGAATTCTTCCTGAAGAGCCATAATAACTCGACGAAGAAGAGCATCAGAAGAGGCTGTC
AGAATAATGTCATCCACATAAAGTAGCAAATAAACTGTCTCATGCCCTCGACGGAAAACA
AATAGCGAATTGTCTGATCGAGCACCCACAAATCCCATAGACAAAATGTGTGAAGCAAAG
CGACTGTACCAGGCACGAGGTGCTTGCTTCAGACCATAAAGAGACTTGTTGAGTCGGCAA
ACAAAATCCGGATGGGTGCTATCAACAAAACCAGAGGGCTGAACACAGTAGACAGTCTCA
TCCAAAGTTCCATGAAGAAAAGCATTTTTCACATCAAGCTGATGGACTGGCCAGTTCTGA
GAGAGAGCAATGGTGAGTACCGTGCGAATGGTGGCCGGTTTGACGACCGGGCTGAAAGTC
TCGCCGAAATCAACGCCGGGCCGTTGGGTGAAGCCACGAAGGACCCAACGAGCCTTGTAC
CGCTCCAGAGAACCGTCAGGACGGAACTTATGGCGATACACCCATTTGCCAGTAACCACA
TTTGCGCCGGAGGGGCGAGGCACCAACTGCCACGTGTTGTTGGCAATAAGTGCAGAATAC
TCCTCGTTCATGGCCTCACGCCAGTTAGGATCAGCCAGCGCACCGCGATAGGACTTAGGC
ACCGGGGAGAGGACAGCAGCGCTCAGGTTGAACCGAGACGTCGGCTGCCGAAGACCGCGC
TTCCCGCGCGTGATCATGCTGTGGTCGTTGATGGTGGGAGCAACAGACACGGCATTCTTC
GGCGGGCGTGAAGACCGGAGCGCAGAGCTGGGTGCCACCTGGTCGCCAGGCGAGGGCGGC
GCAGGCGCGTCCTGTACGTCAGAGGACGCAGGCACGCGCTGGGGCACGTTCTGGGCGCCG
GACGAGGACGCAACAGCGTCCTGGGCGCTGTTCGGCGGGGCTCGGTGGGGCGCAGCTGTC
GGGGCTGCGTCGGAGGCTGACCCGACCGAGGTAGTAGACGGGTAGGGCGCGGCGGACCGA
GGCGTTGCCGCCAGGGGCACAGTTGTGCTCGCCCTGGCGCGCTGTGGGAGGACCCCGCTG
GCAACAGCCGACTGTGGGAAGACAGCCGGGGCAGCAGGAACCGAAGTAGTCGGGGCCGTG
GTACCTGAAACATTAGAACGAGTACCAATAGGGATAACAGGTGCTACATCCAACTCCGAG
AAGAAATCAAAGTCAGATGACGGTGGTGAAGAGACGTCGGCAAAAGGAAAGGAGGACTCA
TCGAAGGTGACATGCCGCGAAATAATTAACTTATTTGAGGCAAGGTCGAGACAGCGATAG
CCCTTGTGTTCCGAAGGATAGCCGAGAAAGACACAGGCAGTGGAGCGAGGAGCGAGCTTA
TGAGCAGCTGTCGCGGAGAGGTTAGGATAGCAGCGGCATCCAAACACGCGAAGGTGGTCA
TAGGTCGGATGTACTCCATAAAGAGCAAAGAACGGCGTGGAGGAGGCTAGGGTCTTGGTG
GGGTGACGGTTGAGGAGATATGTGGCGGTGTGAAGAGCCTCAACCCAGTAAGACGGAGGA
ATACTAGCCTGAAAAAGCAGAGAACGTATAATGTTATTAGTGGTACGAAGTGCACGCTCG
GCTTTGCCGTTTTGAGCTGAGGTATGAGGGCAGGACATGCGGAGGGCAACGCCATGAGAG
AGAAAGAACGTGCGGGCAGCAGAGTTGTCAAACTCGCGGCCATTATCGCACTGGATGCTC
TGGATGGTGGTGCCAAACTACGTAGAGACAAAGGCAAAGAAATTAGCAAGAGTAGCAAAA
GTGTCAGACTTGAGACGCAGTGGAAAAGTCCATACGTAATGGGAGCAGTCGTCAAGAATA
ATCAAGTAGTACTTGTAACCAGACACACTAAGAACAGGAGACGTCCAGAGATCACAATGT
ATTAACTCAAAATTTTTGACGGAACGCGAATTAGACGGACTAAAAGGGAGACGCACGTGG
CGCCCAAGCTGACATGCATGACATAAATGCTCAGACTCGTGCTTATTACAGGAAATAGCA
GAGGAAGCAACTAAGCGGGAGAGCGCCTCATGTCCAAGGTGACCAAGACGACGATGCCAG
AGAGTAGCTGAAGTGGTACTGGTAGCGAGTGCAAGCGGCCGAAACACTGATGACAGAAGG
GGGTAGAGCGGTCCGGAGCTATTGCACCTGATGATCACGTTCTTGGTTTTGTAATCCTTC
ACAGAGAAACCATAAGGGTCAAATTCAACGGAAAAATAATTGTCAATGGTGAACTGACGC
ACAGAAATAAGGTTCTTAATGAGCTGTGGAGAAACAAGAACATTATTTAAGTGAAGAGGA
CCTCTAGTGGAAGGAAACAAAACAGAACCGGAACGTTCAACAGGCAGAAGCGAACCATCG
CCGACAATAATATGAGAAGGAGTAGAGTATGTAGGCGGATGGGAGGAGGATAGAGTACCG
GAGTTGGATGTCATATGGGTTTCAGCACCAGTATCGAAGTACCATTCAGTTGATTGAGGG
GGCGGCTGCAGCGTCATGGTGTTGAATGCTGAGGTGAGAGCGTCGTTGTTCCAGGAAAGG
CCGCCGGGATGATGCATCCAAGTCGCGGGCTGCGCAGGCGGCGCAGGAGGCAGCCCAACG
GCCGTCGGTGGAAGAGGTAGCGGGGCCAAGGGCGGTGCAGGCCCTGGTAGTGATGGCCCA
GAATACTGAGGCCCAGCGAAGAAGGCTTGGGGACGTGGTGGAGCCGCTAGGAATCGAGGG
AAGCCGGGCGGCCCAGTCACATAGGCCTGGAACGTGTCGAAGGCCGGCTGGTAGCCAAAG
CAAGGCGGCCCATGAAAGGGCCGTGGGGGCGTGCCGGGTCCAGCAGGGGAGCCGACCTGC
GAGCCGACCTGGGAACCGGTCCCTCTTGAATTACGGCCACCACGACGGTTCTGGCGTCCG
CGATTTCCGTTGCCGGTGTTGCCTCCAACGCCGGCGCCCGTGTTGTTGGAGTTGAACGGG
TGCTGAGGCATCGGAGCAGCCGACGTGGAGGAGCGTGGAGTGGTCGCGGCGAAGGCCTGT
GCAGGAGCGGCAGCCTTGTCTTTCATGTTCATCTCGGCAAGGCGCAGATCGCTCCGAACG
TCGCGGTAGGTCGGGAACGGATGGGTGCGCTGGATCAAGGCAGCCATGTAACCGAAACGC
TCGTTGAGGCCGCGAAGAATGTTGAGGACGAGGGTGCTGTCGCGAACGGGCTCGCCGAGG
TCGCCGAGTCGATCAGCCATGGCCTTCATGCGGTGGCAATATTCATCAACACCCAGATCA
CCTTGCATGAAGGTACGGAATTCAGCGTCAAGGATCAGGGCACGCGACTCCTTGTTGCCA
AGAAATTGCTGCTCGACGCCGAGCCAGACAAGGCGAGCCGTCGGCGGGCCATCTTCCCGG
TTCATCACGATCTCGAGGAGATCAGGAGCAATGACACCGTAGAGCCAAGAGAGGACTGTA
CAGTCCATGCGGAGCCACGCAGCATCGTCGGAGTGGTTGTCGTCGGAGAGGACGTGGTCG
TCGAGCTCGAACCGCTTGAGGGTGTTCATGAAGAGCCCTCGCCACCGGTTGAAGCTGGGG
GAGGCAAGCTCGAGGATGAGGGGTACCAATGACTTGATGTTGAGGATCGTCATGGCTTGG
GCGTGCAGGGCAGCGGTGGCCGCTGCGGCTTGATCGGCGAGAACAACGGCGCGGGCCTCA
TTGGCACGGCGTTCTTCTTCGAGGCGCTCTGCAGCCAGGCGCTCGGCCTCAAGGCGAGCT
GTCTCCAGACGTTCGGCCTCTTGGCGGGCGGCCTCGCGGCGCTCTTCAGGGGTAAAGGCC
GCAACGCGGGCGACGAGAGCACAGTAGGCGGCGTCGGCCGTATTGTCGGACATGATGACG
AACTGTCGGCGGCGGCGGCGCTCAAAGAGGGCGCGGCGGCGGCGGCACAGATGTACGGCG
GTGGAGAGATTAGCGGAAGCGGTTTTGGGAACGAAGTCTGTCTGATACCATGATAACACA
AATAATATTATCGATGATTCAACCATACAGGGACGTACATGTTTATATGGCCGGAGGCCC
GTGATACTCTATGCCGTATCAATCGGTTTATAGAAACAGAACCGAGATTAGGCAGGAGAT
AATCACGTGAATCATATCTGTGCTAAAGATAGACTCCTAAGGACTTACGTTATCTAACA
>RLCsiAle_Retrofit_0780
TGCAAAGAATGAGGGAACTGTGGTTGCCTAGCTTGGCGGCCCACGGGTTACGTGTTTATA
TAGCGGCAATTGCCGATAGGATTTACAGGAGTTTGTTTAGCTCGGTTCAGGTTGTTGTTC
AACTTAAGTTACAAGACAAAATCTATTCTATGTCTAAGCAACAACCCAATCCGAGCATAA
CAAGATTTGCATGGGATTACAAGTAGGAAATCTCAACTACTTCTACAGCCCCTCTCAATC
TAAAGTCTTCTTTCCTTGGAGATTTAGATTGTTCCGAAAGTCTTCAAACTTGCGAGTAGG
CAGCGCCTTTGTAAACCCATCTGCAAGCTGATCTCCTGAGGGTATCAATCTGATTTGCAG
CTGCTTGTTTGTAACCCATTCTCTCACAAAATGGAAATCTATCTCTATGTGCTTAGCTCT
AGCATGAAACACTGGGTTTGCTGAAAGATAGTTGCTCCTAGGTTGTCACACCATAAACAA
GGAGGAACCTGCAGATATATACCAAGTTCTCCGAACAAGGATTCTAACCAGATTACCTCC
GCTATTGCATTTGCCATGGATTTGTACTCAGCTTCAGTACTTGACCGAGACACAGTAGCT
TGCTTCCTGGCACTCCAAGAGATAAGATTAGCTCCAAGAAATACAGCAAAACCACCTGTT
GACCGTCTATCATCAACACTTCTAGCCCAATCAGCATCAGAAAAAGCACTTATCATCAAG
GATCTAGAATTCTATATTTTTAATCCCAATTCAATTGTATGCTTGACATACCTGAGTATT
CTCTTGACAGCAGTCCAGTGACTTGTAGTAGGTGCATGCAAAAATTGACATACCTTATTT
ACTGAATATGCTAAATCTGGTCTTGTGAGAGTAAGGTATTGTAGAGCCCCTACAATGCTC
CTATACCTTGTACTGTCCTGAGGACCGAGAGCTTCTCCTTCATAGCATGACAATTTTTCC
GTAGTAGAAAGAGGTGTAATGGACGGTTTGCAATTTGTCATCCCAACATGAGTAAGAATA
TCTCCTGCATATTTTTCCTGTGACAAGAGTATACCATCTTTTCCTTGACTCACTTCAATG
CCTAAAAAATAGTGTAGCTCTCCAAGATCCTTCAGAGCAAAGTCTTTCTTTAAATCTTGA
AGCAAAGCTGCAATTGCCTTTTGAGAGGAGCCGGTCACACTTATATCATCAACATAAATC
AACATGAAAATTGATACCTGTCCTTTTTGATATATAAACAGAGAAGTATCTTATTTCGAT
ACTTTAAAACCAAGATCAACAAGTTTAGAGCTCAACCTAGAATACCAGGCCCTTGGTGCT
TGCTTTAATCCATATATGGCCTTATCAAGCTTACACACAAGATGTGGTGCATCTGCACTC
TCAAAGCCTGAAGGTTGTCTCATGCATACCTCCTCTTCCAGAACACCATGAAGAAACGCA
TTCTGTACATCTAACTGTCTTAGACACCATCCTTTTGAAACTGCAATGGACAAGACAAGT
CTAATGTAGCAATTTTCACAACAGGGCTAAACATATCTTCATAATCAATTCCATAACGTT
GTTTGAAACCTTTTGCTACTAAGCATGCTTTGTACCTGTAAATAGTCCCATCTGCCTTTT
TCTTAATCTTAAACACCCACTTCCAATCAATTAAATTTTTACCTTCTTGTCTTGATACAA
GATGCCAGGTTTGATTCTGAGCAGGGCAGTGTACTCTTCCTCCATTGCTTTTCTCCACTT
TGGATCTCCAAGAGCTTCTTCTATATTCATACAGCTTCTTGGGTTTAGCAATCCTACTCA
GTAGCCTTGTTCTAGGGCATTGTGCATGCGGAGATGTCGGATCAACAGGTCCTGATTCTC
TGGTTCAGTAGGAGAAGGAGAAGGCGTCTACTCATGCGCACCGGATCCAGGAGGTGTCGT
AGAGGATCCAAGGGGCACGACACACACGGCACCAGGCGCACCAGGCGGGGTCGCGCCCAT
GGTGGACAGGCGTCCAGGCAGCGAGCCGTCATGGATCGTCGGGAGCTCAGGTGGGGACGA
CATGGTTGACTCATCATGAGCTACCCTCCCCCCCCCCCCCACGTGGCGGAGTCAGGCTGG
CTCCCACACGCTCGGAATTAGCGGTCATATCTACTCCGGATCGCGAGCCTACTGCCTCAG
GTGGAGCTGCAGGTGTATCCGCCTCAACCCTGGTGCCAGGATCACCTGCTCCAGAGCTGC
TGTGAGGCATGCTTGATGGCGAAATTTCTCCTAGATTTTCCTGCATATTCTCGGAGTCCA
AGCCATAGTTAGTAGACATTGGGTTAGTACAACTCATTGTAACAATCCTAGGTTAACTAA
ACCTTGTTTAAGCCTAAGTGAAGCTTTTAGCAGCAAATTAACCGGGTCAAAGGTCAACTT
TGGCCCCTAAGAGCTTAAAAAGGGATTAAGTCATAAGTTAAATTTTTATATAAGAACCTG
AAATTTTGTCCAACTAAACGTTGTAGGGCTCATCTTCCCTAACAACTTTTTTTTTGTCAT
TTTGTTTAAATCTGAGCAGAAGGCTTTCAAAAACTCGAAATTCAAATTTGTGCCAAATTG
TGAAAAACATGAAAAACCCAAACTTTGAAGCCCTTTTTTAATGTAAAATCAAAATATACC
TTTTATAAAAGTTTTAGTGCTACAAGTCCTTAACCACTTTGATTATTGGAGCTTGGCTAA
AATATGCACAAAAGGTTTTCAAAAATAAGGTCAAACATAGCCAGTTTGGTCAACACGAGC
AGCTCGGCTGAAATGTTTTGAAGTATGAAAACTTAAGTTTTTGACGAACTTTGGTGTGAT
TTATCTCTGAATCCGTTTGAGATCTGGGCAAAAACCTTTAGTAAAGTTTGAACTCGGTTG
TTAGGATAACAATATTTGTAAAGGGAGCCAACGTGGTTTAGTACAAAAATCACGTGTCAT
ATGGCCCCAAAGTCCGGCCCTGCAACTATTTCGCGTTCTCGCCCTGCGCCAAAGCACGCG
CGCCAGAGCGTGTTGCATGTCGCCCGTCCCGTGGCGCAAGCTCACCCGCGCCGCCCCCGT
CGCCCAACCCGTGCCCGCGCGCTAACCAGTCGATGCTCCGCCTCGCCTGCCGCGTCTCGC
TGCAGCACCTCGCCTGTCGTGCCTCGCCTGCAAGCTCGCCCGCCGAGCCACCTCCCCCTT
CTGCCAATGGCGCAGCCGCCATGGCCGGCCGTAGCAGCTCCCCACTCCCAAACCGGCCCC
ACTCCGCAGCGCCTCACCTCGCCCGGCCTTATCTCCTCGCGCCTGGTCAATAGTTTGGCC
CCTCCTCCAAGCCTTGCCTCCTCAAATAGAAGCCTCTCCTCCATTAGTGGCTTTCCAAGC
TCTTCCTACTCGCTGCCAAAATCCACACCACTCTGACCTTTCCCCTTCAATAGCTCGTAT
CTGCAGCTCCTCCACTTCCTCAGCCACGCCCTCGACCACTCCCCGTCGTCCGCCATCCAC
TGAGCCGCCTCTTTGCCTCACCATGGATGCCCCCCTTCCGACCTTCCTCGTCGACAACCA
ACGGCTAAAACGGAACCTAGGTGAGCTCCTAACCATGATGCTTACGCCCATTTTCCGTTT
GCATCGAGTTTCCACGGGCGTTCCTGTCGTTGTCACCGGCGTCCGCCACCGCCGCATGGA
GCCCCTGTGTGCCGCCCTCTTCCTCCCTACCTATGCCGCGCCAAGAAGTCCCCCTAGCTT
GGGCATGGCACTGCTGCCCTTCCCTAGCACCACCGCACCGTCCTCCCCTTGCCCCCGGCC
AGCCTGTGTGCGCCCGTGTGTGATCTGCCGTGCCTGTGTGCGATCTGTTCCAAGGAAGAA
GAAGATAGGAGTGAGTTGTGAGAAGAATAGAAGTCTAGGTGGTTATGGGATAAAGTTCAA
GAGTTATGTTTAAGGTGGGAATCTGCTCAGGGGTGTAGGCGCAAAAACCAGGGACCTTTG
TGCGATTAAACTGTAGACCTAGAGGCTAGATCACAAGTTTGCCTCGATTTTTTTTATTTC
CTAGATCTAAAAAGGCTGAAACTTTGAAAAGGCATAGAAAAGTGTAGAAAAATGATCAAA
ATTCAAGATAAATTTTTTAGACTCGTTATTCTATGTAGTTTCATATAAAAATAAGTTTGC
ACATGTATCTATTAGAATTAATGTTATATGTTTTAATCCTTGTTTAAGCTATTTAAATCA
TAGCAAATCACAGGAAAATGCTAAAAAGGTAAATCCAACTCTCAAGTGGTTGTCTCAGAG
AATAGAAGCTTGGAAAAATGATTTGGAGCCAGATGTTTAAGTCTCCGTTTTAATTTTATA
GGTACAATCTAAGCTTTAAATTATCTTTTGCACAATATTTAATCTAGAGAGGATAAAAAT
GTGAAACCAAATGGACTGGATCAGTGATGAAGTATAGTTCACAAGAAAAGTATGAAACCT
TATCTGAAAGTAAATAAAACCCACTCTCCTTTTTAGAGAAAGATAAATAGGAGTAATATA
TGAGAAAAAGATGCCCTTCACTAAAAATTATGAAAAAATCACCAAAGGCTATATTTCACC
TCTGGAACATACTGTTAAAATTTCATACCTAGATTCATTATGGTTTCTGTCTTAAAAATA
GTTAAGCACACGCTACCTTATCATAATGAAACATTTTAATTATTTTTGTGCAACTCTAAT
GAGCCTCAAATTTGTGCAGTAGTTTAATCGTGATAAGGTTAAGTTGCTGGTAAAGTTTCA
ACTTCATAGCTTACTATTTGAAGATTGAAATAAAATTTGGGAGATGAACCAAATTAAATG
GAAGAAAGAAACCTTAAGTAATGGTAACTGTCTCTTTCGGAAGAGGTAAAAAAACATTCA
GAAATAGGATAACTTTCCAATCTAAAGCTTAATAAACTTAAGTTATATATGTACACAATC
ACCATCAAGTCAACCCTGGGTTTATACCACAACATACCTTACCTTATGTAGATAAATAAG
GTGTAGAACCTTATTTAGGTGAATGTGGTCATAATGTAATTTACACCTCAGTGCTAATTC
ATGTTTTGCATCCTGTGTGAGAAAGTATGGAAGTTGAACTTGATGCATTTGCATTTCGTG
TAGAGCTGAACCTTGCTGACGGAACGTACGAGCTTCACCCGGCGCCAGAAGGAGCCGTAG
CTGATCTGCATCAAGTCGGAGCCGAGCCCGTACCGGAGCAAGCTGAGGACCATAGATGCA
TGAACTTAGTACCCTTGATATGAACACTAGTATATTAAGTCGAGTAGTTGCAATGCTTAA
TAGGACTCAATAAAAGTCGAGTGATTGCCTTTCACTCGCGAGTTATAGGAGTTGATTGCT
TTACTTATGTTGCAACTATAAGGACGATGGACGGGGCCGGGCTTATGTTCGGTACTCGGT
GGTTTGCCCCGTCTGTCTACATGAAATTGGACTAAGGTCGAGATGTGATAGTGTTCGTGA
TCAAGTGTTTAAAAATACTAATCTCATACCTAGTATGGGATGGGGAAGCCTAGTACCTGA
TTGACCCGGAACGTGAGCGGATCGTTCCACTGTCTCTAGAACGGAGTTCCCTTGTTGCTT
GCTATGAAGACTTCTTGGAAACGCAGCCCCCGCTCTTCCACAAGTCGGACGATCCTCTCG
ATGTGGATGCGTGGATTCGTACTATCGATTCCAAGTTCTCGCTCCTCACCGCACACTGCC
CAGATGAAAACAAGGCCCGATTCACAACATAGCAACTGTGTGGTTCTGCTCGTCTCTGGT
GGGACCACTACCACACAATGCTACCGGCAGATCATGTTGTCAGCTGGGAAGAGTTCAAGA
TGGCTTTCAGAGGCCATCACATCCCTGAGGGTCTGTTGGAGCGCAAGTTGAATGAGTTCC
TTGCTCTCACCCAAGGCTCCCGCAATGTATTGCAGTACGCCTAGGCCTTCAATGACTTGT
GTAGGTATGCGGATTATCATGCGGATTCAGACCAGAAGAAGCGAGACCGTTTCCGTAGGG
GCCTGAATCCGAAGCTTAAGGAAAGGTTGAACTCTATCAAGGTCGACACATATAATGAGC
TGGTAAATCTGGCAATATCGCAGGAAGACTGCATGATGGCTATTACGGACGAGAAAAGAG
GAAGGCTCCAATGTCATCATTCAGTGCTCCAGCTCAGAGATTCCGGTTGGTTTCCTCCTG
GTTGGACAGTTGAGTGGGATTCCTCCTCGGACAGCAAGGACAGGGATCATTGATGTCATG
ATCGGCTTCTTCATGATATCATGCAACGACGTCTAGCTTCCGCTTATTTATTTCCGCTCC
TTGAAAACTCTGCAAAATATGTTTGAATTTCGAAACTCATGTTGTAAGAAATCAATGCAC
TTTGTTAAATCTAGATGGACTGTTGTAATCTCTCTAACCACTCACCATCGTGTGAGTCTT
GCTTTCTCGATCCTGAGATAAGTGGTTTATCGGATGAAATCCGACGGATGACCAAGTTGA
TTTGTTTAAAGTACATGATCGCGTGTTAAGTGGCTTAAGTGTGCTTTAGCCAAGTTAATT
TGGACGGTTCCGCCACACTCATGTCCCCTGAAGTTAGAAGATTTTGAGGCAGAAGGAGGA
TTTCTCTGCGGAGGAGAGCTCCAGCATTTGGATGGAGTTCAAAGAATGGAAAAACTGCTT
CATCAAAAATGACATCCCTAGAGATGTAAACTCGACCTGTAGATGGCTCTAGGCACTTGA
AACCTTTGTGCATGGAGCTATATCCAAGAAAAACACATCTAGTAGATTGAAAAGCAAGTT
TTCTAGGATTATAGGGTCTCAAATTTGGCCACACAGCGCAACCGAACACACGTAAGGATT
TGTAGTCGGGTTTTGCTGAGAGAGACATTCAACCGGAGTTTGATATCCAAGAACCTTGCC
TGGAAGAAGGTTGATTATATATGTGGCTGTCAAGAAGGCTTTATCCCAAAATTTCAGGGG
CATGGATGCATTAGCAAGGAGAGCGAGGCCTACTTCAATAATATGTCGATGTTTCCTCTC
TGTTGCACCATTTTGTTGGTGGGCATGAGGACAAGATACTCTATGAGAGATCCCAATCTT
TTGGAAGAAAAAATTTAATTTTTCATATTCAAACCCCCCCCCCCAAGTCAGTTTGCATAG
AGACAATCTTTTTCTTAAACTTTCTTTCAACTAGATTTTGAAAGTTGTGGAAGACATTGA
AAACATCATATTTCTTTTTCAGAAGATAGATCCATGTATACTTGATATGATCATTGATGA
AACTCACATAATAAAGATGACGGCCAACAGAAATAGGTGTCAGCCCCCACACATCCGGAA
AAATCAACTCAAGGGGACTATTTGACACATTATGCGAAGTAGAATATGGTAATTGGTGGC
TCTTGGCCATTTGACAAGAATCACAAATAGACCCATTACTCTTATCACTAATGAAAGGAA
GTTTATTGTCTCTAATAACTTGATCAACTATGGGAAAAGCGGGATGACCTAAACGACTAT
GCCACCTTGACGAAGATGGTTTATTGACTCCATAGACTTGCCTCCTTGTATCTTCCTATG
ATGGCTTTGACATGAGAGGGTACAAGCCACCTTTGCATCTACCCTAATGGAGAATTTGCC
TCGTTGCCTGGTCCTTGATAAGAAAGAAATTTGGATGGACTTCAAGGAATATGCTATTAT
CGGATGTGAGACGATGAATAGAGACAAGATTTTTATGAGCAGTGGGTACATGAAGAATAG
TATCAAGATGCAGATTATGAACAGGGGTATGTAAAGTTGTACTACCAATGTTAGGCATAC
CTACACCGTTGGCGGTGTGGACTTGATCACGACCATTGTAGCAATCACGGACAGTCATCT
TCTCTAGCTCGCTTGTGATGTGATCCGTCACCCCACTATCAACATACCAGTTGGTGTCCA
CTCCATAGCCCGTGGCTGTTGTGCCTGCCATCTTGCCGTTTTGCTGATCATCATCATCTT
CATCATACCGGTACCAGCATGCTGGTGCTTTATACCCAACCTTCTTGCAGATCTGATAGA
CCGGCTTGGAGTTGGAGCTTTGGCCACCTTTCTTGAAGGATCCTCCATTGGAGTTGTTGC
TGCTACGCTACGGTCCTCCTGGACCACACCCACATCCTCGGTTTCTCCACGACCATGACC
GCCGCCACGTCCCCGACCAACAGACTTGGCTGAAGACATATACTGGTTTCCACCTTGAGT
GCCCTGGTACATCTCCAAGCGTGCATCATATGCCAAAAGTTGAGCATAAAGCTCATCAAA
CAGGATTGGATCAGCCCGTCCAAGAACAGAAGACACAAAAGGATTATACTCAAAATCAAG
ATCATTCAAGATCTGGTTAGCCACCTCTTCATCATCGACACCCTTACCAATAGCTGCAAG
CTCGTCCTTGATCCCTATCATCTTGGCGAAGTAGGTTGACGTGGACATGGATCCCTTCTT
GAGGTTGGCGAGCTGCATGCGAAGGTGAGACACCTTCACCCTGGAGTGCACCGCAAACAT
CTTCTCCAGTGTGCTCCAAAGTTCGGCCGATGTCTCCAACAAAGCGACCTGCCCCAGGAC
ATCTTTGGCAACTGAGTTGATCAGATAGCCTAAGAGCTGCTGATCTTTTGCCAGTCATCT
GTCATACTCCGGATTGGAGACAACAGTCTTCTTCTCTCGGCGTCTTCCACCTCAAGTGTC
TTGGGCGGGGCCGGAGAGTTGCCCTCAAGGATACCCAAAAGCTGGGCTCCACAAATTGCC
GAGTGGACCTGCGCCCTCCATAGACAAAAGTTGTCCCTGGTCAGTTTTTCCGAGATCGGG
GACCGAGAGCTTGCGGCGTGTAGGCGGATGAGGATGCCATTGGTGGCTAGGAAAGGATAG
TAGATGTATTTTAGGTAGAGGATGCTCTGATTACCATGTAAAGAATGATGGAACTGTGGT
TGCCTAGCTTGGCTGCCCACGAGTTACGTGTTTATATAGCGGCAATTGCCGATAGAATTT
ACAGGAGTTTGTTAGGTTCGGTTCAGGTTGTTGTTCAACTTAAGTTACAAGACAAAATCT
ACTCTATCTCTAAGCAACAACCCAATCCGAGCATAACAAGATTTGCATGGGATTACAAGT
AGGAAATCTCAACTACTTCTAACA
>RLCsiAle_Retrofit_0782
TGAAAGCAAGTATGGCTGGGAAATTAGTAGATTGATTATGGAGGGGCATAGCACCCGTAC
ATATATAGGTAAGGGAGTCCTAGGGTTTGGTTTATAGAATCACCAATCAAGGAGGCCCTT
GCCTAATCTACCTAAGACCCAGGGGGTGCGCGCGGCAACAGGCCGGTGCAACACCACCCA
CGGGCCAACAGGGCCAGCCGGGCATATAGCCCTAATACACATTCTAACACACCCCCACAG
TCTAATCGTCGTTGTCACGAACGTTTAAACTGGACCCAAATTCTGTGAAGACAGTAGAAG
GCAGCCCCTTGGTGAAGATGTCGGTGTACTGCGAAGATGTAGGCACATGGAGGACACAAA
CTTCACCAACAGCAACACGCTCTCGGACAAAGTGAAGATCAATCTCAATGTGCTTGGTGC
GTTGATGCTGAATCGGGTTGGAGGACATGTAGACAACGCTGATGTTGTCACAGTGCACCA
GAGAGGCACGACGAAGGGGGACGCGCAGCTCGCGGAGGAGCTGCCGCAACCAGGTGGCCT
CGGCGACGGCGTTGGCGACAGCTCAGTACTCGGCCTCCACACTGGATCTGGAGACAGTGG
GCTGATGCTTCGACGACCAGGTGATCAGGTTGTCACCAAGGAACACAACATATCCCGAAG
TGGACTTGCGCGTATCCGGGCAACCAACACAATCGGCGTCAGAATAAGCCACAAGAGAAT
CCATGGAGGATGGGCGAAGCAGCAGAACGAGATGAAGAGTGCCACGGATGTACCGGAGGA
TGCGCTTCAGAGCGGCCAGATGTGGCTCCCGAGGATCATGCATATGAAGGCACACTTGCT
GGATTGCATAGGCAATGTTAGGCCTAGTGAAGGTCAGGTACTGGAGGGCGTCGGCAATGC
TACGAATCCGTGGAATTCTGAACTTGAGGTCTTGAAGCTGCCGCCACCTTGGGATTGGTG
TCGATTGGGGTGTTGCACGGTTTGCACTCATCCATGCCTGCATGTGCCAAAATGTCGACC
ATGTACTGTCGCTGTGAAAGAAGAAGTCCACTGCCTGAAACACGCTGAACGTGCATACCC
AATAAGTAGTGAAGTTCCCCGAGATCCTTCATGGAGAATTCTTGCTGCAGCGCCTGAATG
ATGCGACGCAGGAAGGCCGAAGAAGAAGCAGTGAGCACAATGTTGTCAACATACAACAGG
AGGTAAGCTGTGTCCGCCCCATGGGACAAACAGGGACGTGTCGGCCTTGGACTCCACGAA
GCCAAGAGACAGAACGTCAGCAAACCGTACCATGCGCGAGGAGCCTACTTTAGCCCATAC
AGAGACTTGTTGAGGCGGCAGACGAAGTCTAGATAAGCAGTGTCCTCAAAACCAGCTGGC
TGAGTGCAGTAAACTATCTCAGAAAGATGTAGAAAAGCATTCTTAATGTCGAGCTGATGG
ATCGGCCAGCACTGGGAGAGCGCAAGGGACAACACTGTGCAGATGGTCGCGGGCTTGATG
ACAGGACTGAACGTCTCGTCAAAGTCCACGCTGGGACGCTAGGTGAAGCCACGGAGGACC
CAGCGGGCCTTGTACTGCTCGAGGGTGCCATCGGACTTGTACTTGTGCTTGAAAATCCAC
TTCCCGGAGACGATGTTGGCTCTGGAAGGACGAGGAACCAGATCCCAGGTGTGATTCTGC
AAGAGGGCAGCATGTTCTTCCTCCATAGCCGCCCGCCAATTTGGATTGGCAAGGGCGCTA
TGGAAGGTCGTGGGGACCGGGGACAGCGGCGTGGTGTGGAACAGGGCCGGCTGACAAAAA
CTAAGCTTGGCACGCGTGGTCATGCAGTGCTGGTTGACCACCGGCGCCACTAGGACCGCC
CCCTTGGGGAGACGGGGTTGGGTGACGGGCAGCGCCAGGACGGGCATGGGCGCGGGTGCT
GCAGCGGGTGCCCCCGGCGCCGGAGCTGGGAGCTGCTCGTAGACATGGCGGAAGGTTCGG
TCATGGACCGGAAGGGAGCTAAATCTAGGGGGAACTGCGGGCGCACAACGGGGGGCGCTG
AGGGCCGCACATGGCTGTGCGGAGTGAGCGCTAGGGGCCGCATGTGGTGATGCGGAGGAG
GCACCAGGGGGCTGCATGAGGCAATGCGGAGGTGCCGCCGGGTGCCGCCTATGGCGATGC
GATGAGGACGTCGGGGGCCGCATGTGGCGATATGGTGGGAGCGCTGTGGGCCGCATGTGG
CGATATGGTGGGAGCGCCGGGGGCCGCACGTGGCTGTGCAGTTGACGGAGACGCCGGTGC
TGGAGCGGGCTGCAGGGAGGCGCCGGAGGGAAAGAGGACTGTGGCGGGCCTATGGGGGCC
GGCACAACATCAGTGGGGTCCTCTAGGAACTCATATGCAGCCGGTGTGGGTGAGGAGGGG
AGCTCAACGAAGGGAAAAGCGAACTTGTCGAAAGTAACGTGCCCGAGATATGATAATCTG
ATTCGAAGATAAATCAAGACAACGATACCCTTTGTGATGAGCTGAATACCCAAGGAACAC
GCACATGGCAGAACGTGGAGCAAGTTTGTGACTGACTGTGGCGGACAGGTTTCGGTAACA
CTTGCACCCAAAAACGCGAAGATGCTCATAGGATGGCTCGGTCCCAAAGAGAGCCGTGTG
AGGTGAAGACATGCTCAACGTTTTGGTGGGCAGTACGTGGCCGCGACGAGAGCTTCTACC
CAGTAAGAGGAAGACTACCTTGAAAAAGGAGAGAGTGCACAATGTTGTTCATGGTGCGAC
TGATGAGCTCGACACTACCGTTTTGTGGAGAGGTGTAAGGGCACGACATGCGAAGCTGAA
CGCCGCGAGTGAGGAAGAAGGTGCGAGCGCTAGAGTTATCAAACTTGTGCCCATTGTCAC
ACTGGACAGCCTGTGACAGCCTTAACAAGTGCACCAAACTGCGTGGACACATATGAAAAG
AAATTAGCAAGAGTATCAAACGTGTCAGACTTGAGTCGTAGAGGAAAGGTCCACAATTAA
TGAGAGCAATCATCAAGAATGACCAAATAATATTTGTATCCAGAGACACTAATGATAGGA
GATGTCCAAAGATCACAATGAATAAGATTAAACTGACCCGAGGCTCTGGAGGCCGATGCT
CGAAATGGGAGTCGAGTATGGCGCCCAAGCTGACACGCATGACAAAGAGACAAGCTAATG
TCTTTATTACATGAAGGTAAAGCTAATTTGGTCAAGACTTCTTGACCGGGGTGTCCAAGA
CAACGATGCCAAAGGATGAAGGAGGAGCTAGCAGTGAGAGTGGCGGCAGTGGGCAGGCGC
AGGGGGCACAACAGCTCGAAGCTATTGCACCTGATGATCAGATCCTTCACAGAACAACTA
GTGGGGTCAAATTCAATAGACCAATTGTTATAATTGGCGCACAGAGATCAGATTCTTAAT
AAGTTTAGGCGAAACAAGAACATTATTAAGAAACAAGGAAGCTGGAAGGTGTGCCGACAA
CAATAGCTGATGGTGGAGGCGAGGGACTGCTGATCCCAAGACAGCATGCCGACGATGGGG
TTGTAGAAGCCTGGAGGCGCGGAGGGCCACTCGCCGGTGGCGAGGTAGGGCGCTGGTGTG
AAGGAGGCCTGCGCCTGAGCCGCCTCCTGGGTGGCCTGCAGCTACACCAACTGCGTCTGC
TGGGCCTGCTGGTACTGAGCCAGGAGAGCAAGCGGGGGAGCCTGACCGGCTTGCTGGTGA
GGCCCGGGCCACATCTGGATGGCGCCCATCCATGAGTTGTGGAAGGACGGCCACTGTGCG
GTCCCGGGCCCAAGCATGGCGCCGCCGGTCACACCGGAGGCTGGGGGCGGCTAAGAGTCG
CCGCTGTTGCCGCCATCGTCGTTCTTGGAGCCCTTGCCGCCGCATTTGCCATTATTGCGG
TGGTTCTTGGGAGGAGTGCTCCCGGAGTTGGTGCCGGAGCCACCCTCGGAGCGGGAGGGC
TGCTGAGCGGCCGGGGGGCATGTCGAGGACGACCCGGAGCTGCCAGAGCTGGCGGCGAGG
AGGGCGATGGAGACATTCGTGACTTGGTTCCCCACGGTGAGTTCCTCGAGGAGAAGGTCG
TTGCGGGCCTCGAGGAACATGGGGAACGGGCGCCCTCACCGGAGATGAATGCCAATGTGC
ACGAACTTAGCATTGAGGCCGCGGATGAGGTTGAGGACGAGCGTGCGGTCGGTGACGTGC
TCGCGTAGGCCGGCGACAGCATCTGCCATGGCCTTGAGACGCTAGCAGTAGTCATTGACG
GAGAGGTCACCTTGTACAAAGGTGCGGAACTGGGCATCGAGGAGGAGAGCACGCGTCTCG
CGGTTCCCGAGGAATTGCGACTTGACTGCAAGCCAGATGGCACGTGCAGAAGCGCCATGG
TCCATCACCGTGTCGATGAGATCGTTAGAGATCGTGGCGTAGATCCACGATCGGACCACG
CAATCCATCCGAGCCTAGTCAGGATAGATCGTGTCGGGGTTGTCGCAGATGACGTGGTCC
TGCAGAGAGAACTTGCCGACGGTGAGGGGAAACTGCTCGTGCCAACGGGTGTAGTTGTTG
GAGGCGATGTCGAGGACGATCGGGATCAGGCTCCTAATGTTCTGAACTGCAACCGCCTGG
GCGTGCAAGTTTAGAACCGTAGCGGCCTCATGCATCAGCATGGCGTCGGCGAAGTCGGGA
GCGCGATCGGAGGCGTGGGTCGTCGGCGTCAGCGTTGTCCTCCGGAGCGGCGGCCTTGCG
GTCCAAGACGGCGCGTGCCAGGGCGGCGCGCATGCGTGTCTTCGCAGCGTCGCGCTCATG
AGCCGTGTCGGCGGCCTCCTTCTCAGCAGTGACGGTGCGAGCGAGCATGGCCTCGCGCTT
CTCCTTGCGCTTGGTTTCCTCGACGGCGGCGTGCTTGCTGGCTTCGACGGCGCTGAGAGA
GGGGGGTGGGGTCCCAACCATGGTGCACAGCCTAGGGGGCGCGCTAGGGTAGGGTAGCGG
ACGGGTGAATTAGGGTGATAACCCGGACTCGTGATACCATGAAAGCAAGTATGGCTGGGA
AATTAGTAGATTGATTATGGAGGGGCATAGCACCCGTACATATATAGGCAAGAGAGTCCT
AGGGTTTGGTTTATAGAATCACCAATCAAGGAGGCCCTTGCCTAATCTACCTAGAACCCA
GGGGGGTGCACACAGCAACAGGCCAGCGCAACACCACCCACGGCCGAACAGGGCCAGCTG
GGCATATGGCCCTAATACACATTCTAACA
>RLCsiAle_Retrofit_0786
TGATAGATTGTATAATGCACGATGTATTCCTCAATAGCAACAGTTGTATACATATAGACC
ACATGGGGAGCCGGATACGGCAGGCCCATGGGCTATGACACGCTTACAATCCAACACTCC
CCCGCAGTCAGAACTGGGAGCACCGCGAACATTAAGACTGGACCTAAACTCAACAAAGAC
GGACGTCGGGAGCCCTTTGGTGAAGATGTCGGCATACTGTGAGGTAGTAGGGACATGTAG
AACTCGAACTTCTCCAAGGGCCACGCGGTCACGAACAAAGTGTAGGTCAATCTCCACATG
TTTGGTCCGCTGATGCTGAACGGGGTTGGTGGATAAATAAACGGCACTGACATTGTCACA
ATACACAACTGTAGCTCGTCGAAGAGGGCAATGGAGTTCAAGAAGAAGCTGTCGTAGCCA
ACACGCCTCTGCAACCCCATTGGCAACAGCGCGATACTCAGCCTCTGCACTAGATCTGGA
CACAGTTCCCTGACGCTTGGAGGACCATGAGACCAAATTATCACCCAAGAAAACGCCATA
GCCAGAAGTGGATCGGCGAGACTCAGGGCAACCAGCCCAATCGCCGTCGGAGTACACAGT
GAGATCAGTAGGCGAGGTGCGATGTAGGTGAAATCCAAGCTCCAAAGTTCCCTGGATATA
GCGCAGGATGCGCTTCATGGCAGCGAGATGAGGCTCTCTCGGATCATGCATATATAGAGA
AACTTGCTGAACAGCATAGGCAATATCAGGATGGGTGAAGGTGAGATACTGAAGGGCACC
AGCGATACTGCGATAATGTGAAGAATCAGCCACAGGAACACCATCAGCAGGTAGCTTTGC
ATGAGTATCAACAGGTGTACTGCAAGGCTTGCAGCCACGCATACCAGCACGGTCCAGAAT
ATCCAGCATGTATTGCTTCTGAGAGAGGAACAACTCATCTGAGCGGCGATCAACAGAGAC
ACCCAGAAAATGGTGGAGAGCACCCATGTCAGTCATAGAGAATTCCCGTTGCAGAGCTGC
GATGATGCGCTGAAGGAAACTCTGTGACGAAGCAGTAAGAACAATATCATCCACATAGAG
AAGCAAGAAGGCTGTGTCAGCACCCCGCCGATATATGAAGAGGGAGGTGTCCGCTTTGGA
CTCAACAAACCCAAGGGAGGTGATGTGACTGGCAAAGCGACTATGCCATGCTCGGGGAGC
CTGCTTCAATCCATATAATGACTTGTTCAATCGGCAAATAAAATCGGGCTTGGAAGAATC
AACAAACCCGGTTGGCTGCTGGCAATACACAGTCTCTGTCAAAATCCCATGGAGGAATGC
ATTCTTGACGTCCAGCTGATGAATGGGCCAAGAACGCGATAGAGCAAGTGTGAGCACAAC
GCGGACGGTAGCCGGTTTGACAACTGGACTGAAAGTCTCCTCGTAGTCAATACCAGGTCG
TTGAGTGAAGCCTCTGAGAACCCATCTTGCCTTGTATCGATCAAGAGAACCGTCAGCCAA
AAATTTATGACGAAAAATCCATTTACCGGTGACGATGTTCACTCCAGAGGGACGAGGCAC
AAGGGTCCATGTGTCATTTGCCAGGAGGGCGTCGAACTCTGCTTGCATCGTGGCTCTCCA
GTGAGGGTCGTCGAGCGCGGAACGAAAGCTCTTGGGAACGGCCGAGAGCGTTGTCGTGTG
CAGGTTCAGACGATCAACTGGCTGGCGGAAACCAGACTTGCCCCGAGTCCTCATGCCGTG
ATCATTAACCACGTGCTCGATGAGTTGGGGCAGGGTAGAAGCCGTGCGGCCCCCTCTACT
GGCAGCTACCTGCGACGAGGTGTCAGCAGGGGCAGCAGAGGGTGTCGCTGTCGTAGTTGA
AGGCGCTGGTGCAGCCGGTGGCAGGCTGGCTACAGCCGAGCCACCTCCAGGTGATGCTGC
CGTAGGTGCCTGGGCAGGTGGCAACGTGCCAGTGGCAGCCGTGGCTCCTCCACCTGCTGC
CGAGGCTGCTCCAGCGGGTGCCAGCGAGCCGCCCGGGCTGGAGCCATGCTCAACAGCGGG
CGGCGCACTGGCTGGTGGTGGTGAGCCAGGGGGGTTGGCGCACGAGGGGGGGGTACCTGC
AACCACAGAACGAGGCCCGATGGGCATAGTGGAAAAGTCATCCTCGCTCAAGAAGTCAAG
AGTGGCTGGATCCGAAGGAGAGGTAGACATCGCTGAAAAGGGAAACATGGATTCATCGAA
CACTACATGCCGAGAGATGATAATTCGGTTGGAGTGTAAGTCGAGGCAGCGATATCCCTT
GTGGTCGGATGAGTAGCCAAGGAAGACACAAAGTGATGAACGAGGGGCCAATTTATGTGG
TGCGGTGGATGATAAATTGGGATAACAAGCACACCCAAAAACACGAAGATGTGAATAAGT
GGGATGTGTGCCGTAGAGAGCATAGAATGGTGTCAGGCCATCAAGAGTCTTAGTGGGGTG
ACAGCTTAGAAGATATGTGGCAGTGTGGAGGGAGTCAGCCCAGTAGACGGGTGGAAGACT
AGCCTGAAATAAAAGCGAGCGCACAATGTTGTTAATGGTGCGAAGGGCGCGCTCGGCTTT
ACCATTCTGCTGGGAGGTGTAGGGGCACGACATACGAAAGAGGACACCATGGGAGAGGAA
GAACGTGCGGGCCGAAGAGTTGTCAAACTCACGACCGTTGTCGCACTGGACGGCCTTCAC
GATGGTGCCAAACTGTGTACGAACATAGGCAAAGAAATTAGAGATAGTGGCAAATGTATC
GGATTTGAGGCGAAGCGGAAATGTCCAAGCATAGTGAGAAAAATCATCAATAATTACGAG
ATAATATTTGTAACCAGACACGCTAGCAATAGGAGAGGTCCAAAGGTCACAATGTATTAA
ATCGAATTTATGAGTAGCACGAGAGCTAGATAAACTGAAAGGGAGGCGAACATGGCGCCC
TAACTGGCAAGCATGACATATATGTTCATGTTTGGGTTTATTACAAGAAATAGCCTGGGT
GCTAATAAGTTTGGACAATGCTTCTGAACCAAGGTGGCCGAGACGACGATGCCACAGGGT
GGGTGTAGAGGTGGCTGCGAAGACTGGTGTTCTGCTGCTGGTGGACGGGAAGAATGGGTA
TAGATCCCCCGTGCTATTGCACCTGGCAATCACGCTCCGTGTTTGTAGATCCTTCACAGA
GAGGCCAAATGGGTCAAACTCGATAGAGCAATTGTTATCAATGGTGAACCGACGAACAGA
GATCAAGTTCTTAATAATGCCAGGGGACACTAAAACATTATTTAGAACAAGAGGGCGTTG
TGGTGTAGAAAACGAGTATGAGCCAGTGGAGGTGATGGGTAGGAGAGCACCATTACCGAC
AATAATAGAGGAAGGATCGGACCAGGAGGGTGAGCGAGGAGACGAGAGAATACCAGAGTG
GGCGGTCATATGAGAACTGGCACCAGAGTCAGCATACCACTCGGTGGGTGTCGACGGCGG
CATCAAGGTCATTGTGTTGAAGTTGTTGACGAGGGACGCTTGGTCGAAGGAGCCACCTGC
CATGGGGTTCCATGCTGCATACTGCGGCGTCGCGCCGGCCGAAGAGGAAGCCGAGGAGCC
TGCCACCGGGCCATAGCTGAAGCCAGGGGGCGGTGGTGGGAGCTGGTAGTACCCTCCGTG
GTACGGTGCCATGTGGAGGGCCGGCTGGGGCTGCTCGAACGGCATGTATGGGGGGCGCTG
CAGCTGCTGTCCAGGAAGGCCGCCGAAGCCGTGTGGCCAGAGCTGGAGAGTGCCAGACCA
GGGGTTCTATCCTGGCCGAACAGCAGGCTGTCCAGCGCCCTGCACGGCGCCGTTGGGGGC
GCCCTGGCCGGCGCCCGCCTTGCCGTTGTTGGTCCCGCCGTTGCCGCCGCGTCCCCGGCG
GCGGTTGCGGGAGTTGTTAGAGTTGCCCGTCCCACTGCCCTGGACACCGGAACCACCAGA
ACCAGTGCGTGGCGGCTGTGGTTTTGCCGCGAGCAGCGCCGGAGTCTCCGACGGCGGTGC
GGGAGTGACGTCGTCGTGGACGTCGTTGACGTCGATCTCTTCGAGGAGCAGCAGGGTGCG
TGCCTCGGCGAACGTGGGGAAGGGCGCGCGCATCTTCAGGTTGGACACCATGTGCCGGTA
CTTCCCATTGACGCCGCGTAGCGGGGTGAGGACAAGCTGCCTATCGCCGATCGGATCACC
GAACTCCTTGAGGGATGCCGCCATTGTTTCAAGGCGACGGCAATAATCGGTCACTGAGAG
ATCGCCTTGCCGGAAGGAACGGAACTCAGCCTCCAGCAGCAGTGCACGCGATTCGCGCTG
GCCGAGGAACTCGTCTTCGAGGAACAGCCAGGCAGATCGGGCAGTGGGATCACGGATCAG
CAGGGACTGTTGCAGATCGTTGGAGACGGTGCAGATGATCCAGGTGAGGACGCAGCTGTC
CATGGTCGCCCATGCCGAGCGATCGGGGTAGGCGATGTCGGTGAGGACGTGCTCCTTCAG
ATTGTACTTGCCGAGCACAATCAAGAAGAGAGGCCGCCACCGACCGTAGTTGTTGGACGA
CTTGTCCAGCACCAGGGTGATCGCGCTCTTGATGTTGTGGAGTGCGATCGCCTGGGCGTG
GAGGGTGGCGTTTGCCGCCTCCTTGGCGGTGAGGGCCATGTCGAGGGCCTCCGCCTCCTC
TTGCTGTTTCTTCTCGGCGGCAGCGGCGGCGGCAGCGGCGGCGGCGTTGTCACCGGCCAT
TGGGGTTCCTGGCGATGGGGATCGGCGGCAGGAAGAGTAGGAGAGGGGCCTGGCGAGCGT
AGCTCAGCGGCAGGCGAGGGGATCGGCCGGCGAGGAGCTCAGCGGGGCGGCCGTGGGTGG
GTGGAGCCGGCGAGCGGGTGCCCTGGCGGCGGCTAGGGTTGAGCGGAAGCGGGTCGCAGG
AACGACTCGCGTGATACCATGATAGATTGTATAATGCATGATGTATTCCTCAATAGCAAC
AGTTGTATACATATAGACCACATGGGGAGCCGGATACGGCAGGCCCATGGGCTGTGACAC
GCTTACAATCCAACA
>RLCsiAle_Retrofit_0801
TGTTAGATGTATATGTACTGTTGGTGTTTACCTTTTCTATTAGGGGGTTTTCTATATATT
TTCCCCTTCTTGTACCTGTATATATATATGGGCCTAGAGCCCCTGTTATGAATACAAGTG
CTATTCCTAACATGGTACAGAGCCGAACTAGGGTTAGGTTTCTTCCCAATCTGCCCTAGG
GTTTCTTTTTTTTCCTCCGCACGTTGCACTTGCGTGCTATTCTCCTCCGTCAACTCCGGC
CACTGCCCGTCTGGCTCTCCACCCGCCGGACTCGTCGTCGTCCAGCTCTCCACCCGCCCG
CCGAGTCGCCACCCACGCTGCCCGCCCCGCCAGAGTCGCCGCCCGTGCTGCCCCGGCGCT
CCGCCCGTCCCGCCGGAGTCGCCGCCCGCGCCGCCCCGCCGGAGTCATCGCCCGCGCCGC
CCCGGCGCCCCGCCGGAGTCGCCGCCCGCCCGCACCGCCCCAACGCCCCGCCGGAGTCGC
CGCTCGCCCGCCCGCGCCGCTCTGCTCTGGCGCCTCGTGGCTGCCCCGCTTGTCCGCCTG
TGCTGTGCGGTGCGGTCCAGACCACGTGACAGGATAAGACTCCTGTGAAGGAGTTAGGTC
CTGTCAAAAAAAAAGAAAAAAATGCTTGCGCCGCTTTTCTTCTGCGCTCTCGCCGTCGCC
CGCCGCTGTTTTCCTTGCGCTCTCGCCGTCGCCATGGCTCCTTCGACTCCTTCGTCGGGT
GGTGTTCCAGTGTTACGTTGCCCGGTACTGTTCAATGGTAACAACTATCGCGATTGGGTT
CCTCGTCTACGGATTCATATGCGTGGTCTTCGTCTTTGGGAGTTTCTTACCGGCGAGTTG
CCTTGTCCACCTCGTCCTACTGCTCCTACATACCCGGTGCTTCCTACGAAGCCAGTGATT
CCAGAGAAGGCTACGGCTGAAGAGATGGATCGGTTGCTTGCTACTCATGATGCAGATGTG
GCGAAGCTCCTTGCTGATTATGATGATGGTCTTGCGTCGTATGAGTCTCAGTTTACTGCA
TACCAGACATGGGTTGATGAGGATGCTCGAGCTGCTTCTATTCTTGTTGCTAGCATTGAG
GACAGGGTTTCGGCTGATATTATTGAGCTTGATTTTGCACATCAGATGTGGGCTTTTCTT
CACACACGTTATGAGCCCACTGGTCAGTCTACTTTTCTTGCAGCCATTCGTCAGGAGCAG
CTCGTTCGACAGGGTGATGGTACCGTTGATGATTTCTATGGTCAGATTTCTACTATTTGG
TGCCAGCTCGACACTCTTAGTCCTCCATTGTCTCCTAGCACCTGCCAGTCCTGCCTGGGT
CAGCAGCAGGCTCTTGAGCTTCGTCGCACCTACGACTTCTTGACGCGTCTTCGGGATGAG
TTTGAGCCATTTCGTGCACAGCTGCTTGCTCTCCATCCCTGTGTCTCCCTGATGGAGGCT
CTTGCTGTTGTTCGTAATGTGGAGACTCGCCTTCTTGCTGGTGGATTGATGCGATATTCT
TCAGTTTTGGCTGCCAGCTCCTCTACTCGTCCTGCGGTGCCTTCTTCTGAGAGTCGAGGG
GGTGGTCTTAAATGTGATTGGTGTGGTAAGGATAATCATGTGGAGGCATTTTGTTACAGG
AAGAAGAAGGCTCAGTCTCGTGAGGGTCAGTCTCGCCGCGGTGGACGTTCTTCACAGGGT
CCTAGTGCTGCTGATGGTTCTGCTCGTTCTTCGCTGGGTGCTAGTGCTACTGGTGGTTCT
GGTTTTGGAAGTCCTCAGAGGAGTTCTGCTGGTTCTGAGACACAGGTGATCATCAGGTTG
CTCAGTCGCCTTGTTACCTCTACGTCACCAGGTGCTGCGGGTTCTGTGACTCAGCCCTCT
GCACCTATAGGTTCTGCTGCTGCTTCGCAGTCTTCCGCTTTGGGATCACCTTCCACGTCT
ACTCCAGGTATTTGTCCATGAATTCTTGATTCTGGTGCTTCGTTTCATATGACTCCTGAT
TGCACCTATCTTTCTTCCATACAGTCTCCACCTGGTTCTCCTACTGTTCATATAGCCGAT
GGTTCTTCTCTTCCTGTTGTCGGACATGGCACTCTCCTATCCGACTCTTTTCATGTCCCT
AATGTTTCTTATGTTCCCGATCTGACCATGCAGCTCATGTCCGCTGGCCAGCTTACTGAT
GATGACTGTCGTGTCATTCTTGATCCTGATTTTTGTTATGTTCAGGATCATCGCACGGGT
CAGCTGGTTGGTACTGGCCCTCGTCATCGTGATTCTCAGCGTCTTTGGGAGCTTGACTGG
CTTCGTCTTCCTTCCGCTGCGCCCGTCAGTCTAGTTGGCTCCGCTTTGGCTGCTTCTTCG
ACCGCATCTTTTGGTCAGTGGCATCATCGCTTGGGTCATCTATGTGGCTCCTGTCTATCT
AGTTTGATTCGTCGTGGTCTTCTAGGTTCTGTTCCAGGTCATGAGTCTTTAGCGCAGTGT
CAGGGTTGTCAGTTGGGCAAGCAAATTCAGCTTCCCTATCATTCTAGTGAGTCTGTGTCA
CAGCGTCCTTTTGATCTTGTTCATTCGGATGTCTGGGGTCCTACTCCCTTTGTTTCTAAA
GGGGGCCATCGATACTATATTATATTCATAGATGATTTTTCTCGTCATACATGGATTTAT
TTTATGAAACATCGTACCGAGGCCTTATCCATCTACAAGTCTTTTACTTCTATGATCAGC
ACTCATTTTGACACTTCTATCCGTGTCTTTCGTGCTGACTCTGCAAGCGAGTACCTTTCA
GTAGCCCTTCGTCAGGTTCTCTCTGAGCAGGGCACTCTTGCTCAGTTTTCTTGTCCTAGC
ACCCATGCTCAGAATGGTGTGGCCGAACGCAAGCATTGTCATCTTCTTGAGACTGCTCGT
ACTCTTCTGCTTGCTTCTTCTGTTCCGCCTCACTTTTGGGCTGAGGCTGTGTCTACAACC
ACTTATTTGACTAACATTCAACCTTCTTCTGCGCTTCATGGTGAGATTCCTTTTGAGCGT
CTTCTGAATAAGGTGCCTGACTATTCTAGTCTTCGTCTCTTTGGCTGTGTGTGCTATGTG
CTTCTTGCACCTCATGAACGCACGAAGCTGACTGCTCAATCTGTCAAGTGTGTTTTTCTC
AGCTATAGTTCTGAGCATAAGGGATATCGTTGTTGGGACCCAGTTGGACGTAGGATGCGG
ATTTCTCGAGATGTTATTTTTGATGAATCCCGTCCTTTCTATCCTCATCCTTCTTCTGAT
GTTTCCCCGGAGTCTTTGGTCGATCCCCTCTCCTTCTTAATCTTACCAGATACTTCTATT
GCCATCACCCCTTTATCTCGTCCGGCACCTCCTCACATGGTCCCCCCTGTAGTCTCCTCG
CCTGTTCATCGTGCTGATGTGCTTTCCCCGGAGTCTACTTCTCTGGAATGTCCTACTGAT
TTTTCTGTAAAGCCACCGGTGACACATGTCTATACTCGTAGAGTTCGGCCCTCTGATGTG
CCATCTTCTTCTGATGTGCCATCTTCTATTGTGCCTTCTTCGTCTGATATGCCTTCTTCT
CCTACTAAGGCCTCTCTTTCAAAGGATTCACCTCCTGAGCAGCTTCTTCGTCGTAGTCAT
CGTCTTCGTAGGCGTCTTGATTGGTATTCTCCTTCTGCTTATGCTGCCACTGTACTTTCG
GAGCCGTCATCTTATCGTGATGCTCTTCCTCATCCGGAATGGCAACACGCTATGGCTGAG
GAGATTGCCGCTCTTGAGCGCACTCACACGTGGGACCTTGTTCCTCGTCCTGCCAATGTG
CGCCCTATTACATGCAAGTGGGTTTATAAGGTGAAGACTCGCTCTGATGGCTCTCTTGAG
CGCTATAAAGCTCGTCTTGTTGCTCGTGCTTTTCAGCAGGAGCATGGTCGTGACTATGAC
GAGACTTTTGCTCCAGTTGCTCACATGACCACTGTTCGCACCCTTCTTGCTGTGACCTCT
GTTCGTGGGTGGTCCATTTCTCAGCTTGATGTCAAGAATGCCTTCCTTAATGGTGAGCTG
CGTGAGGAGGTCTATATGCAGCCGCCGCCTGGGTATTCTATTCCTGAGGGTATGGTTTGT
CGTCTTCGTCGCTGACTTTATGGGCTAAAACAAGCTTCTCGTGCTTGGTTTTAGCGTTTT
GCCTCCGTGGTCACTGTTGCTGGGTTTTCTGCCAGTGCACATGATCCTGCCCTGTTTGTA
CATACTTCACCTCGAGGTCGGACTCTTCTCCTCCTTTATGTCGATGATATGATCATTACT
GGCGATGATTCTCAGTATATTGCCTTTGTCAAGGCCCATCTCAGTGAGACGTTTCTTATG
TCTGATCTTGGTCCTCTTAGTTTCTTTTTTGGGATTGAGGTTTCTTCTATGCCCGAAGGC
TTCTATCTGTCTCAAGAAAAGTATATTCAGGATCTTCTTGATCGGGCTTCTCTTACTGAT
CATCGGACTGTTGAGACTTCCATGGAACTTAATGTTCATCTTCGTGCAACTGATGGTGAG
CCCCTTGAGGATCCCACTCGTTATCGACATATCGTTGGGAGTCTTGTTTATCTTGGTGTT
ACTCGTCCTGATATATCTCATGCTGTGCATATTCTGAGTCAGTTTGTTTCAGCTCCTTCT
CATCTTCATTATAGTCATCTTCTTCCCGTCTTACGTTATCTTCGTGGGACTATTTCACGC
CATCTATTCTTTCCACGCTCTAGTTCCTTACATCTCACGGCTTATTGTGATGCTACATGG
GCTAGTGATCCTTCTGATCGTCGGTCTCTTTCTGCCTATTGTGTTTTTCTTGGTGGTTCC
CTTATTGCTTGGAAGACTAAGAAGCAGGTAGCAGTTTCTCGTTCGAGTGCTGAGGCTAAG
TTGTGTGCTATGGCGTTTGTGCCGGCAGAGGTGACTTGGTTACGGTGGTTGCTTGAGGAT
TTTGGTGTTTCAGTTTCTGTGCCGACTCCTCTTTTGTCTGACAGTACAGGAGCTATCAGT
ATTGCTCGTGATCCAGTGAAGCACGAGCTTACTAAGGTCCTGTTTGGCATGGCTCCACTC
CTAAACTCCAGCAACTCCATTAAAAAATTCAGCCAAACACTCCAACTCCAAAATTCCATG
GAGTTGCCAACTCCATGGAGCTGTAGTGCAAATGGAGGTGGAGTTTTGGAGCACCTCTTT
TGCTGCTCCAGAAACCTCTCTTTTGAACCTTCTCGTGGAGTTGGTGGGTAATTACCCACC
AATGCCACTAGTTACACAAAAAAACGTTTCATTCTATTCTCCCTTCTATTCTCCCGAGCC
CCACTCGCCGCCAGAGCCCTGCCCGTCGCCGCCCCCGTGGCCGGCCGGCCCCGCCGCCCG
TCGCCCGCCACCGCCCGTCACCGCGCCCGTCGCCCGTCGCCGCCTGCCGCCACCCGCCGC
CGCCCGTCGCTGCCCGCCGCCGCGCCCGACGCCGCCCGTCGCTCACCGCCCGTCGCCCGC
CGCCGCCCGTCGCCCGTCGCCCGTCGTCGCCTGTCGCCACCCACCCAGCCGCCTATCATC
GCCCGTCGCTGCTCGCCGCCCGTCGCTGCCTGTCGTCGCCCGTCACCACCCGCCGCCCCG
TCGCTACCCACCCCGCCGCCCATGGAGGGTCTCCCGTGTGCGGCACAATGCAGTGGAAAA
AGGGGAAGAAGAAGATGGGATAGAGAGGATGACAAGTGGGGCCTTAATTGGGGGGCAACA
ATGGCAATCCACACTGAAATCGATCTTTTTTGGAGCTGAAAGCACCCATCTAGCCAAACA
CCTCATTTTTGTTCTGGAGTTTTGGAGCGGAGTTGGCTCCATGTGGAGTTCTGGAGTGGA
GCAGCTCCACCCGGAGTTGGAGCCATGCCAAACAGGGCCTAAGCATATTGGTGTGGATGT
TTCTTATACACGTTCACAGGTTCAGGATGGGGTTATTGCTCTTCAGTATGTGCCTTCCGA
ATTGCAGCTGGCTGATTTCTTTACCAAGGCACAGACACGTATTCAGCATAGATTTTTCCT
CTCCAAACTCAGTGTTCTTGACCCACCATGAGTTTAAGGGGGGTGTTAGATGTATATGTA
CGGTTGGTGTTTACCTTTTCTATTAGGGGGTTTTCTGTATATTTTCCCCTTCTTGTACCT
GTATATATATATGGGCCTAGAGCCCATGTTATGAATACAAGTGCTATTCCTAACA
>RLCsiAle_Retrofit_0804
TGTTAAGAAAACGTGTTGGTGTAGGACTTTGTTAAAGACCTGCTCACGTACAGCGCATGG
CAATCCTGTCAAGGTACGTCGTACAGCAAGGATTAGGCGCATGAAGCTATCTGGTTCCAT
GAGATAAAGACGTAGAATATTGTAACAGATAAGAAGATAGTTAAAGATAGGAAGGTTTAA
CTGTGTACTTGAAAGTCAAGCTGTAATCTATCTCCATGTAATTGTGACAGCCTCCGGCAC
TATATAAACGCGGAACCGTGGGATGCGAGTTTGCTAACCACGTTTACCAAATAGCTTTAC
ATCTTTACATGGTAATCAGAGCCATCTTCATCTAAGAAGCGTCAACGTCATGGCGACATC
CTCTTCCTCGGCGACAGCATTGGCGCCGCTTGGTCCCCAAGTCACCGAGAAGCTTACCAG
AGATAATTACGTGTTGTGGAAGGCGCAAGTTCTTCCACCCATCAGAGGGGCGCAGCTATT
GGGAATCCTAGAGGGATCCGTCAAAGCCCCATCTGAGTTTCTGGAGATCGTCAGGGAGGA
CAAATCCAAGGAGATTGTTAGCAACCCGGCATATTCCTCATGGCTGGCGCAAGACCAGCA
AATTCTCGCGTTCCTATTCAACTCAGTTACAAAGGACGTGCTTGGACAGGTTGCAACCCT
GTCCTCATCTGCAGAAGTGTGGGTGGCGCTGGAAAATATGTTTTCCGCCCAATCCCGAGC
AAGAGTGACTCATCTACGGATGCAATTGTCAACTCTCAAGAAGGGAAGCATGACGACATC
AGTCTACTTCAACAAGATGAAAGCACTCGCCGACGAGCTTGCCGGTGCTGGGAAGAAAGT
AGAAGACGATGAGATGATATCCTTCATTCTTTCTGGCTTGGACAGTGAGTATAATCCTAT
TGTTACTTCTGTCATGGGTCGTACTGATCAGATTCCTTTGAGCGAATTATATGCTCAGGT
GATGGCATATGAAACAAGGCTGGAGATGTTGCGTGACAACTCTGGCAGCCAGTACATGTC
GTCTGCCAATTCTGCATCCAGAGGTCGCGGTGGTGGTTATAACCCACGTGGTCGTGGGAA
CTTTGGCCGTGGCCGTGGAGGAAATCGTGGAGGCCGAAGCTATGGTGGTGCCGATGATGC
TCGTCAATCTTTTAGGAGTGGCGGCTAGGGAAACAACAAGCCAAAGTGCCAAATTTGTGA
TCGGCCAAATCACACAGCAAGAGAGTGTTGGTATAGATATGATGATGACAATCAAGCGAA
CAGCAACAAGACATCCAACTCTAGCCCTGCTGCAGCATATGGGATTGATACAAATTGGTA
TGCAGATAGTGGCGCCTCAGATCACATCACTTCCAATTTGGAGAAGCTGACTGTGCAAGA
AAAGTACGGCGGTCGAGATCAAGTATACTCTGCAAGTGGCCAAGGTATGAGGATTAATAA
TATCGGTCATTCTATTTTGCAAACCCCCTCTCGCAATCTGGTCTTGAGAAATATTCTTCA
TGTTCCAAGCTCACATAAAAATCTTGCATCTGTCCATCGCCTCACCCTTGACAATAATGT
TCTTTTTGAATTTCATCCAAACTTTTTCCTTATCAAGGATCGGGCAACGAGGAAAATTCT
TCATCGAGGAAGATGTGAAGGGGGTCTCTATCCCTTGGTGCCGCACAACTCAGATGGCAG
CCCAAGCAAAGAAGTCCTCGCCGCAGTTAAACCGACGATAGAACGGTGGCATAGTCGTCT
AGGACATCCTGCTTTTCCTATAGTATCTCGTATTCTTAGAGATCATAACCTACCTTTTAT
TAGCAATAATACTATCAATTCAGTGTGTGATTCTTGCCAAAGAGCTAAAAGTCATCAGCT
ACCTTATTCCACATCTGAGAATTCCGCTCCTGCTCCTCTTGTTTTGATCCACTCCGATGT
ATGGGGGCCAGCGCCTACATCTGTTGGGATGTTCACCTATTATGTCAGCTTCATTGATGA
TTTTAGTCGCTACACTTGGATTTACCTCCTTAAAAATAAATCAGATGTGTTCAATGTGTT
TCTAGACTTCCAAAAATTAGTTGAAAGACAATTTGATAAGAAAATCCTCTCTATGCAAAT
AGATTGGGGTGGTGAGTATAAAAAGTTAAATGCCTTCTTTCAAAGGAGTGGGATAACCCA
TCGGGTCTCATGTCCCCATGCGCATCAACAGAATGGGTCTGCTGAAAGAAAACATCGGCA
CATAGTAGAAGTTGGGCTAGCTCTTCTTGCTAAAGCATCTATGCCTTTGAAATTTTGGGA
TGAGGCATTCCTTGCAGCCACCTATCTTATAAATCGCCTCCCTAGCAAGGTCACTGATTA
TCAATCTCCTCTTGAGCTTCTATGTCGTGAACAACCAAACTATTCCTTTCTTCGTACATT
TGGGTGTGCCTGCTGGCCGAACCTTAGACCCTTTAATGCTAAAAAGCTATCTTTCCGCTC
TGTCCGATGTGCTTTCCTCGGTTATAGTTCTCTCCATAAAGGTTACAAGTGCCTCGATAT
ATCGACAGGGCGAGTGTATATCTCTCGGGATGTCATATTTGATGAAGCAGTGTTCCCCTT
TGAAGCTTTACATGAAAGTGCTGGAGCAAGGCTCCATCAAGAAATATTACTCCTTCCTTC
ACATCTTCGTTCCAGCTATGGGGAAGCAAATAGTGATGATATGGTATTATCTAATCCTCA
TAACAATTTTTTCAGTGATGATTGTGATGCGCAGGAAGTCTCCAGGAATCAAACAGAGGC
ATCGGATCCTATTTCAGGCACTGGATTGCCATCTTTGGTTAACAGCCCGGGGAGCACGGA
AGGCCAGATGGATCCGCTGGCGGACGGCTCCAGCTTCCAAGCGGATACGCCGTACCCGGC
TGGCGTAGCTCCAGCGGATACTCTCGCTTCATCTGCTGCCCCTACATCAGCGCCAAGGGG
GAACGACTCCGGATTCGCTGCGGAGTCTCCTACGGACGACGGACCATCCGCGGACGGCGG
ATTTTCTACGGATGACGGGCAACAGCGAGTTACAACCAGATCGCAGCGTGGAATATTCAA
ACCCAAAATGTATACAGATGGTACTATTCGGTATACAGGATTTTGCTCGACAGGAGAGCC
TGATGGCCTAGTTGAGGCACTTGGTCATCCTCGCTGGACTCAAGCTATGAAGGAGGAGAT
TGGTGCATTACACCGAAATAAAACATGGCGATTAGTTCCACCCAAGCAAGGTGTAAATCT
CATTGATTGCAAATGGGTCTACAAGGTGAAAAGGAAGTCTGATGGAAGCATTGATAGATA
CAAAGCTCGGCTCGTAGCAAAAGGGTTTAAACAAAGGTATGGAATTGATTATGAAGATAC
TTTTAGTCCTGTTGTAAAAATTGCTACGGTTCGATTGGTCTTGTCTATAGTTGTTGCCAG
AGGATGGTGCCTACGACAGTTGGACGTTCAGAATGCGTTTTTACATGGCGTTCTTGAAGA
AGAGGTGTACATGAGACAGCCGCCAGGCTTTGAGGATCCAAAACATCCCAATTTTGTGTG
CAGGTTAGACAAAGCATTATATGGGTTGAAACAAGCTCCTAGAGCCTGGTATGCTCGGCT
CAGCTCAAAGTTGTATGATCTTGGGTTCAAAGCTTCAAAATCAGATATGTCGCTTTTTAT
TTATTCAAAAGGAGGTGTCACAATTTTCATGCTTATATATGTGGATGACATTATTGTGAC
TAGCTCGTCACCCAAGGCTATCACAGCACTGCTGACGGATTTGAAAGAAGAATTTGCTCT
CAAGGATCTTGGAAGCTTAAATTATTTTCTTGGTATTGAAGTGCAGCCAATGCGAGGTGG
TATTCAATTATGCCAAGAAAAATATGCAAGAGATATCTTGACAAGAGTTGGTATGCTGAA
CTGCAAGGAGTCACCAACTCCCTTGTCATCAATCGAAAAGATGTCAAGGGAAGACGGTGA
GCTCCTGTCGCCGGGTGACTCAACTCGATATCGAAGTATAGTTGGAGCATTGCAGTATTT
GACTCTGACTCGGCCAGATATAGCGTTTGCTGTAAATAAAGTTTGTCAGTTCTTGCATGC
GCCGACGACATCTCATTGGAGTGCAGCAAAGAGGATTTTGAGATATGTCAAAGGAACAAT
CAGTATGGGATTGAGTATTAAAGCTTCAGATTCCGTCCTTGTTAGTGCATTCTCTGATGC
TGATTGGGCAGGATGTGTTGATGATCGTCGGTCGACAGGAGGGTTTGCTGTATTCTTTGG
ACCAAACCTGATTTCCTGGAGTGCTAGGAAACAGCCTACGGTGTCAAGATCCAGTACAGA
AGCTGAGTACAAATCTCTTGCCAATGCTACTGCTGAATTAATTTGGGTAGAGACGTTGCT
AAAAGAATTGGGAGTAAAATATCAAATTCCTCGCTTATGGTGTGATAACCTTGGAGCAAC
ATATCTATCAGCAAATCCAGTGTTTCATGCAAGGGCTAAACATATTGAGATTGATTTTCA
CTTTGTTCGAGAAAGGGTTACAAGAAAACAGTTGGAGATTCGGTTTATACCCTCAGGAGA
TCAACTAGCGGATGGTTTCACAAAAGCGCTTGCTACACAGAAGTTCAAGATGTTCAGAAA
CAATCTTAACATGGTTAAGAAACCGGGTTAAGATTGAGAGGGGTTGTTAAGAAAACGTGT
TGGTGTAGGACTTTGTTAAAGACCTGCTCACGTACAGCGCATGGCAATCCTGTCAAGGTA
CGTCGTACAGCAAGGATTAGGCGCATGAAGCTATCTGGTTCCATGAGATAAAGACGTAGA
ATATTGTAACAGATAAGAAGATAGTTAAAGATAGGAAGGTTTAACTGTGTACTTGAAAGT
CAAGCTGTAATCTATCTCCATGTAATTGTGACAGCCTCCGGCACTATATAAACGCGGAAC
CGTGGGATGCGAGTTTGCTAACCACGTTTACCAAATAGCTTTACATCTTTACA
>RLCsiAle_Retrofit_0805
TGTTAGACAGTAGATATACGGCCCATGGGCCTGCCCCTAGTGGCTCCCCTTGTGGCCTAT
ATGTATACACTGATTATGCCTATTGAATATTAATCCAAGTATTATACAACCCTAATACTC
TCTCATGGTATCACGGGTCGGTTCTCGATCCCGCTTCCGCTAGAGCCGCCGCTGCAGCGC
CTCTCGCCGGTGCCCGCCGCGCCGTCGCCGAGAGTCCCTCGCCGGCTCCCCTACCCCTAC
CCATGGCCGATGACGACGTGCTCTCCGAGGAGGAGCGCGCGCAGCGCGCCGCCGTCGCTG
CCGCGGCCGCCGCCAAGGCCGCGGCCGATCGCGAGGCTGCCCTCGATGCGCTCGAGGCCA
AGCATGCCGCGGTCCATGCACAGGCTCTCGCCGTCATCAACATCAAGGTGTTGATCCCCA
TCACCCTCGATCGCGTCTCCAACAATTATGATCGATGGCGCAAGGTCTTCCTCGTCGTCC
TCGGCAAGTACGCGCTGACCGATCACGTCCTGTCCGATGCCGCCCACCCCACGCGATCCG
CATGGGCGCAGATGGACTGCACCGTGCTGTCGTGGATCTACGTCACCATCAACGCCGATC
TGCAGCAGCAGGTCATGCTCAAGGAGCCCTCCGCTCGCGTCGCGTGGCTCGCCCTCGACG
ACGAGTTCCTAGGGCAGCGTGAATCACGCGCCCTCCTCCTCTCCGCCGAGTTCCGCAACT
TCAAGCAGGGCGCCCTCAACATCACCGACTATTGTCGTCGGTTGGAGACGATGGCGAGCG
CCCTCGCTGAGTTCGGCGATCCCGTCAGCGATCGGACGCTGGTGATGACGCTGATCCGCG
GCCTCAATGGCACTTTCCGCCATATGATGTCGCATCTGAAGCTCCAGCGCCCCTTCCCAC
CTTCAACGAGGCGCGGAACCTTCTTCTCCTCGAGGAGGTCGATCTCAAGGACGCGGCCGC
CGATGATCCGCCTCCCCCTGCTGCCCTCTACACGTCCGGCGGTGGCGCCCCGCAGCACCC
CTCCGGTGGGCAGTCGGGCGGTGGCCAGGGGCGCGCCCCATCCGGTGGCGGCAACGCCGG
GCAGCGCAACAACAACCGCCGCCGCGGCAAGAACAAGAACAACGGCAACGGCGGCGGCAA
CGGCGGCGGATCCAACGGCGGCCCCGGCGGCCCTGGCGTCGGTGCGGGTGGCTCTGGGGG
CGGACCTCGGCCTAGGCCTCCACCGCCGATGAACCCCATCCCCAACTCGTGGGGTGGCAC
GGCTCAGTTCTGGCCGTACCCCTACGGCCCCGGCGGCGCCATGCATCGTCAACAACAACC
GCCGGCCGCCTTCCACGCCCAGCAGCAGCCCGTCTACGCGCCGCAGCAGGTGCCCTACAT
GCTGCAGCAGGGCGCGCCGAGTGTCCCACCCGGCTTCGGCTATGGGGGTGTGCCCTCTTC
ACCCATGGCACAGCAGCAGCAGCAGGCGCCATGGACTCCCATGGCTGGTGGATCGTGGAA
TCAAGGCTCCCTCATCGACAATTTCAGCACCATGTCGCTGAACGTGCCCTCTCCTTCGAA
CGAGTGGTACATCGACTCGGGTGCCGGCTCTCACATGGCAAACAACGCTGGTATACTCAC
CTCCTCCTATCCCTCATCCTCTCATCCTTCATCAATTATTGTCGGTAACGGTGCGTCCCT
CCCCGTTACTTCCGTCGGATCCTCCTCTTTTGTTACACCGCGTCGGTCACTAGTTCTTTC
TAATGTTCTTGTTGCTCCTGGCATTATTAAGAATCTAATTTCCGTTCGCTGCTTTACCAT
TGATAACAATTGTTCCATTGAGTTTGATCCGTTCGGTCTTTCTGTGAAGGATCTTCAAAC
ACGGAGCGTGATCGCTAGATGTAACAGTACGGGTGACCTCTACCCTTTCTTTGTTGCACC
TGCCACCAGCACCACTGCCCTCGCCGCCACTACATCCACGTCCGCCCTATGGCATCGCTG
TCTAGGTCACCTAGGGTCTAATGCTTTGTCCAAGCTTATTAGCTCCAATGTCATTTCATG
TAATAAGTGCACGACTGACCCTTTATGTCATGCTTGTCAATTAGGTCGTCATGTACGGCT
CCCATTTAGCTTGTCATCCAGTCATGCGTCCAAACCTTTTGATCTCATTCATTGTGATCT
TTGGACATCTCCTGTTTTGAGTGCCTCGGGATATAAATATTATCTTGTTATTCTAGATGA
TTGCACTCATTATGCTTGGACATTTCCTTTACGTCTCAAATCTGAAACGTTTGAGCTGCT
GTCCCATTTTTTTGCCTTTGCACGCACTCAGTTTGGCGCCTCCGTTAAGGCCGTCCAGTG
CGACAACGGCCGCGAGTTTGACAACTCCTCGGCCCGCACGTTCCTCCTCACCCATGGCGC
CACCCTTCGCATGTCGTGCCCCTACACATCCCAGCAAAACGGTCATGCCGAGCGCATTCT
TCGAACGATTAATAATATTATTCGTTCTCTTCTTTTTCAGGCTAGCTTACCCCCTGTTTA
CTGGGCTGACGCTCTCCATACCTCCACATATCTTCTCAACCGTCATCCCACAAAAACCTT
AGCTGGCCGCACACCTTACCTAGCGCTCCATGGCACCCCTCCATCCTACGATCATCTCCG
TGTGTTTGGATGTGCCTGTTATCCTAACTTGTCTTCCATTGCTGCAAACAAGTTCTCACC
TCGCTCCACTCTTTGTGTCTTTCTCGGCTATTCCGAGGATCATAAAGGTTATAGGTGTCT
TGATCTTCACTCAAATAGGATCATTGTGTCTAGACATGTTATCTTTGATGAGTCCTCCTT
TCCATTCGCCAACATGTCTACATCTCCTATTGATCCTACCACCCTAACCTTTTTGAGCGA
TGAGGACACTGTCACTTTGCCCATTGGGCCTAGTGTCGCTGCTGCAGGTACCCCGACCGT
CACTGATGCTGCCCCCGGCGCTGCTGCCCCTGCGGACACACCGTCCCAGGCTGCTGCCGG
TAGCGCCCCTGGCACTCCCGGCGCCTCCAACGGCGCCCACGTCGCCCCGGCTAGCCTCGG
TGCTGCTGCCCCTGGGGATCCGTCGCCCCAGGTCGCTGCCAGTAGCACCGGCGCTCCGCT
TGGTACCGCTGCCCCTGCGCCGCAGGTTGCTGCCAGCGGCACCCGGCGTACTGCCTCCAC
AACGCCACTCGTCATCACGCCGGTAGCTAACGAGCACAGCATGCGCACTCGAGGCAAGTC
CGGCTTCGTGCAACCGGTCGATCGTCTCAACCTCAGTGCTGCTGCTCTTTCTCCGCTACC
ACAATCCGTTCGGTCTGCACTTGTTGATCCGAACTGGCGCGCGGCCATGCAGTCTGAGTT
CGACGCTCTCAAGGCTAATGACACCTGGTCGTTAGTGCCTCGACCTCTGGGAGTCAACAT
TGTTACTGGCAAATGGGTTTTTCGGCACAAGTTCTTGGCAGATGGCACACTTGATCGCTA
TAAGGCTCGATGGGTTTTGCGCGGTTTCACTCAGCGACCTGGCGTTGATTATGATGAGAC
ATTCAGCCCTGTTGTGAAGCCTGCTACGGTCCGTGTGGTTCTCAGCCTGGCTCTCTCTTG
CTCGTGGCCTATGCACCAGCTCGATGTGAAGAATGCCTTCCTCCATGGTCATCTTACAGA
GACAGTGTACTGCTCTCAGCCTTCGGGGTTTGTTGATTCGTCACATCCGAATCATGTCTG
TCGTCTCAACCGGTCACTCTATGGGCTGAAGGCGCTCCTCGTGCTTGGTGCACTCGGTTT
GCCACTTTTCTCACTTCGATTGGGTTTGTTGAGTCGAAGTCAGATGCCTCCTTATTCACA
TACTATCGAGGCAGTGAAGTGGCTTATCTCCTGCTTTATGTTGATGATATTGTGCTCACA
GCTTCATCGTCAGGTTTTCTTCAGCGGATTATTTTAGCTCTCCGCCAGGAATTCTCTATG
ACTGACATGGGTCCGTTGCATCACTTCTTGGGCATTTCCGTTGAGCGCCGAGGTGATTGC
CTGTTCCTCTCCCAGCGTCAGTATCTTTTGGATATTCTGGACAGGGCGGGCATGCGTGAC
TGCAAGCCTTGCAGTACTCCCGTGGAGACTCACTCCAAATTGTCAGCTGATGGAACACCT
GTGACAGATGCTACAGACTACCGCAGTATTGCCGGAGCCTTGCAGTACCTCACCTTTACT
CGTCCAGATATTGCCTTTGCAGTGCAGCAAGTGTGCTTGTTCATGCATGACCCCAGAGAA
CCACATCTTGCTGCTATGAAGCGCATTCTCAGATACTTGCAGGGCAGTCAAGACCTTGGC
CTTCACCTCTCTCGCAGTGCACCAGACACTCTTACAGTATACTCTGATGCTGACTGGGCA
GGATGTCCAGACACTCGCCGTTCTACCTCGGGGTTTGCTGTGTTCCTTGGCGACAATCTC
ATTTCATGGTCTGCCAAGCGTCAGGCAACAGTATCCCGTTCGAGTGCAGAGGCTGAGTAC
CGTGGTGTGGCGAATGGTGTCGCCGAGGCTTGTTGGCTGCGTCAGTTACTTGGTGAGCTT
CGCTGTCCTCTCCGCAGAGCTACCATCGTCTATTGTGACAACATCAGTGCTGTTTATCTC
TCCACCAATCCAGTCCAGTACCAGCGTACCAAACATGTCGAGATTGATCTTCACTTTGTT
CGTGAGCGAGTCGCTCTTGGAGAAGTCCGTGTGCTGCATGTCCCTACCTCTTCGCAGTAT
GCTGACATCTTCACCAAGGGACTTCCGACATCAGTGTTCACAGAGTTTAGGTCCAGTCTT
AATGTTCGCGGTGCTCCTACCTCAGACTGTGGGGGTGTGTTAGACAGTAGATATACGGCC
CATGGGCCTGCCCCTAGTGGCTCCCCTTGTGGCCTATATGTATACACTAATTATGCCTAT
TGAATATTAATCCAAGTATTATACAACCCTAATACTCTCTCA
>RLCsiAle_Retrofit_0809
TGAAAAATATGTAGAACAATTTGGTAAACGTGGTTAGCAAACTCGCATCCCACAGTTCCG
TGTTTATATAGTGTTGGAGGCTGTCACAAAATACATGAGATAGATTACAGCTTGTCTTTT
GAGCATACGGTTAAACCATCCTAACTCTACCAAGGACGTTACAATATTCTAGGACTCTAT
CTCTCGGAGCTGGATAGACTCGTGCACCTTATCCTTGCCTTGCGTCATACCTCAACCAGG
TTGCCGTGCGTTAGCTTGAGTAGTCCTGTACCAACACGTTTTGCTTAACAGCCCCTCTCA
ATCTTAACCCGGTTTCTTAACCATGTTAAGATTGTGTCTGAACATCTTAAATTTCTGTGT
AGCAAGTGCTTTTGTAAAACCATCTGCTAGTTGATCTTCTGAGGGTATAAACCGAATCTC
CAACTGTTTCTTTGTAACCCTTTCTCACACAAAGTGAAAATCAATCTCAATATGCTTAGC
TCTTGCATGGAACACTGGATTTGCTGAGAGATATGTTGCTCCAAGGTTATCACACCATAG
ATGAGGAATTTGATATTTTACTCCCAATTCTCTTAGCAACGTCTCTACCCAAATTAATTC
AGCAGTAGCATTAGCAAGAGATTTGTACTCAGCTTCTGTACTAGATCTTGACACTGTAGG
CTGTTTCCTGGCACTCCAAGAAATCAGGTTCGGCCCAAAAAAGACAGCAAACCCTCCTGT
CGACCGACGATCATCAACGCATCCTGCCCAGTCTGCATCAGAGAATGCACTGACCATAAC
TGAGTCTGATGCTTTAATACTCAACCCCATACTGATCGTTCCTTTAACATATCTTAAGAT
CCTCTTTGCTGCACTCCAATGAGTTGTTGTTGGCGCATGCAGGAACTAACAAACTTTGTT
TATAGCAAATGCTATATCTGGCCGAGTCAGAGTCAAATATTGCAACGCCCCTACTATGCT
TCGGTACCGAGTTGAGTCACCCGGCAACAGAAGTTCTCCATCTTCCCTTGACATCCTTTC
AGCTTAGGACAAAGGAGTTGGTGATTCTTTGCAATTCAACATACCAACTCTCGTCAAAAT
ATCTCTTGCATATTTTTCTTGACACAATTGAATACCTCCTTGCATCGGCTGAACTTCTAT
ACCAAGAAAATAGTTTAGACTTCCGAGATCTTTAAGGGCAAACTCCTCTTTCAAATCCTT
TAGTAACGCTGCCACAGCCTCAGACGATGAGCTGGTTACAATGATATCGTCCACATATAT
AAGCATGAAGATTGTGACACCTCCTTTTGAGTAGATAAATAGCGAAGTATCTGATTTTGA
AGCCTTAAAGCCAAGATCACACAATTTTGAACTGAGCCGAGCATACCAGGCTCGAGGAGC
TTGTTTCAAGCCATATAACGCCTTGTCTAGTCTGCACACAAAATCAGGACACTTTGCATC
CTCAAAACCTGGCGGCTGTCTCATATACACCTCTTCTTCAAGAATGCCATGTAAGAACGC
ATTCTGAACGTCCAACTGTCGTAGACACCATCCTCTTGCAACAGCTATAGATAGAACCAA
ACGAACAGTAGCAATTTTTACGACAGGACTGAAAGTATCCTCATAATCAATCCCATACCT
TTGCTTAAATCCCTTCGCGACTAGACGAGCCTTGTATCTATCAATGCTTCCATCAGATTT
CCTTTTCACCTTGTAGACCCATTTGCAATCAATAAGATTTACACCTGGCTTAGGTGAAAC
TAAATGCCACGTCTTATTTCGATGCAACGCATCAATTTCCTCCTTCATAGCTTGAGTCCA
ACGTGAATCACCAAGTGCCTCAGCCAAGGAGTCAGGTTCTCCTGTGGAGCAGAAACCCGT
ATAGCGAATTGTGCCATCCGTATATGTCTTTGGTTTAAAAATACCATGCTAGGACCTCGT
CATCACACGTTGCTGCTGCTGTGCACCGGGAACCGCAGAAGATCTGGCCTGGTCAGCTAC
CGCAGAGTTCGTAGAACATCCGTCCGAGCTTCCCCCTGTTGCTGGCGCGCTGTCCGGGGT
GGATCCGCTCGACGCCAATTGCTGGCTACCAGCGCTCTCGCCAAACAGAGGCGAGGCAGG
AGACGCGCCTGGCGTGTACGGTGGAGAATCGGCCTGAGAGTCTGAAGCGGCCGGAAACGG
ATATGAGTGCATCTGAGTTTCTGTGCCACATTGTCTGGCAGCTGGAATTTGCAAGCTTAC
GCCTGGAAACAAGCCTAACGCATCTGTTTCATCCCTGCGTGCTTCCTGTGCATCATCAAC
ACTAGAAAAATTGTTATGAGGGTTAGATAATACCAAATCATTACTATTTGCTCCCCCAAA
ATTAGGACGAAGGTGTGAAGGAAGGAGTAGGATCTCTTGGTGAAGTCTCGCCTCGGCATT
ATCATGGAGAGCTTCAAAAGGAAATACTTCTTCATCGAATACGACATTTCGAGAAATATA
CACTCGCCCTGTCGAAATATCTAGGCACTTGTAACCTTTGTGGCGTGAACTATAACCAAG
AAAAGAACATCTGACAGAGCGGAAAGCGAGCTTTTTAGCATTAAAAGGTCTAAGATTCGG
CCAGCAGGCACACCCGAATACTCGAAGAAAGGAATAGTTGGGTTTTTCATGACACATTAG
CTCAAGAGGGGATTGATAATTGGTGACCTTGCTGGGGAGGCGGTTGATGAGATAGGTGGC
AGTGAGGAAAGCCTCATCCCAAAACTTCAGAGGCATGGAAGCTTTAGCAAGAAGAGCTAA
CCCAACTTCTACTATATGACGATGTTTGCTTTCAGCGGCTCCATTCTGTTGATGTGCATG
AGGACAAGAAACACGATGAGTTATCCCAGTCTTTTGAAAGAAGGAATTTAGCTTTTCATA
CTCACCTCCCCAGTCTGTTTGCATAGAAAGAATTTTCTTATCAAATTGTCTCTCAACTAG
TCTTTGGAAATCCAGAAATACATCGAACACATCTGATTTGTTTTTAAGAAGATAAATCCA
GGTGTAGCGACTGAAATCATCAATAAAACTGACATAGTAGGTAAACCTCCCAACAGATGT
GGGCGCCGGCCCCCACACATCAGAGTGGATCAAAGCAAGAGGAGCAGAAGCTGAATTTTC
AGACATAGAATAAGGTAACTGATGACTTTTAGCTCTTTGACATGAATCACACACTGACTC
GATAGTATTATTGCTAACAAAAGGTAGATTATGAGCTCTAAGAACACGAGAAACTATAGG
AAAAGCAGGATGTCCTAGACGACTATGCCACCGTTCTGTCGTCAGTCTGCTCACGGCTAG
GACTTCTTTATTGGGGATGCCACCTGACTTGTATGGCACCAAAGGATAGAGACCCCCTTC
ACATCTTCCTCGATGAAGAATTTTCCTCGTTGCTCGATCCTTGATAAGGAAAAAGTTGGG
ATGAAATTCAAAAAGAACATTGTTGTCAAGTGCAAGGCGATGAATGGAAGCAAGGTTTTT
ATGTGAGCTTGGAACATGTAGAATATTTCTTAAGAAAAGATCGCGGAAAGGGGTTTGCAA
AATAGAATGACCGATATTATTAATCCTCATACCTTGGCCGCTTGCCGAATATACTTGATC
TCGACCGCCGTATTTTTCTTGCATAGTTAACTTCTCCAGATTCGAGGTAATGTGATCTGA
GGCTCCACTATCAGCATACCAGTTTGTATCAATCCCATAGGCTGCAGCAGGACCGGAGTT
GGACGTCTTGTTGCTGTTTGCTTGATTATCATCATCATACCTGTACCAGCACTCCCTTGC
TGTATGATTTGGCCGGTCACATATCTGGCACTTTGGCTTGTTGTTTCCCTGGCCCTGGCC
GCCACTCCTGAATGCTTGGCGACTATCATCAGCACCATAATTTCTGCCGCCTCGACTTGC
TCCACGGCCACGGCCAAAATTCCCTCGGCCACGTGGGTTGTAATTACCCCCACGGCCTCG
CGATGCAGCATTTGCAGACGAGCTGTACTGACCACCAGAATTATTACGCAACATCTCCAG
CCTTGTTTCATACGCCATCACCTGAGCATACAACTCGCTCGAGGGAATTGGATCAGTACG
GCCCATGACAGAAGTAACAATGGGATTATACTCACTATCCAAACCAGCAAGGATGAAGGA
TATCATCTCGTCATCTTCGACTTTTCTACCAGCACCGGCGAGCTCGTCGGCGATCGCTTT
CATCTTGTTGAAGTAAACTGAAGTCGTCATACTTCCCTTCTTGAGAGTTGACAACTGCAT
TCGTAGATGCGTTACTCTTGCTCTGGATTGGGCGGAGAACATGTTCTCCAGTGCCGCCCA
AACTTTTGCAGATGAGGAGAGAGTTGCTACCTGTCCAAGCACATCTTTTGTGACTGAATT
GAACAGAAAAGCAAGGATCTGCTGGTCTTGCGCCAGCCACGAGGAGTACGCCGGATTGCT
AACAATTTCCTTGGACTTGTCTTCCTTGACGATCTCCAGAAACTCAGATGGGGCTTTGAC
GGATCCCTCCAGAATTCCGATCAGCTGCGCCCCCCTGATAGGTGGGAGAACTTGCGCCTT
CCACAAGACGTAATTATCTCTAGTAAGCTTCTCGGTGACTTGGGGGCCAAGTGGCGCCAA
TGCTGTCGCCGAGGAGGAGGATGTCGCCATGACAGTCGACGCTTCTTAGATGAAGATGGC
TCTGATTACCATGAAAAATATGTAGAACAATTTGGTAAACGTGGTTAGCAAACTCGCATC
CCACGATTCCGTGTTTATATAGTGCTGGAGGCTGTCACAAAATACATGAGATAGATTACA
GCTTGTCTTTTGAGCATACGGTTAAACCATCCTAACTCTACCAAGGACGTTACAATATTC
TAGGACTCTATCTCTCGGAGCTGGATAGACTCGTGCACCTTATCCTTGCCTTGCGTCATA
CCTCAACCAGGTTGCCGTGCGTTACGCTTGAGTAGTCCTGTACCAACACGTTTTGCTTAA
CA
>RLCsiAle_Retrofit_0815
TGTTAGAATAGAATATCTTGTGTAAACAGATCAAACTCTGACATGCTTAGTTGATTCGGA
TACTTAGAGATAGATTAGAGATAAGTCTTTTGTAAAAGGTATCCGAGTTCCATACGATGA
CAATACCTTGTATATCTCTTGAGCAGTTGCTCCTATATAAACATGCACCCGTGGTGAGCC
AAGATAGGCAACCACGTTTCCTCCTTTTCTTACATGGTAATCAGAGCATCCTCTTCCTAA
ACATCCACAAAATCCTTGCCTCAAAATTCCTGCGCCAAGCTGCTTCGTGCGTCAATCTGC
CCCTGTGCTAGATCCCCTGCGTCAGTAACCTGCTGCTGCTTGCCTACTGCTTGCGCCAGT
TAACCTGCTGCTTGCACTAGCAATCTGCCCCCTGCGCCAGAAACATCTCAACATCATCCA
TGGCATCAACATCAACAGCTATGCCGGCGCCAGGAGTTGTCACAGAGAAACTAACTCGTG
ACAACTACCTGCTATGGAAGGCTCAATTTCTTCCTGCAATTCGAGGAGCTCAACTCATGG
GAATCCTAGATGGATCTATTCCTGAGCCACCCAAGACCGTGGAGGTGACTACGGCGGACA
AGACGAAGGAGAGTGTCCACAACCCCGACTATGATTTGTGGGTTGCAAAAGATCAACAAA
TTCTGAGCTATCTGCTGAATTCCCTTACGAAGGAGGCGTTGGCGTCAGTGGCAACGGTGA
CGACCTCGGCAGAAGCATGGGAGGCGCTTGAAGCTATGTTCTCGGCACACTCCAAGGCGA
GAATCTCCAATCTACTCATGATGCTCTCTACAACTAAGAAGGGCAACATGACCTCGTCAC
AATACTACACCAAGATGTGTGCTTTCAAGGATGAACTAGCTGCAGTTGGCAAGGTGATCG
ACGACGACGAGATGGCTCACTTTATTCTAAACGGTCTTGATTTTGAGTATAATCCGTTTG
TGTCATCTATGCTTGGTCGCGTTGGATCTGTTTCTTTGAGTGAATTATACTCTCAGCTCT
TAGCCTATGATATGCGCCTGGAGATGTATCATGAAGGTGGACAATATCAGTCATCTGCTA
ACATGGCTGGGAGAGGGCGAGGTCGCGGTCGTGGTTCTGGCCGTGGCCGAGGTAGGAGCA
ATAGAGGCCGCGGTGGAAATCAAAATCGTGGCAATTATGGTCCAAGCAACGCACCAAAGC
AAGGAAGCTACAACACCAAGATCGTATGTCAGATCTGCAAGAAGGGAGGACATGAAGCAT
CAAGGTGTTGGTATAGATATGATGAAGATGAAGAACAACAGCAAGACTACAAAATTGCGG
GGGCGGCTACCACTGGTTACGGTTACGACACAAATTGGTATGTCGACAGTGGAGCCTCTG
ATCATGTTACTGGTGCACTTGAGAAGATGACGATCCACGACAAGTACAATGGACGTGATC
AAGTTCATGCTGCAAACGGTTCAGGTATGAGAATTAGTAACATTGGTCATACAACTTTAC
ATACCCCTAGCAAAGATCTACACCTTAAAAATATTCTTCATGTTCCTAGCGCCAGCAAAA
GTCTAGTTTCCGTCCACAAACTTGCTAAAGATAATGATGCCTTTCTCGAATTTCATCCAA
ATTTCTTTTTTATTAAGGATCAGGAAACAAAGAAAATTCTGCATCAAGGTAGATGTCGGG
GCGGTCTCTATCCTCTACAGTCATGGCTGTCCCATGGAAGTTGCAATAAACAAGTCCTTG
GAGTTAGCAAGCCATCCACTTCTAGATGGCATAGTCGGCTTGGTCATCCAGCATTCTCGA
TTGTAGAAAAAATTCTTAGTTCAAATAATCTGCCTTTTGATAGCAATAAAAATTCATATT
CCATCTGTAATTCTTGTCAATTGGCCAAGAGCCATCAATTGCCATACCCTATTTCGCGCA
GTACCTCCAAATTTCCTCTTGATTTGATCTTTTCAGACGTGTGGGGCCCGGCGCCCTTGT
CTATAGGACGGCACACATATTACGTTAGTTTCATCGATGATTTTAGCAAATATACTTGGA
TATATCTCATCAAGAAAAAATCTGATGTGTTTCAAGTCTTTCAGGATTTTCAACAGCTTG
TTGAGAGGAAATTCAGTAGAAAAATTAAAGCCATGCAATCAGATTGGGGGGGAGAATATG
AAAAATTAAATTCTTTCTTCCAACGCATTGGTATTTCTCATCAAGTTTCTTGTCCCCATG
CACACCAACAAAACGGTGCCGCTGAAAGAAAGCATCGTCACATAGTTGAGGTTGGTCTTG
CTCTTCTTGCTAATGCATCTATGCCATTGAAATATTGGGATAATGCTTTCCTAACTGCCA
CGTATCTCATAAATCTACTCCCTAGCAAAGTCATTAGTTTCCAAACACCTCATGAGCGTC
TTCTTCAAGAGAAACCTTCCTACACATCCCTTCGCACTTTTGGCTGCGCCTGCTGGCCGA
ATCTTCGCCCCTACAATCGCCACAAATTAGCTTTCCGATCTATACGATGTGTTTTCCTGG
GTTACAGCTTCATACATAAGGGGTTCAAGTGCCTCGATGTGTCTTCTGGTCGGATATACA
TCTCTAGGGATGTGGTTTTCGATGAGGACGTCTTTCCGTTTGCCCAGCTTCATCCAAATG
CCGGGGTGCAGCTTCGCAAAGAAATTGTGCTTCTTCCTAGTTATCTCTTAAATCCAGGGG
GTGTAAGTTGTTTTACTAATGCTACTAATACCTCTAGTGATGATTTTGATCATGAGCAAG
ACACAGGTCCAGAAAATGTGGTGCAAAATGGTGAAGAAACAGTACCCCCAACAGCTTCTG
AAACAATACCCCCATTAGCTTCTGACGCTAATTGTGAAGAAACAGTACATCCAACAGGAA
CCTTGGACGGACACACCTCCCAGGCTGGTACGGTGCATGGCTTGGACAGCCACAACTCCC
AGGCGCATGCAGTCCCAGGCGTCACGACGTGTCCTATGGCTCCAGCCAACGGCAGCAAGG
TCTGTGGGGGGGCAGCTCCTGCGTCCGCAACTGCACCCAACTTAGCGTCTGTATGCACCA
GTCCATCTTCGCCAGCAGCGTCCGCACCAGAGCCTCACGCGTCAGCAGCAGCGCCCACGT
CTCGCCCGTCCGTGTCAGCATCACAGTCTCACGCATCAGCGCCTGGAGTCCCTGAATCTT
CCGTGCAGTTGTCTCTGGCCGCGCCAGCTGAAGCTTCTGCTCCGCGCCGGCGCACACGGT
TCCAACATGGCATTGTGAAACCCAAGTCTTTCACTGATGGAACAATTAGATGGCTTAATT
TCTGTGCTACCGGTGAACCAGAAAATTTGCAAGAAGCTTTATGTGATCCCAAGTGGAAAA
AGGCAATGCAAGAGGAGTATTCAGCGTTAATGAGAAATCAGACTTGGCATCTTGTTGAAG
CAAAGCAAGGAAGCAATCTAATCGATTGTAAGTGGGTTTACAAAATTAAAAGGAAGGCAG
ATGGAACAATTGATAGATATAAAGCACGGTTGGTGGCAAAAGGATTCAAACAACGCTATG
GCATTGATTATGAAGATACGTTTAGTCCAGTTGTCAAAATTGCTACAGTGCGACTTGTTC
TATCCATTGCCATGTCCAGGAATTGGTGTTTAAAGCAATTGGATGTTCAGAATGCGTTTC
TACATGGCGTTCTGGAAGAGGAGGTCTATATGAAGCAGCCTCCAGGTTTTGAGAGTGCTC
ATGATCCTCACTTGGTATGCAAGCTTGATAAAGCTATATATGGTTTGAAGCAAGCGCCAA
GGGCCTGGTACTCTAGACTCAGCTCTCAGTTAATTCATCTCGGCTTTAGAGCTTCAAAAT
CAGACACTTCTTTATTTATTTATCAGAAGTCTGGAATCACTATTTATATGCTTATATATG
TGGATGACATTATTGTTACTAGTTCATCTGACGAAGCCGTGGCAGCATTATTACTTGATT
TAAAGAAGGACTTTGCGTTAAAAGACCTTGGAGATTTGCATTACTTTTTGGGAATAGAAG
TGAAACGAGATAGTCACGGTTTGTTGTTGTCTCAAGAAAAATATGCCCAAGAAATCTTGA
CTAGAGTGGGTATGATGAACTGCAAGGTGGCGCCCACACCATTATCAGTTTCAGAAAAGC
TTTCAAGCTATGAAGGAGAATTGTTAAATACTGAAGATAGCACACGATACAGGAGCGTAG
TTGGAGCATTGCAGTATCTCACACTTACTAGACCTGACTTGGCTTTTTCGGTTAATAAGG
TATGTCAATTTTTGCATGCACCTACTAGCGTTCACTGGACAGCTGTTAAAAGGATCCTCC
GGTACGTTCGTAATACTATGGACATTGGTTTGAACATTGAAAAATCTGCGTCATTGGTCT
TGAGTGCTTTCTCTGATGCGGATTGGGCTGGTAGTGTTGATGATAGAAGGTCTACTGGTG
GCTTTGCAGTATTTTTGGGTTCTAATCTCATATCTTGGAGTGCTCGAAAGCAACCTACTG
TTTCAAGATCGAGTACTGAGGCAGAGTACAAATCCATGGCCAATGCCACGGCTGAATTAA
TCTGGATGGAGTCTTTGCTCGGTGAACTTGGAATCAAGTTGGCGCAACCACCTGTCTTAT
GGTGTGATAATTTGGGAGCAACCTACTTATCTGCAAATCCAGTGTTCCATGCTAGAACGA
AGCATATAGAAATTGATTTTCATTTTGTGAGAGAACGAGTAATAAAGAAGCAATTGCAGG
TCAGGTTTATTTCTACTAATGACCAGATTGCTGATGGTTTCACTAAAGCTTTGCCAGTTG
GAAAACTTCAAGAATTCAAGAGCAATCTAAATCTCAAGCGCAAAAGGAGTTTAGATTGAG
GGAGGATGTTAGAATAGAATATCTTGTGTAAACAGATCAAACTCTGACATGCTTAGTTGA
TTCGGATACTTAGAGATAGATTAGAGATAAGTCTTTTGTAAAAGGTATCCGAGTTCCATA
CGATGACAATACCTTGTATATCTCTTGAGCAGTTGCTCCTATATAAACATGCACCCGTGG
TGAGCCAAGATAGGCAACCACGTTTCCTCCTTTTCTTACA
>RLCsiAle_Retrofit_0837
TGTTGGAATGTAATATGGCAAGTGTTGGAACGTAATATGGCAAGTGTGCCTGTACACAAG
CCTACATATACGTATGACAATCAATCACGGTAATGCATTGAGTATTCCCCAATCACTTTC
TATCATGGTATCACGAGACGGTAAAGATCCCCGTTCCTCTCGCTTCCGCAATTAGCGCCA
CGCCGCTGCTCTTCACGAGCGCCGCGCCGCCGCCACTACGATCTCGATCGCCGGCGTCAT
CCCGCGACCGCGCGCGCCCACGGCGCCTGCGCGACGCGCTCCTCCATCGCGACGTACCGC
GGCGGCCGTGACGGATCGGACGCCAAGCCAGATCAAGTCACGTACGTCTACACCCCGTGA
TCAGCATCCAGTCACGTACATCTACATCGCTGCTTCCTGTACGACGCCCGGCTGCCCTCG
GGATCGCGTGATCTGATGGCCGAAACCGACGCCGAGCGCCAGGCCCGCGAGGCGCGCGAG
CAGCGCGAACGCGACGCCGAGGAGGTTCGCCTCCGCCAGGCGGAGGCCGATCGCGCCGCG
GCCCTCGACACGTATGAAGCCAAGTACGCCGCCGTCCACGCCGCCGCCATCGCCGTCCTC
AACATCAAGGTCCTCGTGCCCTCGGTTTTGGATCGCACCGCCGATAACTACAACCGGTGG
CGCACCATGTTCCTCACCGTCCTGGGCAAGTACGCCCTCACCGACCACGTCCTCTCCGAC
GTCATCAACGCTGATCGCCCAGCGTGGGTGCAGATGGACTGCACGGTGCTCACCTGGATC
TACTGCACGATCCACGCCGACCTCCAGCAGTCGACGATGAACCGCAAGCCAAACGCACGC
GGCGCGTGGCTCTACCTCGAGAACGAGTTTCTCGGCCAGCGCGAATCGCGCGCCCTGCTG
CTCTCGGCGGAGTTTCGCACGGCGAAACAAGGTTCGTCCTCGATCACCGCCTTCTGCCGC
CGCCTCGAGACGATGGCGGCGACCCTCAGCGACTTCGGCGATCCGATCGGGGACCGGACC
CTGGTCCTCACCCTCCTCCGCGGCCTCAACGGCAAGTTCCGGCCCATGGTCTCCAACCTC
AAGATGCGGCAGCCCTTCCCCACCTTCGAGGAGGCCCGCACACTTCTTCTGCTTGAGGAG
ATCGACATCGATGACCTCGCCGCCGGCGAGGCTGCCGGGGCCTCCGATCCGCCGGCCTCC
TCCACGTCGACCGCCCTCGTCGCCGCTCCACACCCTCCTGCTGGCCGTCCTCACGGCGGA
CACGGCCAGGGCAACCAGGCGGGTCACGGCCAGGGCAGGCACGCCTCCGGCCAGGGAGGC
TACTATGGCCAGGGGCAGGGCGGCACTGCTGGCCCCGGCCAGCAGCGGACCGGCCGCCGC
CGTGGTGGACGCGGCCGCAACCAGCAGCAGCAGCAGCAGCCGACCGGCAACACCAGCGCT
CCGCAACACCAGGTGCCGTACTACAATCCGTGGGCGGGCCACGTTCAGTTCTGGCCGTGC
CCGTCAAATGCCTCCGGGACGCCGTTTCGTCCTCCGCCGGCCGCCTTCACCGCCCAGCAG
CAGTACGTGCAGCAGCCGTCCGCCCTTGGGCCTCCTCCAGGGTTCGGCTACGGAGGACCG
CCGCCACCACAGCAGCTGCAGCAGCAGCCCTGGACGCCCATGCAAGGCATGTCCTGGGAT
CCGTCCGCCCTCGTCAGCAACTTCAACAGCATGACGCTGACACCTCCTCCGTCCGGCGAA
TGGTATGCTGACTCCGGTGCCGGAGCTCATATGGTCAACAACGCTGGTATACTTTCCAGC
CTTCATCCTCCATTGTCATCCAGTCCTTCATCTATCATCGTTTGTAACGGAGCTTCGCTT
CCCGTTACTTCTATTGGGTCACACTCTTTTCCTACCACACGACGTCCTCTTGTTCTTTCT
AATGTTTTAGTATCGCCTAACATTATTAAGAATTTGATTTCCGTACGTCGTTTCACTATT
GATAATAATTGTTCCATTGAGTTTGACCCATTTGGCCTCTCTGTGAAGGACCTTCAGACA
CGGAGCGTGATCGCCAGGTGCAATAGCACGGGTGACCTCTACCCGTTCTTCCCGGCACCA
TCCAGCACCACTGCTGCCCTCACCACTGCCACGTCATCCACCTCCCTCTGGCACCGTCGT
CTCGGTCATCTCGGACACGCGGCTTTATTCCAGCTTATTAGTTCCAATGTTATTTCCTGT
AATAAGCACAACACCGATCATGTTTGTCATGCCTGTCAGCTAGGTCGCCACGTGCGCCTA
CCATTTAGTGTGTCAAACTCACGTGCAATTCATCCTTTTGATTTAATACATTGTGATCTT
TGGACGTCTCCAGTTGTTAGTGTGTCTGGCTATAAATATTATTTAGTCATTCTTGATGAT
TGCACTCATTACACCTGGACGTTTCCATTACGCCTCAAATCTGAAACTTTTGGCGTCATT
TCTAACTTCTTTTCATATGTCCGCACGCAGTTCGACTCCACCATCAAGGCAGTTCAGTGC
GACAATGGCCGCGAGTTTGACCACTCCTCGGCCCGCACGTTCTTCCTCACCCATGGAGTC
GTCTTTCGGATGTCGTGCCCATACACCTCCCAACAGAACGGACGTGCTGAACGCACTCTT
CGCACCGTAAACAACATCGTGCGGTCCCTTCTGTTCCAGGCCAGTCTTCCTCCTGTTTAT
TGGGCTGACTCACTCCACACCGCCACTTATCTCCTTAATCGTCACCCAACTAAAACACTA
GACGGCCGCACCCCCTTTTTCGCTCTCCACGGCACACAGCCCTCCTACGCTCACCTTCGA
GTCTTTGGGTGTGCCTGCTATCCTAACCTCACGTCCACAGCTCCCCACAAATTATCGCCT
CGCTCCACCTTGTGTGTCTTCCTAGGGTACTCATCTGATCACAAAGGGTATCGATGTCTC
GACCTCCACTCCAATCGGATCATTGTCTCTCGTCACGTTGTGTTTGATGAGACATTGTTT
CCATTCTCCGAGATGTCATCCACCCCTCAGGACCCCCACACACTTGACTTTTTGGATGAT
GCTGATGATTCCTCTTCGCCAATTTGGCCAAGAGTTGTGACTGCAGGTACTCGTCTTCCC
GGCGGCATGGACGCTGCCCCCGGGGCCCCTGGCCACCCCGCCGGCCATGGGAGTGGCGCA
GCCGGCCCTGCCGACCATGGCAGTGGCGCCGGCGGCCCCAGCGGGCACACTGCTGGTCCC
AGCAGCCGCGCAGCTGGCCATGCCGGCAGTCAGGCTGGCCACGGCGGCCACGACGGCGGC
TCGCTGTCCACTGGTCCTGATGGTGCTGCTGCCCCTGCGGACTCGGTGTCCCAGGTTGCT
GCTAGCGGCGCCGGACGGACCACCGGCCGCACCACCATGACGGCTCCAGAGGCAATCGTC
CCCGTCACCAATGCGCATAGCATGCGCACCCGTGGCAAGGACGGTTTTCGGCAACCTGTG
GATCGCCTCAACCTCCACACGACGGTTGCCGCTACCTCTCTAGTGCCGTCATCCGTCCGT
ACTGCTCTATCGGACCCGGCATGGCGCCTCGCTATGCAGGCCGAGTTCGACGCTCTCCAG
AGCAACGACACCTGGACGTTGGTGCCTCGCCCCCCTGGCGTCAACCTCGTCACCGGCAAG
TGGGTTTTTCATCATAAGTTCAAGTCTGATGGCTCTCTTGACCGCTATAAAGCACGGTGG
GTGCTTCGCGGTTTCACCCAGCGACCGGGCATTGATTATGATGAGACTTTCAGTCCAGTT
GTCAAACCAGCTACCATCAGGGTTGTCCTCACTCTGGCACTGTCTCGCTCCTGGCCGATT
CACCAGCTCGATGTGAAGAATGCATTTCTCCATGGCACCCTGAGTGAGACTGTCTACTGC
ATCCAGCCGACTGGGTTTGTTGATTCCTCCAAGCCCAACCATGTCTGCCGCCTGAACAAG
TCACTCTATGGATTGAAGCAAGCTCCTCGCGCCTGGCACAGTCGCTTCGCCTCCCACATC
ACCTCACTTGGGTTTGTTGAGGCCAAATCCGACACGTCGTTGTTCATCTTCTGCAGAGGT
GCTGATATGGCTTTTCTCTTACTGTATGTTGATGATATTGTGTTGACTGCATCTTCTCCG
AGCCTCCTTCACCGGATCATCGCAGCACTTCGTCGGGCTTTCTCGATGACCGACATGGGG
CCCCTTCACCACTTTCTGGGTGTTAGCGTTCAGCGCCGAGATGATAGCTTATTTCTCTCT
CAGCGGCAGTACATGCTAGATATTCTGGAGCGAGCTGGTATGAGTCACTGCAAGCCGAGC
AGCACTCCTGTGGACACTCACTCCAAGCTTCCTGTTGATGGTGTCTCTGTCTCTGATCCC
AGTCAGTACCGCAGTCTTGCTGGGGCTCTTCAGTATCTCACGTTCACCAGGCCGGACATT
GCCTATGCTGTTCAGCAGGTCTGCTTATATATGCATGATCCCCGGGAGCCCCACCTCAGT
GCTCTGAAGCGCATTCTTCGGTACCTTCAGGGTACCCTGGATCTTGGATTGCACTTACAC
CGGACCTCTCCAGCTGATCTTACCGTCTACACCGATGCAGATTGGGCGGGTTGTCCCGAC
ACACGCAAATCCACCTCGGGTTATGCGGTGTTTCTCGGCGACAATCTCATCTCTTGGTCG
TCTAAGCGTCAGCCTACAGTGTCACGGTCCAGTGCAGAGGCGGAATATCGAGCTGTTGCG
AACGGTGTCGCCGAAGCCTGCTGGTTGCGCCAGCTCCTGACAGAGCTTCGCTGCCCTCTC
CGTCGCGCTACAGTGGTCTACTGTGATAATGTCAGCGCCGTTTACCTCTCCACCAACCCG
GTTCAGCATCAGCGAACCAAACATATTGAGATCGATTTGCACTTCGTCAGAGAGCGAGTC
GCCCTCGGTGAAGTCCGCGTCCTGCACGTTCCCACCACGTCCCAGTACGCCGACATCTTC
ACCAAAGGTCTGCCGACGTCTGTCTTCACGGAGTTTAGGTCCAGTCTCAATGTTCGCGGT
GCTCCCAGTTTAGACTACGGGGGAGTGTTGGAATGTAATATGGCAAGTGTTGGAACGTAA
TATGGCAAGTGTGCCTGTACACAAGCCTACATATACGTATGACAATCAATCACGGTAATG
CATTGAGTATTCCCCAATCACTTTCTATCA
>RLCsiAle_Retrofit_1012
TGTCAATGTAATTGGCATTGCCTGACCTGCTAGGGTCGTATTCTCTCATATATATAGGCA
GGATATATTGAGGAGATTACATCCGAGTTTAACAACCCCTATGGAAATCACAGAGACACA
GCTCCAGGAGAATCAGGACTCCTTCTATGAATAGGAAGAGATGTCTATCGTTAACACCCC
CCCTCAATCTGGACGGTGTGACACTAAGTTCAGATTGTGACGTATTTGAGTAAACGCAGT
TGAAGGCAACGGCTTTGTCATGATGTCAGCTATCTGATCTTTGGAGCTGATAAAGCGCAC
TTCAAGTTGACGGGAGGCAACACGTTCACGAACAAAGTGATAGTCAACTTCCACATGTTT
AGTCTGGCGATGGAATATGGGATTAGCCGACAGGTAGGTGGCACCAATATTGTCACACCA
GAGACTAGGAGGCCGAGGTTGTGAAATCCCAAGCTCGCGCAACAGTACTTCGACCCATAT
GAGTTCAGCAGTGGCATTGGCAACAGCTTTATACTCTGCCTCAGTGCTCGAGCGAGAGAC
AGTCGGTTGTTTGCGAGAGCTCCATGATACGAGATTTGGGCCAAGAAAAATGGCATAACC
ACCTGTACTGCGCCGGTCATCCAGATTGCCGGCCCAATCAGCATCCGAGAACGCATTTAG
TAATGATGAGCCGGATTTAGTGATGCACAATCCAAGGTCAATGGTAGCATGAAGGTAACG
TAGAATGCGTTTGACGGCAGCCCAATGAGCAGTTGTGGGTGCAGAAAGAAATTGGCACAC
ACGGTTGACACAAAATGAAATGTCTGGTCGAGTCAATGACAAGTATTGGAGAGCCCCAAC
AACACTGCGATACCGTGTTGTGTCTTCAGCTGAGAGAGGATCACCAATTTTCAGCAACAA
TTTATCACTCGGAAGCATCGGTGTTGGAACACCATTCGAGAAGACCATGTTCGTGCGCTT
CAGGAGATCTTGTATATATTTACGTTGTGTCAAGATAAGGCCAGGAGAAGTATGATGTAC
CTCAATGCCAAGAAAATAACCAAGACTGCCAAGATCTTTTACCGCAAAGTCAGCTTGAAG
TTGAGTCAATAGGCGATCTGTAGCCGCTGTTGAGGAGCTTACAATGATAATATCATCAAC
GTAGATGAGAATATACATCTGAATGCCACCTCTGTTGAAGATGAAGAGAGAAACATCAGC
CTTTGAAGCATGAAACCCCAATTGCAAAAGGGTGCTACTGAGACGAGAAAACCAGGCACG
TGGAGCCTGTTTGAGACCATAGAGAGATTTGTCCAATTTGCAAATATAGTTAGGATGAGT
TGAATCCTCAAATCCAGGTGGTTGTTTCATATAGACATCCTCGTGAAGGTAGCCATGCAA
AAATGCATTTTGGATGTCAATTTGCCTGAGCGACCAGCCATGAGACACTGCAAGAGATAG
CAACACTCGGATGGTCGTAGGTTTGACCACAGGACTGAAGGTATCATCATAATCAATACC
ATATTGTTGCTTGAAACCCTTGGCAACCAACCGTGCTTTGTATCGATCAATAGAACCATC
CACTTTACGTTTAAGTTTAAAAATCCACTTGCAGTTGATAACATTGAGGCCGGCATGTGG
AGGGACAAGGTGCCACGTCTTGTTCTTGACAAGCGCTTGAAATTCATCATTCATCGCGGA
TCGCCAAAGGGGATGTTTCATGGCAGTGATGTGAGAAACAGGTTCATCATCGGATGTCCG
CACAGCAGAGTATGTGACCATCCCATCAGTACGAATTTTTGGACGCCGAATATGGTTCTG
CAATCGGGTTCCATACTGATGGGCAGGAACATGTGGTGCGCCTTGTGGAGTTGTCGTCTC
AGGTTGCCCAGGCGAGGCTGGTAGAGGCACTGCTGTCGAGGGAGGAGGCAGTGCAGGAGA
TAGCGACGACGCAGCCGTTGGTGACAACGCACCATGTGTGCTGGCAGATGGAGACCCTGC
TGCAGCCACTGTCTGTGCAGGAGCATCAAGAACAGGAGCCGATCCTGGTGAAGATTCAGG
TGCCAGGGGCGTAGGATCTGCTACTGCTGCAACCATAGAATTACCAGGAAGCAAAGTGTA
CATTGGGTTAATGTTCAAATTAACACTGCCACTAGCCGGATTAACAGATGAGGTTTGGTG
GGAGGGCGCAACGTTGGAGAAAGAAAAATTGATTCATCAAATATAACATCGCGAGAAATG
TAGACGCAACCAGAGTCCATGTCAAGGCATTTATATCCCTTATGAAGAGCACTATAGCCT
AGAAAGACACAAGCTTTGGATCGAAAGGATAGTTTATGTTTGTTGTAGGGTCTAAGATGC
GGCCAGCAAGCACACCCAAAAATGCGAAGCATGGTGTAATTGGGTGGAGCTTTTAGAAGG
CGTTCTAGAGGGCACAAATTATCAATGACTCGAGTAGGGAGCCTATTAATGAGATAAGTA
GCTGTGAGGAAGGCTTCGTCCCAAAATTTGAGTGGCATAGATGCATGAGCTAAGAGTGCA
AGCCCAGTTTCAACTATATGGCGATGCTTTCGTTCGGCCGAGCCGTTTTGTTGATGGGTG
TGAGGGCAAGAAACATGATGAGCAATCCCAAGAGTACGGAAAAATTGAGTATGAAGTTTC
TGGTACTCCCCACCCCAATCAGATTGAACAAACTTAATCTTTGTGTCAAGGAGGCGTTCA
GCATGAGTCTGAAATTGCAAGAAAATGCGTTGTACCTCAGTTCGATCGTGCATTAAATAT
ATCCAAGTAAACTTGCTAAAGTCATCAATAAAGCTGATGTAATATTTGTAACCACCAACA
GATGTTGGAGCAGGGCCCCAAACATCGGAAAAGACAAGTTCGAGAGGTGAAGTAGAGCGA
TGAATGGCATTATTATAAGGGAGTTGGTGACTCTTGGCCAATTGACAAGCATTACAAACT
GAGGAAGAAGACTCCTTAACATATGGCAAACTATGAAGACTCAAAATCGACCTGACAACT
TGGATAGAAGGATGGCCAAACCGAGCATGCCACTGATTTGGGGACGCCTTGACACTGACT
AGGGCCTATTTGAAGGACTCAACATCGGAGGGCTTAATGGGATAAAGACCTGACTCACAT
CTTCCTTCCAGGAGGAGTTGTTTCGTTGCTCGATCCTTGATAAGAAAATAGGAAGGATGA
AATTCAAAGAATATGTTATTGTCACGAGAAAGTTTATGAACTGACAAAAGGTGTTTTGAT
ATTTCAGGTACATGAAGAACATTATTTAGAGCAAGAGGGCGAGTAGCAGTATTAATAGAA
CAAGAACCGAAATGCATAATGTGCAAACCTGCTCCGTTGCCTACTTGGACTGTTTCCCCA
CCATGATATTGTTCACGAAGTGCAAGACAATCTAAATCACTAGTGATGTGATCCGTAGCT
CCTGTATCAGTGTACCAATTTGGATCAACTTTGTAGGAGGCAGTGGCGACGGCAGCATAT
GGTTGTTCCTCCTGATATGATTCATCCATGCGATGCCAACACTTGACAGCCGTATGACCC
TTACGACCACAGATTTGGCACGAAGGGCGAGCAGAGCGATTACCAGCAGGCGGTTGAGTA
GGACTTCGCAGACGGCCGGGATGGGCACCACCACGGCCAGGACTCCTGCCTGTATGCGGA
CCGCCACGACCACGGTACGAGGACGGGCCACCGCGTCCAGCGAAATTTGCCGAGGAGCCA
ACATTGAGACGCATCTCAGCCTGATGATGGAGTTGACGCGCCTCATACGCCAAGAGATAG
GAGTAAACATCATCAATAGTAAGTGGCTCAGATTTGGTGGTCATAGACGTAACAAACGGA
TCATAATCCGGACCAAGACCAGCTAGGAGATATGCAATAATTTCGTCAGGGCGCAGGGGG
GCACCAGCTGCAGCTAACTCAGAGGCAAGGCCCTTGATTTTGCGGAAGTAGTCAGCAGCA
GAAAGATCTCGTTTCTTGGTGGTGGCGAGATCGACCCGGATCTGAACTGAGCGAGCTCGC
GTGGTGGAGGAGAACATGCGTTGTAGAATGTCCCATGCCTCCTTTGCAGACAGGGCGGAA
GCCACATCTTCGAGAACTTCTTCAGTCATCGACGAGAGGAGGCCACTGAGGACCTGTTGG
TCTAGATCGTACCACCGGTCATACGCCGGATTTGGTACTAGCTCGGCGCCCGCAGAAGTC
AACGATGGGATAAGCTGTGGCGGCGCGGCGAGCGTTCCATCGATAAGGCCCATGAGCTTT
GTACTCCATAGATACGGAAGAAGCTGGGCACGCCATAGGGAATAATTGGTTTTGGTTAGG
CGGATAGTGACCGCATGGTGGAGAGGAATAGGAGCAAAGGTTGTAGATGAGAAGGAGCTG
GATATGGTGCCGGAGGTGGTGGAGGAGGGAAGATGAAGTAAACGACATCTTCAGAAAAAA
TTTCGTGGCTCTGTTACCATGTCAATGTAATTGGCATTGCCTGACCTGCTAGGGTCGTAT
TCTCTCATATATATAGGCAGGATACATTGAGGAGATTACATCCGAGTTTAACAACTCCTA
TGGAAATCACAGAGACACAGCTCCAGGAGAATCAGGACTCCTTCTATGAATAGGAAGAGA
TGTCTATCGTTAACA
>RLCsiAle_Retrofit_1025
TGTAAAATGTCTAGAGTTTGAGTTGTTGAAGATGTATATCTTGTCATTCATTTTTGATCT
CGAACCTGCGTGTAGATAAACGTATTGTAACAAACTCAATATCTGTAACCTAGCCAGTTG
ATGGCTCCATATAAATACATGACACGGCCCGGACCAAGGGTGACAATGCTTATACAATTT
CTACATGGTACCAAGAGCCAACCTCTAAAAATACATCTACATGGAAGACTCTGGCTCATC
TTCCGCTGGAGCGATGCTCCCATCGCTGCTTAGTCTTGCAATCATGGAGAAGCTTTCCAA
GAACAATCTTGTTCTATGGAAGGCACAGGTCCTGCCAACCATCCGCGGTGCACAGCTTGA
AGGACACCTCGATGGTAAGGACCCTGCCCCACTGAAGGAGATCGGCAACAAGATCATCAA
AAGTGCCAACCCCAACTATGCACGATGGGTGGCGCTAGATCAACAGGTGCTGGGCTATCT
GCTCACCACCATGACACGTGAAGTAATGGCGCAAGTCGCTACAGCGACAACCGCGGTGGA
ATTGTGGTCTGCTGTGTAGGAAATCTACTCATCCCAATCAAGAGCACGGTTAGTGAACAC
GCGCATCTCACTGGCAATGTTGAAGAAGGGCAACATGCCAGCTACTGAGTACGTGAGCAA
GATGAAAGCACTTGTCGACGAGATGGCGGCTGTAGGAAAGCTCTTTGGTGAGGAGGAGCT
CATTAGCTATGTGCTGATAGGGCTCAATGCTGACTACATCCCACTACAGACGGCCATCAT
CGCCAGATCGACTCCAATCTGCTACAACGAGCTCCTGGCCCAAGTTCTAAGCTTTGAGAG
CTAGCTTGATCTGATGCACGGCAGTAGCTCAAGCTAGTCATATTCCTCGGTGAATTCTGC
GTTCCATGGAGGGTGTGGGTTCAATCGAGGAGGCTATAGGTGTGGAAGCTCAGGAGGACA
CAGCAATGTGCCCAATGGGCGCAATGGAGGAGGATAGAAGCCTCGGTCCAAGGTACGACA
CCACGTATGCCTCAAAGAAGGCCATGGTTTTGATTGGTGCTAGCACCGCTTCGAGGAAGA
TTTTGTCCCAGATGAAAGAAACATCAACGCAGCTGTGCAGTCCTATGAAGTGGACACAAA
TTGGTACACTGACATGGGTGCAACTGACCACGTGATTGGCAACCTTGACAAGCTAGTCAT
CCACGACTAATACAATGACAATGATCAAATTCGCAATGCTTGCGGTGTAGGTATGAACAT
TACTCATATTGGCCATGCAATAGTTCGTACCCCTAATCGCAATCTACACCTTAATAATGT
TCTTCATCTTCATGTCCCAAAAGCAAAGAAAAATTTAGTTTTTATTCATCACCTTGCTTC
CGATAACAATGCCTTTCTACAATTTCATCCAATTTTTTTTCTATCAAGGGTCAAGCAACC
AAGAGAAGTCTTTTGGTAGGAATGTGTAGAGGAGGCCTATACCCCCTTCCTGATCTACAA
AAAGAAGCTTTGAGCGTTTCTACACCATCCTATACTAGATGGCACAATAGATTAGGACAT
CCTGCTTTTCCAGTTGTTCATCGACTCATTAGTGAGAATAATCTTCCTTGTCTTAGAGAA
GTCAAGAAAGAATTTGTGTGCCATGCTTGCCAACAAGCTAAAAGTTGCCAACTTCCCTAT
CCTAAGTCTACAAGTGTGTCCAAGTTTCCTTTAGAGTTGGTATTTTCAGATGTATGGGGG
CCTGCCTCTGATTCTGTTGGGCGAAGAAAATACTATATGAGTTTTATAGATGATTTTAGC
AAGTTCACATGGATTTATTTGCTTCATTATAAATCTAAAGTTTTCTCCAAATTACATGAG
TTTCAATGTCTTGTTGAACATTTGTTCAATCGAAAGATCATTGCTATGCAGACAGATTGG
GCTGGAGAGTATGTCAAACTCAATTCATTTTTCAAAAATGTTGGCATTACACATCTTGTA
TCCTGTCCTCATGCACATTAACAAAACAGGGCTGCTGAACACAAACGTAGGCACTCTATG
CCCCTCAAATTTTGGGACGAAGCCTTCCTTGCCGCTGCCTATCTCATCAATCGCACTCCA
AGCAAAATCATTAACCACACCACACCCTTAGAACGGTTGTTCCATGAAAAACCAAATTAC
TGCATGCTTCATGTCTTTGGGTGCGCGTGTTGGCCAAATCTCCGACCCTATAACTCTCAC
AAGCTCAAGTTTCGCTCAAAACACTATGTCTTTCTTGGATACAGTAATATGCACAAAGGA
TTTAAATGCTTGGACATTCTCATGGGTCGTATTTATATCTCTAGAGATGTTGTCTTTGAT
GAAAACGTCTTTCCTTTCTCGGAGTTGCATGATAACGCAGGGGCTAGATTACAAGCCGAA
GGGGAATTACTTTCAGCTAATCTCCTTGGATCTTCCTGGGGTACAACATCGCATGCTAAT
ATGACAAATGATCTACATCCTCCATCTAACAATGTTGGTGATACAGCAGGGATAGACTTT
GGTGAAAATCCAGATTTAAATCCTATTTCGGAAGGTGATTTTATGGGGGAATAAGGGTGC
ATGGCTCCCGACGCTGATCCTCCTGCAGCTCCAACGAACTGCGCAGGCGAATCCACCTCG
GTCCCTCCCCCGGACAGGTAGCATGAGTACGCGCGTGCCACGCACCCGATAGCGGTAGCT
GGCCACGAGGGGGAAACAGCGGGCGAATCGAGCGAACCAGCTGGCGAACCAGCGTGTGCC
ACGCGTCAGCTCCAGCTACCGGCAAAGCGCGGGACGTCGTCGTCTGTCTCGCGCTGGGAT
CCGCTCCCGACCGGATTTCCTACGGTGCCATCCGGATCCGCTGCGGCACCTACTGCTGTG
TACCCAGCTGCTCTATCTGCTGTTCAAGAAATTGCTCAAGCTACTGAACAACCTGAACAT
CCAAGGACGCGTGGGTCTCATGGTATTCAAAAACCCAAGCAATATACAGATGGAACTGTA
AGGCATGGTTTTATTGTTTCATCTAAGCTAAATAATTTAGATGAAGCCTTTGGAAATTCA
GATTGGAAGCAAGCTATGGATAGTGAATATATGGCTCTCATGAGAAATAAAACATGACAT
CTAGTTCCACCGAAAGCTTGTCAGAACATCATTGATTGTAAATGGGTATATAAATTCAAG
CGAAAGCCAGATGGTTCGATTGATAGATATAAAGATCGTTTGGTTGTGAAGGGCTTTAAG
CAACGGTATGGTATTGACTATGAGGACATTTTTAGTCCTCTAGTTAAGGCTGCTACTATT
AGACTTGTGTTATTTGTTGCAGTATCAAGAGGCTGGAGTCTTCAACAGTTAGATGTTCAG
AACGTGTTTCTTAGTGGCATCCTTGAAGAAGTGTTCATGAGGCAACCTCCTAGGTACGAG
GACAAAGGTCATCCACAATATGTCTGTAAGTTGGACAAGGCACTTTATGGTCTGAAACAG
GCGCCACGAGCTTGGTATTCTTGCTTAAGTGAAAAACTGCATAGTCTTGGATTTAAGCCA
TCTCGAGCTGATATTTCTCTCTTCTACTTTAACAAAGGAGAAGTAACTATATTCTTACTC
ATTTATATGGATGATATCTTTGTGGAAAGTTCATCATAGGGTGCTACGACAGCATTGCTA
AAAGTTCTTAAGAGTGAGTTTGCATTAAAGGATCTTGGGGATCTCCACTGTTTCCTAGGA
ATTGAAGTTAAGAGACCGTAGGATGGTATTCTTTTAACAAAGGAGAAGTATATGTTAGAT
TTGTTAAAAAGAGTTGGGATGACAACTTGCAAACCGGTTAATACTCCAATGTCTGCAAAT
GAGAAGCTGTCGGCGCATGAAGGTGATCCTCTTGGGCCTAATGATTCCACGAGATTCAGA
AGCATAGTTGGAACATTGCAATATCTTACTTTGACTCGGCCAGATATATCATTTGCTATT
AACAAGGTGTGTCAATACTTGCACAAGCCTATTACACTTCATTGGACTGCAATGAAGCGT
ATTTTGAGATATCTCAAGTACACAGTTGGTTTCGGCTTAAGGATACACAAATCAGCTTCC
ACATTGGTGAGTGCATATTCCGATGCAGATTAGGCAGGTTGTGTTGATGATAGAAAGTCA
ACTGGAGGCTTTGCTGTTTTCTTTGGGTCTCACCTTATTTCGTGGAGTACACGAAAGCAA
GCTACAGTCTCACGATCAAGTACTGAGGCTGAGTATAAATCTATGGTGAATGCCACTGCA
GAAATCATGTGGGTGCAAACATTGTTGGGAGAACTTGGAGTTCAAAGTCCCAAGGCAGCA
AGGTTGTGGTGTGATAATATAGGAGCTACATAATTATCAGCTAATCATGTGTTTCATGCC
AGGACCAAACATATTGAGGTGAATTTCCACTTTGTTCGAGAAAGAATATCACAAGGAGTT
TTGCAAATTTGTTTTGTATCAACAAGAGATAAGGTTGCAGATGGTTTTACAAAACTGATC
ACAGCTCGATAATTAGAAGAATTCAAGCACAATCTCAACTTAGACAAGTTGTGATTGAGG
GGGAATGTAAAATGTCTAGAGTTTGAGTTGTTGAAGATGTATATCTTGTAATTCGTTTTT
GATCTCTAACCTGCGTGTAACAAACTCAATATCTGTAACCTGGCCGGTTGATGGCTCCAT
ATAAATACATGACGCGACCCTGACCAAGGGTGACAAACGCTTATACAATTTCTACA
>RLCsiAle_Retrofit_1028
TGTTAGAGATATACTTGTAACGAGTTTTGTACTATTGTGATCTTAGAGATTGACTCGGGT
TGCTTAGGGATGGGATATTCTTGTAGTTCAAGTTATAAGGCAAACGAGTCCTAGATGATC
ACAATAGCACTCATGTAAGTCTCTTGGTGAATTTCACCCTATATTAACATGCAACCGTGG
CCGACCAAGATAGGCAACCACGTTTCCTCCAATTCTTACATGGTAATCAGAGCATCCTCT
TCCACAAACATCCACAACCTCCCAAACTAATCCATGGCATCATCATCTGCCCTAGAGCCG
GCACTACTAGGGGTTGTCTCTGAGAAATTAACTCGAGACAACTACATCCTATGAAAGGCT
CAATTCCTTCCTGCTATAGACGAGCTCAACTCATGGGGATCCTAGATGGATCTACCCCTG
AGCCACCCAAAACTCTGGAGGTGGTCAAGGCAGACGGCAAGAAGGAGATCATCCACAACT
CTAAGTACGACTCCTGGATTGCAAAAGATCAGCAAGTACTAAGCTACCTGCTGAATTCTC
TCACCAAGGATGCATTAGCACCGGTGGCAACATCAACCATAGCAGTAGAAGCATGGGGGG
CACTTGAGAGGATGTTCTCAGCACACTCCAAGGCACGGATTGCAAATCTGCGCGTCCTAC
TCTCCACAACCAAGAAGAGGATCATGTCCTCCTCAGCTTATTTCACCAAGATGTGTTCCT
TCCAAGATGAATTAGTCACGGTTGGAAAGATTATAGATGATGATAAGATGGTCCACTTTA
TTCTGAATGGTCTTCACTTTGACTATAACCCCTTTGTGTCATATATGCTTGGTCGTGTTG
GATTTCTCTCCTTGAGCGACTTGTATTCTCAGTTACTCACATATGATCAATGTATGGAGA
TGTTTCAAGAAGGAGGACAGTTCTAGTCGTTAGCTAATATGGCTGGTAGAGGATGCAGCT
ACAACTATGGTGGTCGTGGTCGTGGCAGTAACAACAGTCGTGGTCGTGGCTGTGGCAATG
GTGGTCGCGGTGGATCATATCGTGGCAGCAGCTCCGGCTCTAGCAACACCAAAACACATC
CAAGCAAGGTGGACGCAATAACAAGACGGTTTGTCAGATCTGCAAGAAGGTAGGACATGA
AGCAAATCGTTGCTGGTATAGATATGATGATGATGAAGATAAACAAAATCAGAAGACGGC
AGGGGCGGCTACTACTGGTCATGGTTATGACACAAACTGGTATGTAGACAGTGGAGCGTC
TGATCATGTTACTAGTAAACTTGAGAAGATGACAGTCCATGATAAGAATAATGGGCGAGA
TCAAGTACATGCGCCCAATGGAACATGTATGAAAATTAGTAACATTGGTCATACAACTTT
ATATACCCCTAGCAAAAATATTATTCTGAAAAATATTTTTCATGTTCCTAGTGCTAGAAA
GAATTTAGTTTCTGTCCACAAGCCAGCTCGAGATAATGATGCCTTCATCGAATTTCATCC
AAATTTCTTTTGCATAAAGGATCAGGAAACAAAGAAAGTCATCCATCAAGGGAGATTCCG
TGGAGGCCTCTATCCCTTAAGATCTCATCTATCTCCAAAATTTTCCAGAAAACAAGTTTT
TGTCATCCAAAAAGCCCTCAACTACATGATGGCATAGTAGACTCGGTCATCCAGCTCTTC
CTATTGTAGAAAAAATTCTTAGTTTAAATAAGCTTTCATGTGCTAGTGATAAAAATTCAG
AGTCTATTTGTAATTCTTGTTAGGTGGCCAAGAGCCGTCAGCTTCCATACCCTATATCAA
ATAGTTCATCTAAAGCTCCCCTTGATTTAATTTTTTCTAACGTTTGGGGACCTGCTCCCT
TATCTATTGGGCGACATAGCTACTATGTTAGCTTCATTGATGATTTCACCAAATATGCAT
GGATCTACCTGCTAAAGAAAAAGTCCAATGTCTTTCAAGTCTTCCAAAATTTCCAGCAAC
TTGTAGAAAGAAAATTCAATCGAAAGATTAAATCTATGCAATCTGATTGGGGAGGAGAAT
ATGAGAAGTTGAACTCCTTCTTTCAACGTATAGGAATTACACATCATGTTTCTTGTCCTC
ATGCTCATCAACAAAACGGTGTGGCCGAACGAAAGCACCGCCATATAGTTGAGGTAGGGC
TAGCTCTCCTCGCTTATGCATCCATACCCTTAAAATATTGGGATCATGCCTTCCTTACCG
CTACCTACATCATTAACCTCCTTCCAAGCAAAGTCATTAACTTTGATGTTCCTATTGCTC
GGCTTCTTCACAAAACTCTTGATTATACATCCCTACAAGTTTTTGGTTGCGCCTGTTAGC
CTAATTTGCGACCATACAACTCAAGAAAGCTTGCTTTTCGCTCTACTCGCTGTGCTTTCT
TAGGCTATAGTGCTATGCACAAGGGTTTTAAGTGTCTCGACATCTCCACTGGATGCATCT
ACATCTCTAGAGATGTTGTCTTTGATGAGGATTTTTTTCCCTTTTGCCCTTCTCAATCTT
AACGCCAGTGCTCAGTTTGCCAAGAAATTATCCTTTTACCCTTGCATTTGCTTAACCATG
GGGATATAAGTTGTGTAACTAGTGTTACTAATGATCCTGATGAGGATGTTGATGATGTAC
AGGTACCTATCCCAGCAATTTCGAAATCAAACCATGAAGAAGAAGCTGCATATGATAATA
TTAGAGGCACTGATGGAGTCCCAGTCGTAGAAAATCCAAGCGACATCTCCCAAACAGATA
CGCCTGCACCTGACGCTGGCGGATCGGGCATGGAATCCTAGGTGAATTCACCTGCGCCAG
CCGGCTCGTCTACAGCCGCCGAAGCCATCCCAAGCGCGACATGTGGGGGGCAGAGCGCGT
GCATTCCGCACCTTCCAATCACCGACCACGCGCGCGCCTCACGCCTCTCCGTCGCCGGCG
CGTGGCACTTGGTCTCCACTCGCCCTGACCATTCCAGCAGCTCCGTCTGTGCGTGCACCT
GGTGGATCTTCTGTGCCTCCTGCTGGATCTGGTGTGGAGCCGCAGCCACCAGCAAATGAT
GCACTTCCTCTATGGCGCACATGACTTCAACATGGTATTGTTCAACCCAAAAAGTTTATA
GATGGGACTATTGGATATGGAAATTTCTCTGCTACCGGAGAACCTGAGAATTTATAGGAA
GCACTAAACAATTCAAGATGGAAACAAGCTATGCAGGAGGAGTTCACAACATTGCTCAAA
AATAATACCTGGCATTTAGTTGAGCCGCCCAAGGGTGGCTGCAACTTATTTGACTACAAA
TGGGTGTACAAGGTTAAAAAAAGGCTGATGGGACAATTGATAGATATAAGGCATGATTGG
TAGTAAAGGGGTTTCGCCAAAGGTATGGAATTAATTATGAGGACACATTTAACCTAGTTG
TTAAGATTGTTGTGGTAAGGCTTGTCTTGTCTTTAGCAATATCCAAAGGTTGGTGCTTAA
GATAGTTGGATGTTCAGAATACATTTCTGCACGGTGTTCTGGAAGAGGAGGCATATATGA
AACAACCCCCAGGTTTTGAAAAAATTGATGCTCCACATCTAGTATGTAGACTTGACAAAG
CAATCTATGGTCTGAAACAAGCTATGCGTACTTGGTATGCAAGATTGAGCTCTAAGCTAA
TTAATATTGGGTTTATAGCTTCAAAATCAGATAATGCTCTGTTTATTTATCAAAAATTAG
GAGTTGTCATTTTTATGCTTATATATGTTAATGATATCATTGTCACTAGTTCTTCTAATG
GAGCTGTTTCAGCCTTGCTTCAGATTTGAGGAAAGAATTTGCTCTTAAAGATCTTGGTGA
CTTGAATTACTTCTTGGGAATTGAGCTTTAGAGAAGTGAGGAAGGATTGTTGCTTTCTCA
GGAAAAGTATGTGCAAGAGATTCTTACACGAGTTGGTATGGTGAAGTGTAAAGGCTCTCC
AACACCATTGTCAAGTTCGGAAAAACTCTCAAGTTTTGAAGGTGAACCGCTAGGTACAGA
AGATAGTACACATTATAGGAGTATAGTTGGTGCTTTGCAGTATCTTACTCTTACACGGTC
GGATCTAGCCTTTGCAGTTAATATGGTATGTCAATTTTTGCATGCGTCGACCTCTATTCA
TTGGACAGCTGTTAAACGAATTCTTCGTTATGGTCAATATACGTTGAATATTGGATTAAA
TATAAAGAAGTCAAACTTCATAACTTTGGGTGCCTTTTCTGATGCTGATTGGGCTAGAAG
TGTTGATGATAGAAAATCTATTGTAGGTTTTGCAATATTTTTCAGTCCCAATCTTGTGTC
TTGGAGTGCTAGTAAGCAGGCTACAGTCTCAAGGTCTAGTACTGAAGTAGAATATAAGTC
TATGGCTAATGCTAATGTAGAATTGATTTGGCTAGAACCATTATTATTGGAACTTGGAGT
GCAATTGACACAGCTGCCTATTTTATGGTGTGACAATTTGGGAGCCACTTATCTTTCAGC
AAATCCGATCTTTCATACTCGAGCAAAACATATAGAAATTAATTTTCACTTTGTTCGAGA
GCAAGTAACGAAGAAGCAACTACAAGTCAGATTAGTAACTACACATGATAAGGTTGCATA
TGGATTCACCGAAGCTTTGTTGGTTGGTAAGCTAGATATTTTCAGAAACAATCTAAATCT
CAAAAGAAAGATAAGTTTAGATTGAGGGAGGATGTTAGAGATATACTTGTAACGAGTTTA
GTACTATTATGATCTTAGAGATTGACTCGGGTTGCTTAGAGATAGGATCTTCTTGTAATT
CAAGTTATAAGGCAAACGAGTCCTAAATGATCATAGTAGTACTCATGTAAGTCTCTTGAT
GAATTTCACCTTATATTAACGTGCAACCGTGGCCGGCAAGGATAGCCAACCACGTTTCCT
CCAATTCTTTCA
>RLCsiAle_Retrofit_1048
TGAAAGAGTAATTGTGGGAATAAAATCAATCTATTCCATAGCAATGTGCGTCTATACATA
TGGAGGCCGGGGTGGCTCTAAGCCAACCGCACAGGCGTATATGCCTAAAATCAAGGGCTG
ACTACTATAATTATACATACTATAATTACAATAGTCTAACACTCCCCCGCAGTCTAATCG
GGAGCATCGCTAACGGTCAGGCTGGATCGAAACTCCTGGAACAACGAGGTGGGTAGGCCC
TTGGTGAAGACGTCGGCGTATTGTGATGTCGTAGGAACATGAAGAACCCGAACGTGACCG
AGGGCGACCTTCTCTCGAACAAAATGGAGATCAATCTCTACATGTTTTGTTCGCTGATGC
TGCACTGGATTGCTGGAGAGATATACTGCACTGACGTTATCACAATAGATCAAAGTGGCT
CGGCGAGGAGGGCGGTGAAGCTCGAACAGTAGCTGTCGCAGCCAGGTGGCTTCAGCTACG
CCATTCGCCACAGCACGGTACTCGGCCTCAGCGCTGGATCGTGAGACCGTGTGCTGACGC
TTGGAGGACCAGGACACCAGATTGTCACCTAGGAACACTGCGTAGCCAGAGGTGGAGCGA
CGGGTATCCGGGCATCCAGCCCAGTCTGCATCCGTGTACACGATGAGCTCTGTAGGTGAC
GAGCAGCGCATAGTCAAACCAAGTGAAAGAGTGCCTCGTAGGTACCGTAGAATCCGTTTG
AGAGCCGCGAGGTGGGGCTCCCTGGGGTCATGCATGTAGAGGCACACTTGCTGAACAGCA
AAAGCAATATCCGGACGGGTAAATGTCAGATACTGCAGGGCACCAGCGAGACTACGGTAC
TGTGTGGAGTCAGCGACAGGAGGTCCATCTGCGGATAATTTGGAGTGTACATCGACAGGG
GTGCTGCAAGGCTTGCACTCACTCATCCCGGCTCGCTCCAAAATGTCCTGAGAGTATTGT
CGCTGAGAAAGAAATAAACCACTGGCAGAGCGTGTCACTGAAATGCCCAGAAAATGGTGA
AGCGGACCCATATCAGTCATAGCAAACTCACACTGGAGAGCCCCAATAATCTGCTTCAGA
AGACTGGTAGAGGAAGCAGTGAGAACAATGTCATCCACATAAAGCAACAACAAAGCTGTG
TCTATCCCTCGTCGATATATAAAGAGTGAAGTGTCTGACTTTGCTTCAACAAATCCAAGT
GAAAGAAGATGAGAGGCAAACCGATGATGCCAAGCACGCGGAGCTTGCTTCAGACCATAT
AGAGACTTGTTGAGCCGACAAACGAAATCAGGACGAGAAGAATCCACAAAACCTGTGGGC
TGAATGCAGTACACCGTCTCTGTGAGAGTACCATGCAGGAACGCATTTTTTACATCCAAC
TGGTGAATGGGCCAGTCCTGAGAGAGAGCTAGAGAAAGAACCACTCGGACTGTCGCGGGC
TTGACCACCGGGCTGAACGTCTCATCATAATCAATACCAGGCCGCTGTGTGAAACCCCGG
AGGACCCAGCGGGCCTTGTAGCGATCCAAAGAACCATCTGCAAGTAGTTTGTGACGAAAA
ACCCACTTGCCGGTGACCATGTTAACACCAGGAGGCCGTGGCACAAGACTCCAGGTGTCA
TTGGCAATCAAGGCGTCGTACTCAGCTTGCATAGCGGAGCGCCAATTTGGATCGGACAGA
GCACCACGAACAGAGCTGGGCAGTGGCGACATGGGCACAGCGTGGAGGTTGAGGCGATCC
ACGGGCTGTGCGATACCGGCCTTGCCGCGCGTGCGCATGGGATGCGCATTGTCGACGGGG
GTGATGGAGACCGGCCTCGTGGCCGCCGTACGACCGGTGGCCGTGGTGTTGCTGGCAGTT
GCCCGCACGGAAGACACGGGGGCAGCAGCACCGGCTGGGGCGGTCGACGAGGCGGACGTA
GTGGTACCGGCTGTACTCGATGGCGCCATGGGAGTGGTGCTACTGGCAACAACCTGCACG
CGATGTACAGGGGCAGCATCACCAGGATGTACGGGCGTGGAGGAGGCGCTGCTAGGAGCA
ATCTGTGCAGCAACGCCAAGGTCCGGTGACCCCTGGGAGAGCTCAGGTGCTGCTACAGTG
CCATGCACGGGTATAGTACCATGCACAGCATGAGGAGCCGATGGAGTAGTACCTGCATGA
ATGAAACGGGTTCCTGGAACCAAAGTGGTAAGATCATGCTCATCAATTAAAAAATCCAAG
GTGGAAGGGGCCATTGGTGTGGTAGACATGTCGGAGAAGGGGAAAGAGGACTCATCAAAA
ATGACATGTCTAGAAATAATGATGCGATTTGACTGGAGCTCGAGACACCGATAGCCTTTG
TGTTCCGAGGAATAGCCGAGGAAGACGCATAGGGATGAGCGGGGAGCGAGTTTATGGGGT
GCTGTGGAGGACATATTGGGATAGCAAGCGCACCCAAAAACTCGAAGATGATCATAGGAG
GGCTGGGTAGAGTAGAGGGAGGTGTATGGTGTCGAGAAGGCGAGGGTTTTAGTGGGGAGC
CGGTTCACAAGGTATGTCGCAGTGTGAAGGGCTTCGACCCAGTAGACCGGAGGGAGACTC
GCCTGGAACAAGAGAGAACGTAAAATATTATTTATGGTGCGAAGGGAACGTTCTGCTCTA
CCATTTTGTTGAGAAGTATATGGACACGACATGCGGAGTGCAACACCGTGGGAGAGAAAG
AACGTGCGTGCCTGAGAATTATCAAATTCACGGCCGTTATCGCACTGGACACTCTTGATG
GTGGTGCCAAATTGTGTGCGAATAAAAGTGAAGAAACTGGCAAGGGTGGAAAAAGTCTCG
GATTTTAGGCGGAGCGGAAACGTCCAAATGTAGTGGGAGCAATCATCAAGAATTACTAAA
TAATATTTATAGCCCGACACACTAACAATTGGGGAGGTCCATAAATCACAGTGTATTAAA
TCAAAATTATGAGAAGCTCGCGAGGTAGATGAACTGAACGGCAAACGTGCATGACGACCA
AGTTGGCACGCATGACATATGTGGTTGACATCATCTTTATTACAGGAAATGACACTGGAG
GTAATAAGTTTGGACAAAGCTTCATGCCCAAGATGACCGAGACGACGATGCCAAAGGGAG
GTGGGTGCAGCGAGGAACGCAGAGGTGGTGGTGGAGGGTGCATAGAATGGGTAGAGGTCA
CCGGAGCTATTGCACCTGGCGATCACGTTCCTGGTTTGCAAATCCTTCACAGAAAGGCCA
AAGGGATCAAACTCAATGGAGCAATTATTGTCGGTGGTAAAGCGACGAATAGAAATTAAA
TTCTTAATAATGTTGGGAGACACCAGCACATTATTGAGAACTAAATTGCGATGCGGTAAA
GAAAAAGTATGTGATCCAGTGGCTGTGACAGGGAGCAAGGCACCGTTTCCCACAATGATA
GATGAAGGAGTGAATGAAGTGGGCGAGGAAGTGGTGGAGAGTTTACCAGCGTCCGAGGTC
ATGTGCGAACCTGCACCGGAGTCGGCGTACCACTCGGAAGTAGCGTTCGGCGGGTTGAGC
GTCATGGTGTTGAAGGAGTGTGCAAGGGCGTCCTGATGCCATGCACCACCGTGAGTGGGG
TTCCAGGGCGCCGCTTGGTACGTCGGTGCGGGCGCCTGGAAGCCTAGGGGTGCAGCTCCC
CCGTAGTACGTGCCGTACGGATGGGATGGAGTGCCGTAGAAGCCGCCATAGGCGCTGGGT
GCGCCGCCAAAGCTGCTGGCGCCAAAACCGTTGTACTGTGGAACGGCGCTGAACGCTGGC
GGCGGTGGTGGGCGCCCGGACTGGTCATATGGCCACAGCCGTACAGTGCCAGCCCATGGG
TGCGTGAAGGACGGATGCATGCCGGGGGGTGCACCTCCCTGTCCAGCTGGAGGGGCGCCA
CCAGGGAGCGCCGATTGGCCTTGCTGCTGGCCGTTGCGTCCACCGCGGCCGCGACGACGG
CCGGTGCGTTGGCCGTTTGGCGCCGGGGGGCGTGCTGGAGGAGGCGCCCCCGAACGTGGA
GGTGCTGGAACCCCGGGAGCTGCAGGCCGCGGCGTTGCAGCGACGAGTGCGGATGGCGGG
GACGGAGGACGTGCGTCGATTTCCAACTCCTCCAACAGTAGGTGCGTTCGTGCCTCCGCG
AACGTGGGGAACGGCCTGTGCATCTTGAGGATGGACACCATGTGGCGGAACTTGCCACCG
AGGCCGCGAAGGAGCGTGAGCACCATCTGCCGATCGCCGATGGGATCGCCGAACTCGGCA
AGGGAAGCCGCCATCGACTCGAGCTGGCGGCAGTAGTCGGTGATGCTCAGGGACTCTTGG
CGGAAGTTGCGGAATTTCGTCTCGAGCAGAAGCGCCCGGGACTCCTTTTGGCCGAGGAAC
TCGTCCTCGAGATAGCACCACGCCCCGCGAGCGGGGCCCGGCCGCATCATTAGAGATTGC
TGCAGGTCGCTGGAGACGGTGTTGTAGATCCAAGTCAGGACGCAGCAATCAGCTTGAACC
CATGCTGGGCGCGACGGGAAAGCTGCGTCCTCAATGACGTGACGAGTCAGGGCATATTTG
CCGAGGACGGTGAGGAACATGCCGCGCCACTTGGTGTAGGTGTTCGTCGCCTGATCGAGG
ATGACAGGGATGAGCGCCTTCACGTTGACGACGGCAGTGGCTTGCGCCCAGAGGGCCTCA
TGGGCGCGCTCATACTCGTCCAGAGCAGCAGCACGGAGGCGGGCTTCCTCGGCACGGCAG
GCTTCGGCCTCAGCCGCGAGGCGCTGGTCCTCCGCGGCCTTGGCGGCGGCTGCAGCGTCG
TCGTTGTCAGCCATCGGGAGGGAGACGCGACGGTTGGGCGTTCGCGAGTCGCGACCAGAC
TAGCGGACGAAGTCACGATGAGGCCAGCGATCGGAAGCACACGCTGGATTGGAAGCAAAT
TGGGTCACGTCAGAACGTGAAGTCCTGGCGAGAGATCAGCGGCAGGAGGAAAAAAAAACA
AGAGCCGGCGTCCGCTGGACAGCGACGGTGAGGAAGGACCGGCGTCCGGAGGACAGCGTC
GGTCTTGGGATTTACGATAGCCGGCGACGAATCAGCGGCGGCGAGGGTTTGCGGAAGCGC
GGCCGCAGGAGCGAACCGCGTGTGATACCATGAAAGAGTAATTGTGGGAATAAAGTCAAT
CTATTCCATAGCAATGTGCGTCTATACATATGGAGGCCGGGGTGGCTCTAAGCCAACCGC
ACAGGCGTATATGCCTAAAATCAAGGGCTGACTACTATAATTATACATACTATAATTACA
ATAGTCTAACA
>RLCsiAle_Retrofit_1069
TGAAAGAAAATAGGGGAACTATGGTTGCCTAATCCTGGCATACCATAGGTTGCGTGTTTA
TATAGAAACAGGTGTTGCACATATAGATGGTTTAAACTAGGACTCCTGTGTAGGAATTAC
ATAGACCTATTTGAATACTATTCTATCTATAGGAGTCCCATAACAACCATCTACTGATAT
ATGACAGAATACAATTATATCTCTAATTCTAACATCCCCTCTCAATCTAAACTTCAGCCA
CTTTGAAGATTCAGATTGCGTATGAATGCATTCAACTTGACAGTAGGAAGCGCCTTGGTA
AATCCGTCAGCTAACTGATCATTAGTGGGTATAAACCGGACTTGAAGCTGTTTCTTCAAC
ACCCTTTCTCTCACAAAGTGAAAGTCTATTTCTATATGCTTGGCCCTTGCATGGAAAACC
GGATTGGCAGACAGGTAGGTAGCACCCAGATTGTCACACCATAGAATTGACGTGCGTCCT
AACTTGACACCAAGTTCTGCTAGCAATTGCTCAAGCCAAATTACCTCTGCTGTTGCATTA
GCCATAGCTTTATATTCCGCTTCAGTACTTGACCGAGAGACTGTTGGTTGTTTCCGTGCG
CTCCACGAGATTAAATTAGCACCATAAAATATGGCAAATCCCCCCGTAGATCGCCTGTCA
TCAATATCACCTGCCCAATCCGCATCTGAAAAAGCACTGAGCGAGGGATACACTGTCTTC
TGAATATGCAAGCCCAGATCAAGCGTATGCTTTATGTACCTTAAAATTCTTTTGACTGCA
GTCCAGTGAGTTGTTGTTGGAGAATGTAGAAATTGACAGACTCGATTTACGGCAAAGGAC
AAGTCTGGTCGGGTGATAGTTAAATATTGAAGTGCACCAACAACACTTCTATAACGCGTA
GCATCTTCTGCACTGAGAGCCGCACCTTCATAACTCGACAATTTTTCTGAAGTTGACAAT
GGTGTGGTACACGGCTTGCATGTAGTCATACCCACTCGCTCTAATAGGTCATGTGCATAT
TTGCCTTGAGAAAGAATTATTCCTTTCGGTGCTTCCTTTACTTCAATGCCTAGAAAATAG
TGAAGCTTTCCGAGATCTTTCAAGGCAAAGTCCTTCCGAAGATCAGCGAGCAAAGATGTC
ACAGCTCCAGGCATATTGCTTGTAACAATAATATCGTCCACATAGATTAGCATATAAATA
GTTATACCTCCTCTATTATAAATAAACAAGGATGTATCTGATTTTGAGGGCACAAAACCA
AGAGAAATTAACTTGGTACTTAACCTGGAGTACCAAGCTCTGGGCGCTTGCTTGAGACCG
TAGATTGCTTTGTCCAATTTGCAAACATAATGAGGATTATTAACACTTTCAAATCCTGGC
GGTTGCTTCATGTACACTTCCTCTTCCAGAACACCATGGAGAAACGCGTTCTGCACATCC
AACTGTTTAAGGCACCAACCCCTTGATACTGCAACCGAGAGTACTAGCCGGACCGTAGCA
ATTTTTACAACCGGACTGAAGGTATCTTCGTAGTCAATGCCATAACGTTGTTTGAAGCCT
TTTGCTACCAACCGAGCCTTGTATCTGTCAATGCTACCATCAGCTTTACGCTTAATTTTA
TAGACCCATTTGCAGTCAATTATGTTTGTCCCGGGCTTAGCTGGCACCAATCTCCACGTT
TGATTTTTATGTAATGCATCGAATTCTGCTTCCATTGCTAATTTCCAATTTGGATCAGAT
AGGCCTTCTTGAACAGACTGAGGCTCCCCCATTGCACTAAAGAAGCTGTATCGAATTAAG
CCATCATACATTTTCTTCGGCTTCACGATCCCGCTTTGAAGGCGAGTGTGTCGACGTTGG
GGTTCAGCGGTAGATGAAAACGGCATAGAAGTACCAGATGCTTCAGGTAGCGCACCGGAT
CCACCTGCCATAGTGTCCTCGGATGCTAGCGGCGGCGCACATGCATCCCCTGCTGGCGCA
CATGCAGCCACTCGAGGCACTGCCTCAACTTCAACTGGGCTGGACCGCGTGGGCTCTGAC
AGCGTTGGCGCCGACGCACATGCAGGTACACGCGTGTCGGGCGGCGCGGCGGAGATTGAC
TCAGCAGTTCCGGTCGGCACGGATTCCTCCGAATCCCGCCCCCCTGCGCCACGGAAGGCA
GTCGTCTGCGCACATGTCAGATTCTCCTCGGAAAGGGGTCCGTTACTGTCCGGCGTATCC
GCATCTGTACTGGCGCCTTGATCTGTTGTGGTTCGGTGCGGCAAAGAGACCGGGAAAAAT
AGTCCACCTGAGACGCCATCTGTATGTCGAGTATTTTCCTGGGACACAATCGACTCACGA
GGCATGTCAGTAGTATTAGCACTGTTAAAGTCATAACAATTGTCATCCCCCGGATTACGA
AGAGATGCAGGGAGAAGCACTATTTCTTTCCGAAGAAGAGCACCAGCATGCGGATGAAGT
TTGGAAAAAGGGAAGACAGCTTCATCAAAAACAACATCGCGAGAGATATATATACGGCCC
GTGGAGATATCAAGACATTTGAAGCCTTTGTGCATGGAACTATAACCAATGAAAGCACAT
TGAGTAGAGCGAAAAGATAATTTATGGGAGTTATAGGGCCGAAGATTGGGCCAACAGGCA
CAACCAAACACACGGAGATTAGAATAGTCCGACGTATCACCAAAGAGGCGAGTGGCAGGG
ATCTCAAAATTTATAACCTTACTAGGAAGAAGATTTATGAGGTATGTGGCGGTGAGAAAG
GCTTGATCCCAAAATTTAAGAGGCATAGATGCATTTGCAAGAAGAGCAAGACCAACTTCA
ATGATGTGACGGTGCTTGCGCTCGGCAGCACCATTTTGTTGATGAGTGTGAGGGCAAGAG
ACACGATGACTGATTCCAATTTTCTTGAAAAAGGAATTTAACTTCTCATATTCTCCACCC
CAGTCGGATTGGATGCATAAAATTTTCTTAGAAAGTTTTCGCTCTACTAACTGTTGAAAT
TCTTGAAAAACTCTGAACACGTCAGATTTGTGTTTGAGTAAATAGATCCAAGTGTATTTA
GAGTAATCGTCAATGAAGCTGACATAGTACGTAGAACGTCCAATGGACGTAGGAGCAGGC
CCCCACACATCAGAATAAATTAACTCAAGAGGAGCACTAGAAATTTTATTGGACACGAGA
TAAGGAAGCTGACGGCTCTTGGCCCGCTGACATGAATCACAAACTGACTCCACACTTTTA
TGACTAGCACAAGGCAAACTATTGGAACTAATAACCTTTTGAACTATAGGGCTAGCCGGA
TGACCAAGACGACTATGCCAAAGGGATGTAGATGGTGGGTGGGCAGCAAGAGCTTCTGGA
TGCGACCTCTGGTGTTTAGGAGATGCGCCAAAGAGAGGATAGAGGCCGCCTTGGCATCTA
CCGTGATATAGAATCTTCTTCGTGTCCTTGTCCTTGATAACAAAAAAATCCGAATGAAAC
TCTAGATAAGCATTATTATCTTTGGCTAATTTGTGTACGGAAGCAAGGCTTTTGGTGGAC
GTGGGAACGTGCAAAATATTATTAAGAAAAAGATTGCTGCTTGGGGTATGAACAATTGTA
TGACCAACATTGCTAATTCGCATACCTGTGCCATTAGCCGTGTTGACTTGATCCCTTCCA
TTGTAACGATCACGAACAGAAAGCTTTTCTAATTCGCCAGTCACATGATTAGTGGCGCCG
CTGTCCGCATACCAATTTGTATCGACACCATAAGCTTCATTGGGCCTTCCACGATACTGC
TCATCTTCCTCGTAGCGAAAATAACATTGCTTAGCTTCATGATTTGTTTTCTTGCAGATC
TGACATGGCGGTCTCTTGTCACCTTGCTGGTTGTTGCCTTTTGCATTGAAGAATTTTTGA
TTGCCGCCATTGCTTTGCATCTGACGACCTTGATTGGTCCTGCCACCACCACGGCGACCT
CCTGACCGACCTCGATTTTCACGGCCTCGGGATGCGATGTTGGCCGAGGATTGATGTTGT
TCGGTCCCTTGATACATCTCAAGCCGGAGATCATATTCCATAAGAAGCGAATAGAGTTCC
GAAAGCGAGAGATCTCCTGAACGACCCATCATAGAAGAAACAAAGGGATGATAGTCAAAA
TCTAAACCATTGAGTATATGAGCAACAACCTCATCATCATTGATAGTGACGCCGGCTGAT
GCGAGCTCATCTTTAATATTCTGCATCTTGTTGAAATATTCCGCCGTTGTGAGGCTTCCC
TTCTTGGCAGTGGCTAGCTGCATGCGCAGATTAGTAACCCGCGCTCTTGATTGTGCTGCA
AACATGGCCCCCAACGCCTTCCATGCTTGGGCGGAGGTCGTTGCAGTCGTAATCCCGGCG
AGGACCTCCTTGGAGACCGAATTCACCAGATAGCTAAGTAATTGTTGATCTCTTTCCACC
CACGAGTCATGCTCGGGGTTGGGAATCTTCTTTTTCTTGCCGTCGACTTCAGCTTCTATT
TCTTGCGGCGGCTCGGCAGTAGTTCCTTCCAAGATGCCTAGCGCCTTGGCACCACGAACA
GCTGGGAGGAATTGAATTTTCCACAGAACAAAATTGTTCCGGGTGAGCTTGTCTGACACT
GGATGTCCGAAGGGAGATCTTGTATCATGATGAGAGGACGACGAATCCATGATCTTGACA
CAGCGCTTCTGCCGGCAAAAACTTCTGTCACCGAACGAAGGAACAGGAGTCTTGATGTTG
GGATCTTGATGTGACTTGCGAGAGGCAATCGCACGTCACGTTTTTGTCGAGGAAAAGGAC
GGCGCGGCCGAACGTCGTAGATGGAACGCGGCGCGATCTTTCTGATTTTGTGAATTGATT
TAGGAAGAGGTGGCTCTGATACCATGAAAGAAAATAGGGGAACTATGGTTGCCTAATCCT
GGCATACCATAGGTTGCGTGTTTATATAGAAACAGGTGTTACACATATAGATGGTTTAAA
CTAGGACTCCTGTGTAGGAATTACATAGACCTATTTGAATACTATTCTATCTATAGGAGT
CCCATAACAACCATCTATTGATATATGACAGAATACAATTATATCTCTAATTCTAACA
>RLCsiAle_Retrofit_1073
TGTAAGAATTTGAGGAAACGTGATTGCCTATCTTGACCTACCACGGGTGTGTGTTTATAT
AGGAGGCAATAGCCAAGAGATATACATGAAGCTGTCATCGTATGTGATTCAGATGCTTTA
CAAAACCTATCTCTAAGCAGTCGAACCATTCAAAGATGACAAGCAGAGTTTGAACCAATT
ACAATTGAATAAAACCTATTCTAGATATTCTACTTCCCTCAATCTAAATTCCTCTTGCGC
TTGAGATTTAGATTGCTTTTAAACTCTTCAAGTTTTTCAACCGGCAATGCCTTGGTAAAA
CCATCACCAACCTGATCTTTGGTAGAAATAAACCTGACTTGCAGCTGCTTCTTCATTACT
CGTTCTCTTACAGAAAGAAAATCAATTTCTATATACTTTGCTCTAGCATGGAACACTAGA
TTTGTAGACAAGTAGGTAGCTCCCAAATTATCACACCATAGAATAGGTAGCTGTTGCAAT
TTGACGCCAAGTTCACCAAGTAGAGACTCGAGCCAAATTAATTCGTCTGTAGCATTGGCC
ATAGATTTGTATTCTGCTTCCGTACTAGACTTTGAAACTGTAGCATGCTTCCTAGCACTC
CAAGATACAAGGTTCGGTCCCAAAAATATTGCAAAGCCACCAGTAGATCTTCTATCATCA
ACACTACCGGTCCAATCTGCATCAGAAAAGGCACTTAACCCCATTGAGCTAGACCTCTTA
ATATTTAAACCAATGTCCATAGTGCAACGAACATATCTAAGAATTCTCTTGACAGCTGTT
CAGTGATCACTAGCAGGTGCATGCAAGAATTGACACACCTTATTAACAGAGAAAGCCAAG
TCAGGTCAAGTAAACATGAGATACTGCAATGCCCCAACTATACTTCTATACCGTGTACTA
TCTTCAGAGCTTAGCAGCTTTCCTTCATGACATGAAAGTTTTTCTGATGTTGACAAAGGT
GTAGAAGATACCTTACAATTTGTCATGCCAACTCTTGTCAAGATTTCTTGAGCATACTTT
CCTTGAGACAGTCACAAGCCTTGACTATCTTGTTGAACTTCTATTCCCAAGAAGTAATGC
AAGTCACCAAGATCTTTCACAGCGAAATCTTTCTTAAGATCAAGTAGCAAGGCCATCATA
GCTTCGTTAGATGAGCTAGTAATAATAATGTCATCCACATATATAAGCATATAAATAATA
ACTTCTGATTTTTGATAGATAAATAGAGAAGTATATGATTTTGATGTTCTAAAACCAAGA
TTAATAAGTTTAGAACTTAATCTTGCATACCAGGCCCTTGGAGCTTGTTTCAAGCCATAT
ATAGCCTTATCAAGTCGACACACCATATGTGGACCATGAGCACTCCCAAAACTTGGCGGC
TGCTTCATGTAAACCTCCTCTTCCAGATCGCCATGTAAGAACACATGCTGAACATCCAAT
TGTCTCAAACACCAATTTCTGGAAATAGCAATGGACAACACTAGTTGCACTGTAGCAATC
TTGACCACCAGGCTAAATGTATCTTCATAATCAATACCATAGCATTGTTTGAAACCTTTT
GCTACCAAGCGTGCTTTATATCTGTCAATTGTCCCATTTGCCTTCCTTTTAATTTTGTAA
ACCCATTTACAATCAATCAGGTTGCTTCCTTGCTTTGCTTCAACAAGATGCCAGGTTTGA
TTCTTCATTAATGCCGTGTATTCCTCATGCATTGCCTTTTTCCACTTGGGATCCGCTAGA
GCTTCCTGCAAATTTTCCGGCTCTCCTATAGCACAGAAATTTAACCATCGAACTATTCCA
TCAGTGAAGTTCTTAGGCTTGATAATACCATGTTGCGATCGTGTACGCCGTTGTGGAGGA
GAGGGCTCAGCTTGAACTGCTGGCGGTGGAGCATCTGATCCAACTTGAGCCATAGAAGAT
CCGCCCATCTCAGCTTCGGCCGGCTGCGGGAGAGACACAGGGACGCGTGGCGTAGCAGGA
CTTGCAACGCCGGGTGCAAGCGGAGTCTATCCCACAGGCACATGCGCAGGCGCGGGAAAC
ACAGGGATGCGTGGCGGAGCGAGACTCGCTGTGCCGGGCGTAGGTGCGGGCGCGGGAGAA
TCAACAACCCCCACGCAGCAAGCCAAGATTCTCCCCAGTAGCGCTCAAGGTTGGAGGAGG
ATCCACACGGGGATCGGAACCGAATACGCCAGGCGCCACCAGATGATCATGGGATTCAGC
ACCAGGAACCACAGGTAGATCAAATGGAGCCAATTCTACACTGTTTTGCACCAAATTTTC
TTCATCTATGTCCTGCACATGAATAGATATATCACCAGAGACATTAGTAGCATTAGTAAT
ACAACCTATACCCCCCTGGATTGAGAAGATGGCTTGGAAAGAGCACAATTTCTTTGTGAA
GCTGAGCCCTAGCATTTGGATGAAGTTGGGCGAAAGGAAAGACATCTTCATCAAAGACCA
CGTCCCTAGATATGTAGATACGACCAGTGGATATGTCGAAGCACTTGAACCCCTTGTGCA
TGAAGCTATACCCTAGAAAGGCACACCATGTGGAGCGGAAGGCTAATTTGTGGGTATTTT
ATGGTCGGAGATTGGGCCAAACATGTGCAGCCAGAGGTTCTTAGGGATGTGTAAACAGGC
TTCTCTTGAAGAAGACGCTCATGAGGCATTTGGAAGTTGATAACTTTGCTTGGTAGGAGA
TTTATGAGGTAGGTAGCTGTTAAGAAGGCATGATCCCAATACTTCAAAGGTATAGATGCA
TTAGCAAGAAGGGTAAGTCCAACTTCAATGATGTGACAATGCTTCCTTTTAGCAGCACCG
TTTTGTTGATGAGCATGGGGACAGGAGACTTGGTGAGAAATACCAATGCATTGGAAAAAA
GAATTCAACTTTTCATATTCTCCACCCCAATCTGATTACATTGCTTTAATTTTCCTACAA
AATTTTCCCTCAACAAGTTATTGAAAGTCCTGAAAGACTTGAAAGACATAAGACTTTTTC
TTAATGAGATATATCCAAGTATATTTACTAAAATCATCGATGAAGCTAACATAATATGTA
TACCGCCGTACTAACATGGGCGCTGGTCCCAGACATCCGAGAAGATTGACTCAAGAGGAA
ATTCAGACATAGTATTTGACAAAGGATAAGGCAACTGACGGCTCTTGGCCATTTGACAAG
AATTACAGATGGAATCTGAATTTTTATTACTATCATGAGGAAGATTATTCAAACTAAGAA
TTCTTTCTATAATAGGAAAAGCTGGATGACCAAGCCTACTATGCCATCTAGATGTTGACG
GCATACTAACTCCAAAAACTTGCTTGTTGGGACCTTCAATGGACAACCGCGGCTCTAAGG
GATATCGGCCGCCCCGGCATCTACCTTGATGCAGAATTCTCTTCGTTCCCTGATCCTTAA
TAAAAAAAGGAATTTGGATGAAATTCTAGAAAGGCATCATTATTTTTGGCAAGTTTGAGA
ACAGAGACGAGATTTTTACTAGCGCTAGGAACATGAAGAATATTTCTAAGATGTAAATTT
TTGCTAGGGGTATATAAAGTTGTAAGATCAATGTTACTGATTTTCATACCTGAGCCGTTT
GCAGCATGGACTTGATCCCATCCATTGTACTTGTAATGGACGGTCATCTTCTCAAGTGCA
CCAGTAACATGATCAGAGGCTCCACTGTCTACGTACCAATTTGTGTCGTAGCCATAACCA
GTGGTAGCAGCCCCTGCTGTTTTGTAATCTTGTTGCTGCTCTTCATCCTCATTATATCTA
TACCAACATCTTGATGCTTCATGTCCTCCCTTCTTACAGATTTGACATATAATCTTGGTG
TTACGGCCCCTTGCTGGGATGTGTTACTTGGACCATAATTACCATGGTTCTAGCTACCAC
CACCGCGGCCACCATTGCTTCTGCCTCGACCACGACCATTGCCACGACCGTGACCGCGAC
CGCGCCCTCTTCTAGCCATGTTAGCAGATGACCAAAACTGTCCTCCTTCATGGTACATCT
CTAGGTGCATATCATAGGCTAATAATTGAGAGTATAACTCACTCAAAGAAACGGATCCAA
CACAACCAAGCATAGATGATACAAACGGATTGCATTCAAAATCTCGTTCAAAATAAAGTG
AGCCATCTCGTCATCATCTATCACCTTACCAACCGTAGCCAGCTCATCTTTGAAGGCGCA
CATCTTGGTATAGTATTGCGATGAGGTCATGCTGCCCTTCTTGGTTGTAGAAAGCAGCAT
GCATAGATTTGAAATCCTTGCCTTGGAGTGCGTCGAGAACATAGCTTCAAGCGCCTCCCA
TGCTTCTGCCGAGGTAGTCATCGTCGCCACCGACACCAGCGCCTCCTCTGTAAGAGAATT
CAGCAGATAGCTCAGAACCTGCTGATCTTTTCCAATCCATGAATCATAGTCGGGATTGTG
GACAATCTCCTTTGTCTTGTCCGCCTTGGCCACCTCCAAGGTCTTGGGTGGCTCAGGGGT
AGATCCATCTAGGATCCCCATGAGTTGAGCACCTCGAATTGCAGGAAGGAATTGAGCCTT
CCATAGAAGGTAGTTGTCCCGAGTTAATTTCTCGGAAACCACCCCTAGTTGAGCCAGCGT
AGATGAAGTAGACGCCATGGGTAATGTGGTGGAAGTTTTGGATGTTTGTGAAAGAGGATG
CTCTGATTACCATGTAAGAATTTGAGAAAACATGGTTGCCTATCTTAGCCTACCACGGGT
GCGTGTTTATATAGGAAGCAATAGCCAAGAGATATACATGACGCTGTCATCGTATGTGAT
TTAGATGCTTTACAAAACCTATCTCTAAGCAACCGAAACATCCAAAGATGACCAGCAGAG
TTTGAACCAATTACAATTGAATAAAACCTATTCTAGATATTCTAACA
>RLCsiAle_Retrofit_1075
TGTAGAAATACAATATGTAATAGGTTCGATATCTACTAGCTAGCTCATGTGTCCTAGTAG
GACTTAGAGTCCTGATCGTGTATGTCTCGGTATTGTACCGACCCCCTCATGTATCGGCAC
TATATAATCTTACGTTCTGGCTGCCTTATGGTTAAGGCACCTCATAACATCTCTCATAAC
ATCTTTCATGATACCAAGAGCCTACTCCTCCTAGAGAATCATCTAGCTGTGAAAAACCGG
TTCTTTTTTCTCGCTGACACCAATGGCCTCGACGAGTTCCTCGGCTTCGATTTCTTTCAC
CATTCTCGTGTCAGAAAAGCTTACTCGGGAGAATTTCCTGGTGTGGTGAGCCTAGGTCCT
TCCCGCTATGTGAGGCGCTCGACTCGTTGGACTCCTAGATGGATCCTCCATCATGCCTCC
GCCGACACTCCAGGTTCAGAAACCGGACAAACCTATTGAAGAAGTAGAGAATCCTACCTA
CGACAAATGGATCACGCAGGATCAACAAGTGTTGTCTTACCTTCTCTTATCTATGACCAA
GGACATCTTGGTCCAAGTATCATCCCTTGAACACGCCGCAGGATCAACAAGTGTTGTCTT
ACCTTCTCTTATCTATGACCAAGGAAATCTTGGTCCAAGTATCATCCCTTGAACACGCCG
CTGAAGTATGGAAGGCGGTAACCGAGATGTTCTCATCTCAATCCAAATCACGAATCCTGC
ATATTCATGCTCAATTGTCCAGAGAGAGGAAAGGCGACAGCTCCGCTGCGGCATATTACT
CCAAGATGAAGGCCCTTGCTGACGAGATGGCTGATCAAGTATATCCTTAATGGGCTTGGA
GCATATTATAATCCTTTTCTGTCCTCTGTTGCTATGAAGGACAATCTATCCTTGAGTGAT
GTATATGGGCAACTTCTTTCCTATGAAGCGCATTTAACTCAACAAGCCTCTGAAGGAGGG
CAGTTCTACTCCTCTGCCAATGTTACTGCTCGTGGTCGAGGCAGGGGCGAGCCTAGGATT
TTGGACAAGGGCATTCAAAATTTCCAAATGATGATTTTTTCTGGCCTAAATTCAACAAAG
AATTAAGTTTCACATGTCAGGAGGTACATATAGCTTTTGAAGAAGAAATTTTGACCAAAT
TTTAGCATTTGGCATCTAAGCACTCAACTGTACGAGAGGGTGAGAGATTGGCATGCATGT
TTTTTGTGTCATTTTTTATTTTTAATACATATATAAGGTATATACTATATATATATGAAA
ATTTTGTTGCTAGAAATGGGACTATGTCACACGGGTGAAACATAGGCTTCCCTCACTCGA
TTTTTGAGCCATCCAATTTGCATCCGACAGCTGGCGCTTCTTCTTCTACCTCCTAACCTT
TTCTTCTACCTCCTGCTGCCCACCGCCCAGTCCTTCACCCACCTCGTCCGGCGCGGGCGG
GCTAGGGTCCCGCCGCTGCCTCCCACCGTCGGCGTTCCCCTTGCCCCAGCACCGCCCAAC
TGCACTCCACCACCGCCCGACTAGCGGCGCCCCTACCGTCATGCCTCACCGCCCCGACCC
ACGCCTGCCACCTCTGCTGGGCTGGCCTACCACCGCCGGCCTTCCCTCTAGAGCCACTGG
TGAGCACCCACCCTGGAAACCCCGAACCCTTAACCCCGGCGCCCCTAATCTTGTTAGAAT
TTAGCCGGAGTTGGAGAAGAAAGTGTGCAGATGGGGGAGGAAGAAAAATTTGAGTGAGGA
GGGGCTTCAAATCACTCAAGTGAGATATAGCTTTCCCTAAAATAATGGGTATTCACTTGA
ATACCTTTGAATCAAGATAGGCCCACCCCTGGGTCGAGGTCGTGGTCACGGGCGTGGCTT
CAACAATGGTGGATGTGGATTCAGTAATGCTCAAGGTCGTGGATCTAATAATTTTGGTGG
CCACGAATCCTATATTCCTCCAAGATTCGAAGATCAAGATGAAGGGCCAGTCTGTCAGCT
ATGTGATATGGTCATACTGTCCTCAACTATTGTTACCGATTCAATCGCAGATTTGTTCCT
CCAAGTACTCGTGGAGGCAATTCCTCTTGGCCCAACACGCAAAAGTCAGCTTCTTCAGCT
ATGCCCTCTTATGGTGTTGACACAAATTGGTAATGGACTCAGAGTCCACAGATCATATTA
CAAGTGCATTGGACAATCTAACAACAAAGACAAAGTACGCTGGATAGGATCAGATCCATC
CTGCTAATGGCAAAGGTATGCGCATAAATAATATTGGTAAATCCGTTATTCATACCCCCA
ATCGTGATTTTTCCTTCAATAATGTGCTTCATGTTCCCTCTGCCACAAAAAATCTTGCCG
TGGTTCATAGTTTATTAAAGATAATGATGTTTCTATTTAGTTTCATCCTACCTTTTTCTG
TGTTAAGTATATGAACACGAAGGCCCTCTTCTTCACGGTAGATGTCAAGGTGGTCTTCAT
CCTATGCCGCAGCCTTCTTTGGAGGTTCTTCATGCTGTCAAACCTACGACATCCCGGTAG
CATCATCGTTTAGGACATCCTTCGTCTACCATAGTTAATCGTGTTCGTCGTGACAACAAC
TTGTCTTTTAGTAATGAATCGAGTCCCTTAGTTTGCGATGCTTGTCAACAAGCCAAAAGT
CATCAATTACCTTATCCTCAGTCTGATAGTACCTCTTCTTCTCCTTTAGAGTTGATTTTA
TTTGATGTTTGGGACCCTACTCCTAAGTCACTTGGTCATTATCAGTACTATGTAATTTTT
ATTGATGATTTTAGTAAATTTATATGGATTTATTTGCTCAAGAATAGTATTATGTAATTT
TTATTGATGATTTTAGTAAATTTACATGGATTTATTTGCTCAAGAATCGTTCAAAAGTGT
TTCAAGTCCTTCGCCATTTTCAACAATATGCTGAACGTCTCTTTGATATGAAAATTAGGG
TTGTTCAATCTGATTGGGGTAGAGAGTATCAAAAGCTAAATTCCTTTTTAATGAGGTTGG
CATTGTTCATCATGTGACTTGTCCTCATGCCAATCAACAAAATGGCTCAGCTGAACGCAA
AACATAGGCATATTATTGAAGTTGGTCTCTCCTTGTTAGCTCAAGCATCCATGCATTTGA
AATTTTGGGATGAAGCCTTCCTAACAGCCACCTATCTCATTAATCGAACCCCTAGCCGTG
TTATTGATTTCTCCACACCTTTTTCTAGGTTGTTTCATGAAAAACCAAATTATTCCTCTC
TTCAAGTGTTTGGTTGTGCTTGTTGGCCTAACCTTCGTCCTTACAACAAGTACAAACTTC
AGTTTCGTTCTAAGCGATGCATTTTTCTTGCCTATAGCAGTCTTCACAAAGGATATAAAT
GTCTTGATATCTCAACTGGACAGGTCTATATTTCCAGAGATGTTATTTTTGATGAAAATA
TTTTTTCATGCTCCATGCTTCACCCTAATGCCGGTTCTCAGTTAAAATTAGAAATTCTTT
TATTACCACCTAATCTTTTAAATCCCTTTGGGGCTATGAATGATTGGACTTCTGATATGA
CTAATCTTTTACTTGAGCCAGTGTTACATGGTGGTGATAGTGGTTCAGGTTCTACGTCAG
AGTTGCTCCGAGAGTCTGCAACATCATCTGATGTCAATCTGGCGAAGAGATGTTATTCTG
CAGCCTCTCCACATGATGGCACAATGCGCTATGGTATGCTTGTGGTTGGTCAGGATCCTA
CATCTGTTCATGAAGCTCTTACTTCTCTGCATTGGAAATTGGCTATGGATGATGAATATC
TAGCTCTTATGCGTAATAATACTTGGCATCTCGTTGATCAACAACCTGGTCAAAATATTG
TTGACTGCAAATGGATCTATAAGGTCAAAACTAAAGCTGATGGCAGTGTTGATCGCTACA
AAGCTCGTTTAGTTGCTAAAGGATTTAAACAACGATATGGCCTGGACTATGAGGATACTT
TCAGCCCGATTGTAAAAGCCTATTGTAAAAGCTGTCACTATTCAGCTTGTGCTCTCTTTA
GCTGTTTCAAATCACTGGACAATCAAGCAGCTAGATGTTCAGAATGCGTTCTTGCATGGT
GTTCTGGAGGAGATGTCTTCATGCGACAACCACCTATGTACATTGATTCATAGTTTCCTC
ATCGTGTTTGCAAACTTGACAAATCATTATATGGGTTAAAGCAGGCCCCCCTAGGCCTTG
TATTCTCCGTTAAGTACCAAATTGCAGTGCCTTGGCTTTCATGCTTCAAAGCCTGATACA
TCTTTGTTCTTCTTTCACAAGGATGCTATTGTCATCTATCTTTTGGTCTATGTTGATGAC
ATAATTGTGGTCAGTTCATCTCTCAAAGCTGTTGATGCCCTTCTTGTTGATCTGCATGAT
GACTTTGCTTTAAAAGATCTTGTTATCTTCATTACTTCCTTGGCATTGAGGTCTTGCCTA
CTAGTGGTGGTTTACTTCTCAATCAAGCTAAGTATGCCTCTGATCTTACTCTACGGGCTG
GTCTAAAAGATTGCAAATCTGTTCCTACACCTTCGTCGGTTTCTGAAAAGCTTGTGGCCA
ATGATGGTGCGGTGTTGGACAGTGACATGGCCACTAGATACTGGAGTCTTGTTGGAGGGT
TGCAATACTTAACTTTCACTCGTCCTGACATAGCTTTTTTGTTAATAAAGTGTGCCAATA
TCTACATGCTCCTACAACAGTCCATTATTCTGCGGTCAAGAGGATTCTTTGATACGTGAG
TGGCACTATTGATTTTGGAATACGCATTGTTCCCTCCAAGTCAACCCTTGTCAGTGCTTT
CTCCGATGCTGATTGGGCTGGTTGCTCAAATGATCTGCTTTCTCCGATGCTGATTGGGCT
GGTTGCTCAAATGATCGTCATTCTATAGGAGGCTTTGTTGTTTTCTTGGGTTCTAATTTG
ATCTCATGGCATGCTCGTAAGCAGGCAACTGTTTCTCGGTCAAGCACGGAGGCTGAATAT
AAAGCTCTTGCTAATGCTACGGCTGAAGTTATTTGGGTGCAGACTCTTCTAACTGAATTA
GGTGTGCCTCAACTGAAAGCAGCTGTTCTTTGATGTGACAATATTGGTGCCACTTACTTT
TCAGCCAACCCGATTTTTCATGCTCGTACATAACACATTGAGGTTGATTATCCTTTTGTC
CATGAGCGAGTTGCTGCTAAGATGTTGGACATTCGCATTATATCATCCAGTGATCAGTTA
GTTGATGGATTTACAAAAGCATAGACGGTGAATCGTCTGCGTGAGTTTAGAACCAATCTC
AACTTGTGCAAGTTGTGATTGAGGGGGGATGTAGAAATATGATATGTAATAGGTTCGGTT
TCTATTAGCTCATGTGTCCTAGTAGGACTTAGAGTCCTGATCTGTGTATGTCTCGGTATT
GCACCGACCCCCTCATGTACTGGCACTATATAATCTTATGTTCTAGCTACCTTATGGTTA
AGCCGCCTCATAACATCTTTCA
>RLCsiAle_Retrofit_1078
TGATAGAAAGTGATCGGGAATTTTCAATACATTACTGTGATTGATTATCATACATATATA
TAGGCTTGTGGACAGGCCCACTTGCCATATTACATTCCAACACTTGCCATATTACATTCC
GACACTCCCCCGCAGTCTAAACTGGGAGCACCGCGAACATTGAGACTGGACCTAAACTCC
GTGAAGACAGACGTTGGCAGACCTTTGGTGAAGATGTCGGCGTACTAGAACGTGGTGGGA
ACGTGCAGGACGCGGACTTCACCGAGGGTGACTCGCTCTCTGACGAAGTGCAAATTGATC
TCAATATGTTTGGTTCGCTGATGCTGAACCGGGTTGGTGGAGAGGTAAACGGCGCTGACA
TTATCACAGTAGACCACTGTAGCGCAACGAAGAGGGCACTGTCAGGAGCTGGCGCAACCA
GCAGGCTTCGGCGACACCGTTCGCAACAGCTCGATATTCCGCCTCTGCACTGGACCGTGA
CACTGTAGGCTGACGCTTAGACGACCAACAGATGAGATTGTCGTCGAGAAACACCGCATA
ACCCGAGGTGGATTTGCGTGTGTCAGGACAACCTACCCAATCTGCATCGGTGTAGACAGT
AAGATCAGCTGGAGAGGTCCGGTGTAAGTGCAATCCAAGATTCAGGGTACCCTGAAGGTA
CCAAAGAATGCGCTTCAGAGCACTGAGGTGGGGCTCCCGGGGATCATGCATATATAAGCA
GATCTGCTGAACAGCATAGGCAATGTCCGGCCTGGTGAAGGTGAGGTACTGAAGAGCCCC
AGCAAGATTGCGGTACTGACTGGGATCAGAGACAGAGACACCATCAGCAGGAAGCTTGGA
GTGAGTGTCCACAGGAGTGTTGCTCGGCTTGCAGTGACTCATACCAGCTCGCTCCAGAAT
ATCTAGCATGTACTGCCGCTGAGAGAGAAATAAGCTATCATCTCGGCGGTGAACGCTGAC
ACCCAGAAAGTGGTGAAGGGGCCCCATGTCGGTCATCGAGAAAGCCCGACGAAGTGCTGC
GATGATCCGGTGAAGGAGGCTCGGAGAAGATGCAGTCAACACAATATCATCAACATACAG
TAAGAGAAAAGCCATATCAGCACCTCTGCAGTAGATGAACAACTACGTGTCGGATTTGGC
CTCAACAAACCCAAGGTGATGTGGGAGGCGAAACGACTATGCCAGGCGCGAGGAGCTTGC
TTCAATCCATAGAGTGACTTGTTCAGGCGGCAGACATGGTTGGGCTTGGAGGAATCAACA
AACCCAGTCGGCTGGATGCAGTAGACAGTCTCACTCAGGGTGCCATGGAGAAATGCATTC
TTCACATTGAGCTGGTGAATCGGCCAGGAGCGAGACAGTGCCAGAGTAAGGACAACCCTG
ATGGTAGCTGGTTTGACAACTGGACTGAAAGTCTCATCATAATCAATGCCCGGTCGCTGG
GTGAAACCGCGAAGCACCCACCATGCTTTATAGCGGTCAAGAGAGCCATCAGACTTGAAC
TTATGACGAAAAACCCACTTGCCGGTGACGAGGTTGACGCCAGGGGGGCGAGGCACCAAC
GTTCAGGTGTTGTTGCTCTGGAGAGTGTCGAACTCGGCTTGCATAGCGAGGCGCCATGCC
GGGTCCGAGAGAGCAGTACGGACGGACGACGGCACTGGAGAGGTAGCGGCAACCGTCATG
TGGAGGTTGAGGCGATCCACAGGTTGCCGAAAACCGTCCTTGCCACGGGTGCGCATGCTA
TGCGCATTGGTGATGGGGACGATTGCCTCTGGAGCCGTCATGGTGGTGCGGCCGGTGGTC
CGTCCGGCGCCGCTGGCAGCAACCTGGGACACCGAGTCCGCAGGGGCAGCAGCACCGTTA
GGACCAGTGGACAGCGAGCCGCCATCGTGGCCGCCGTGGCCAGCCTGACTGCCGGCATGG
CCAGCTGCGTGGCTGCTGTGACCAACAGTGTGCCCGCTGGGGCCGGCTGCGGCACTGCCA
TGGCCGGCAGGGCCGGCTGTGCCACTCCCGTGGCCGGCGGGGTGGCCAGGGGCCCCGGGG
GCAGCGTCCATGCCACCGGGAAGACGAGTACCTGCAGTCACAGCTCTTGGCCAAATTGGC
GAAGAGGAATCATCAGCATCATCCAAAAAGTCAAGTGTGTGGGGGTCCTGAGGGGTGGAT
GACATCTCAGAGAACGGAAACAATGTCTCATCAAACACAACGTGACGAGAGACAATGATC
CGATTGGAGTGGAGGTCGAGACATCGATACCCTTTGTGATCAGATGAGTACCCTAGGAAG
ACACACAAGGTGGAGCGAGGCGATAATTTGTGGGGAGCTGTGGACGTGAGGTTAGGATAG
CAGGCACACCCAAGGACTCGAAGGTGAGCATAGGAGGGCTGTGTGCCGTGGAGAGCGAAA
AAGTGGGTGCGGCCGTCTAGTGTTTTAGTTGGGTGACGATTAAGGAGATAAGTGGCGGTG
TGAAGTGAGTCAGCCCAATAAACAGGAGGAAGACTGGCCTGGAACAGAAGGGACCGCACG
ATGTTGTTCACAGTGCGAAGGGTGCGTTCAGCACGTCCGTTCTGTTGGGAGGTGTATGGG
CACGACATCCGAAAGACGACTCCATGGGTGAGGAAGAACGTGCGGGCCGAGGAGTGGTCA
AACTCGCGGCCGTTGTCGCACTGAACTGCCTTGATGGTGGAGTCGAACTGCGTGCGGACA
TATGAAAAGAAGTTAGAAATGATGCCAAAAGTTTCAGATTTCAGGCGTAATGGAAACATC
CAGGTGTAATGAGTGCAATCATCAAGAATGACTAAATAATATTTATAGCCACACACAATA
ACAACCGGAGACGTCCAAAGATCACAATGTATTAAATCGAAAGGATGAATAGCACGTGAG
TTTGACACACTAAATGGTAGGCGCACGTGGCGACCTAGCTGACAGGCATGACAAACATGA
TCGATGTTGTGCTTATTACAAGAAATAATATTGGAACTAATAAGCTGGGATAAAGCCGCG
TGTCGGAGATGACCGAGACGACGGTGCCAGAGGGAGGTGGATGACGTGGCAGTGGTGAGG
GCAGCAGTGGTGCTGGATGGTGCCGGGAAGAACGGGTAGAGGTCACCCGTGCTATTGCAC
CTGGCGATCACGCTCCGTGTCTGAAGGTCCTTCACAGAGAGGCCAAAGGGGTCAAACTCA
ATGGAACAATTATTATCAGTAGTGAAACGACGTACAGAAATCAAATTCTTAATAATGTTA
GGCGATACTAAAACATTAGAAAGAATAAGTGGACGTCGTGTGGTAGGAAAAGAGTGTGAC
CCAATAGAAGTAACGGGAAGCGAAGCTCCGTTACCAACGATGATAGATGAAGGACTGGAT
GATAATGGAGGATGAAGGCTAGAAAGTATACCAGCGTTGTTGACCATATGAGCTCCGGCA
CCGGAGTCAGCATACCATTCGCCCAACGGAGGAGGTGTCAGCGTCATGCTGTTGAAGTTG
CTGACGAGGGCGGACGGATCCCAGGACATGCCCTGCATGGGCGTCAAGGGCTGCTGCTGC
AGCTGTTGTGGTGGCGGCGGTCCTCCGTAGCCGAACCCTGGAGGAGGCCTAAGAGTGTAC
GGCTGCTGCACGTACTGCTGCTAGGCGGTGAAGGCGGCCGGCGGAGGACGAAACGACGTC
CCGGAGGCGTTTGGCTGGCACGGCCAGAACTGAACGTGGCCCGCCCACGGATTGTAGTAC
GGTGCCTGGTGTTACGGAGCGCTGGTGTTGCCGGTCGGCTGTTGCTGCTGGTGGTTGCGG
CCGCGTCCACCACGGCGGCGGCCGGTCCGCTGCTGGCCAGGGCCGGCAGTGCTGCCCTGC
CCCTGGCTGTAGTAGCCTCCCTGGCCGGAGGCGTGCCTGCCCTGGCCGTGACCCACCTGG
TTGCCCTGGCCGTGTCCGCCGTGAGGACGGCCGGCAGGAGGGCGTGGAGCGGCGACGAGG
GCGGTCGACGTGGAGGAGGCCGGCGGATCGGAGGCCCCGGCAGCCTCGCCGGTGGCGATG
TCATCGATGTCGATCTCCTCAAGCAGAAGAAGCGTGCGAGCCTCCTCGAAGGTGGGGAAG
GGCTGCCGCATCTTGAGGTTGGAGACCATGGGCTGGAACTTGCCGTTGAGGCCGTGGAGG
AGGGTGAGGACCAGGGTCCGATCCCCGATCGGATCGCCGAAGTCGCTGAGGGTCGCCGCC
ATCGTCTCGAGGTGGCGGCAGAAGTCGGTGATCGAGGACGACCCTTGTTTCGCTGTGCGA
AACTCTGCCGAGAGCAGCAGGGTGCGCGATTCGCGCTGGCCGAGAAACTCGTTCTCGAGG
TAGAGCCACGCGCCGCGCGCGTTCGGCTTGCGGTTCATCGTCGACTGCTGGAGGTCGGCG
TGGATCGTGCAGTAGATCCAGGTGAGCACCGTGCAGTCCATCTGCACCCACGCTGGGCGA
TCGGCGTTGATGATGTCGGAGAGGACGTGGTCAGTGAGGGCATACTTGCCCAGGACGGTG
AGGAACATGGTGCGCCACCGGTTGTAGTTGTCGGCGGCGCGATCCAAAACCGAGGGCACG
AGGACCTTGATGTTGAGGACGGTGATGGCAGCGGCGTGGACGGCGGCGTACTTGGCTTCA
TACGCGTCGAGGGCCGCGGCGCGATCGGCCTCCGCCTGGCGGAGGCGGGCCTCCTCGGCG
TCGCATTCGCGCTGCTCGTGCGCCTCACGGGCCTGGCGCTCGGCGTCGGTTTCGGCCATC
GGATCACGCGATCCCGAGGGCAGCCGGGCGACTGGTGTGACATAGTCGTACAGGAAGCAG
CGATGTAGATGTATGTGACTGGATGCTGATCACGTGGTGTAGACGTACGTGACCTGATCT
GTCCTGGCGTCCAATCCTTCACGGCCGCCGCAGTACGTCGCGATGGAGGAGCGCGTCGCG
CAGGCACCGTGGGCGCGCGCGGTCGCGGGATGACGCCGGCGATCGAGATCGTAGCGGTGG
CGGCGCGACGCTCGTGAAGAGCAGCGGCGCGGCGCTAATTGCGGAAGCGAGAGGAATGGG
GATCGTTACCGTCTCGTGATACCATGATAGAAAGTGATCGGGGAATTCTCAATACTGTGA
TTGATTGTCATACATATATATAGGCTTGTGGACAGGCCCACTTGCCATATTACATTCCAA
CACTTGCCATATTACATTCCAACA
>RLCsiAle_Retrofit_1096
TGTTGAAGTTAGAGATATAGTCGGCCTAGAGTCCGGCTCATGTAAATAAGATCTTGATCA
AGGGAGAATCCGATTTGTTATAGATAGGATAGTTTGTTAGCTCTATCTCCAAGAATTGTA
AACCTACACAACAAACCGGATATCCTACGATCTCATCTGTAATTGTGTTGGAGTCTTTAG
TACTCCCATATATAAACACACAACCTGTAGTATGCCGAGATAGGCAACTACAGTTCCACC
AAATCTTTCATGGTAATCAAAGCTGCCTCTTCCTAGATACATCTAATCTCGCTCGACCTT
CACCCATGGCGACCTCCTCTATCTCGGTTCAACTTGGATCGACTGTTTCTGAGAAGCTTA
CACGGGACAGTTATGTCCTGTGGAAAGCGGAGTTCCTCCCTGCTGTCCATGGTGCTCAGC
TCGTTGGGATTTTGGAAGGCACTGCTCCTGCGCCAAGTAAAACTCTGGAGGTTCTGGTGG
AAGGAAAGAAGCAAGAAGTTCATAACCCCAAGTATGATTCGCGGGTGAACAAAGATCAAC
AACTCCTCAGCTACCTAATGAATTCAATCACTAGGGAGGTGCTGGCAGGAGTGGCGACCA
CAACGACCTCTGATGAAGCATGGAAGGCATTGGAGACATGAAGCGCCCAAGTGTTGGTAC
CGGTATGAGGATGATGATCAGCAGCACGGCAAGTCAGCAGGCGCCGTTGAAACTGGGTAT
AGTTATGACACCAACTGGTATGCAGACAGTGGTGCGATAGATCATGTGACAAGCGAATTG
GAGAAGCTTACTATCCGTGACAAGTATATAAGGCGTGATCAAGTCCACACCGCTAGCGAA
TCAGGTATGAAAATTAGTAATATTGGGCATTCAATTTTTCATACCCCTAATAGAGATCTA
CATCTTAAAAGTATCCTTCATGTTCCTAGCTCCCACAAAAATCTTGTATCCATTCATAAA
TTGGCTCGAGATAACAATGCTTTTCTTGAATTTCATCCCAACTTCTTTCTCATCAAGGAT
CAGGACACCAAGAAAATCCTTCATCAAGGTAGATGCAAAGGAGGTCTCTATCCCCTAGCG
CCACATTCTTCTCAAGAGGGTTCAAGTCGTCAAGTTTATGGAGTCAATAAGCCATCCACT
TCTAGGTGGCATAGTAGGCTAGGACATCCAGCAATTCCAATAGTTGAAAGAGTCATTAGC
ATCAATAATTTGCTGCATGATAATGCTTATGATCAGGAGTTTGTTTGCGATTCATGTCAA
AGGGCCAAGAGCCATCAGCTTCCTATACAATTTCGAATAAAATTTCTAGCGGTCCCCTTG
ATTTAATCTATTCTGATGTTTGGGGCCAGCTCCTGTTTCTGTTGCGTGCCACACATATTA
TGTTAGTTTCATTGACGACTATAGCAAATACACCTGGATCTATTTTTTATGTCACAAATC
TGATGTGTTTCAAGTTTTCCAAAATTTCCAGAATCTTGTCGAAAAAAGGTTCAATAAGAA
AATTATCTGTGTCCAATCTGATTGGGGAGGGGAATATGAGAAGCTGCACTTCTTTTTCCA
ACAGATTGGTATTGCTCATCGCGTCTCCTACCCATATGCTCACCAACAGAATGGTGCAGG
TGAAGGAAAACACAGGCATATCGTCGAGGTTGGTCTCACTCTTCTTGCAAATGCATCTAT
GCCATTAAAATTATGGGATCAAGCTTTTCTCACTGCCACATATCTCATTAATTTTCTGCC
TAGTAAGGTTGTTAATTATGAAACTCCAATCCAAAGGCTCCTTCATGAAAACCTAATTAT
GATAGCTTACGCATCTTTGGCTATGCATGTTGGCCGAATTTGAGACCCTACAATTCTCGC
AAACTCTCATTTTGATCTACTCAATGTGCTTTCCTTGGCTATAGTTCCATGCACAAAGGG
TTTAAATGTCTCGACATCTCCACTGGGCGCATATACATCTCTCGTGATGTCATTTTCGAT
GAAGCCGTTTTTCCCTTTGCTAACCTTCATCCTAATGCGGGTGCTCAACTTCGCAAGAAA
ATTATCCTTCTTCATGATTCTCTTCGTAACCGAGGGGATGAAAATTGTTTTGCTTCCAAT
ATTACTAATGCTACTGACTCCCTGGTGCTAGTGATGATTTACAGGAAGAATCTGGCACAG
AAACTACATCAAATGCTGTCCGGGTGCCGTTTCTTTTGTGCTTGTCCGCATCGGTGCCGC
AGAAGATCTCCGTGCAAGATCCGACGCTAACTCCGGTGCTGATTCGGGCGCTAACTCTAG
TGCTAATCCGCCTGTGCAGGCAGTGTCCGTTCCCGCGCCTACAGCAGCCAGCCCGCGGTT
GACGCGTGTGGGGGGGTGGGGGGGCGGGCAGGATCCTCTTTGGCTGCGCCGCCAGAATTT
CCCGCGTCGCCCGCGTACATGCCAGCGCCTGGTGCTGTCTCCGCCTCTGCCGAGCCACCA
GCTGTCTCACCCGGATCTTCTGCGCTAGAATCAGCTTCATGAGGATCTCCTGTGGCTGCT
GCTCCAACAGATGATGCAGCCCCTGCACCGGTAATTTCTTCACCTCCACGTAGACATACA
AGATTGCAGAGCGGAATAGTTAAGCCCAAGAACATGTATGATGGGATGATACAGTATAGT
TTAGTCAGTTCTACTGGAGAGCCAGATTTTGTACAAGAAGCACTTGGGGATTCTAAATGG
TGAAAAGCAATGCAAGAAGAGTACCTAGCATTGATGCGCAATGGGACATGGCGTCTAGTC
CCAGATAAAGCAGGCAAAAATTTGATTGATTGTAAATGGGTGTACAAAATTAAGAGAAGA
GCTGATGGCAGTATAGACAGATACAAGGTGAGATTGGTAGCAAAAGGATTTAAGCAACGC
TACAGGATTGACTACGAGGACACCTTCAGTCCAGCTGTCAAAATAGCTACTGTGAGACTT
GTACTGTCTGTTGCAGTCTCCAAAGGGTGGTCTCTTCGACAACTTGATGTACAGAACGCG
TTTTTACATGGTGTTCTGGAAGAGGAAGTCTATATGAAGCAGCCACCAGGATTTGAAGAT
CCAAACAGACCGACATTTGTTTGCAAATTGGATAAAACTCTCTATGGCCTGAAGCAAACG
CCAAGAGCATGGTACTCGAGGTTAAGTACTAAATTAATTTTGCTTGGCTTTATTTCATCA
AAATCCGACACCTCATTATTCATCTATAGAAAGGGATATGTAACAATATTTATGCTTGCC
TATGTTGATGATATTATTGTTACAAGCTCATCTTCAAAAGCAGTGTCGGCTTTACTTGAA
GATTTGAAGAAAGAATTTGCGCTAAAGGATCTTGGTGAGCTGCATTACTTTCTGGGCATT
GAAGTAAAGAAGGAAAAAGACGGCATAATCCTCTCTCAAGGTAAATATGCGCAAGATATA
CTATCCCGAGTTGGCATGACCAATTGCAAGCCGCGCAATACTCCCTTGTCGGCGTCAGAA
AAACTTTCCAGTTATGAAGGAGAAGCTCTCGGTCTAGGGAATAGCAGACGGTATAGAAGT
GTGGTTGGTGCTTTACAATATTTGACTTTGACACGACCAGATTTGTCATATTTAGTAAAC
AAAGTCTGTCAATTCTTGCATGCACCTACTACACTACAATGAATAGCAGTCAAGCGAATA
TTGAGATATATCAAGTACACTATGAATTTAGGCCTGAAAATTCAGAAATCTATAACTGCT
ATTATTAGTGGATTCTCTAATGCTAACTGAGCAGGAAGTGTAGATGACAGAAGATCGACA
GGTGGCTTTGCAACATTCTTTGGCACAAATCTAATATCCTGGAGTGCTAGGAAACAAGCA
ACTGTGTCGAGATCAAGTACAGAAGCCGAATACAAATCCATGGCTAATGCTACAGCTGAG
ATAATCTGGTTGCAATCCTTGTTGGCCGAACTTGAAGTTAAGGTTGAGCAGACATCCATT
CTATGGTGTGATAATCTGGGAGCCACATATTTGTCTGCCAACCCAGTGTTTCATGCTAGA
GCAAAGCACATAGAGATTGATTTTCATGTTGTGAGAGAACGAGTCATGAATAAGTAGTTG
CAAGTTCGGTTTGTTCCTTCTGGGGATCAGTTGGTAGATGGATTCACCAAAGTTTTACCT
GTTCGATCACTTCAAAGTTTTGTGCGCAATCTAAATCTCACGGCATCAGGAGGTTAAGAT
TGAGAGAGGGTGTTGAAGTTAGAGATATAGTCGGCCTAGGGTCCGGCTCACGTAAACAAG
ATCTTGATAAAGGGAGAATCCGGTTTGTTATAGATAGGATAGTTTGTTAGCTCTATCTCC
AAGAATTGTAAACCTACACAACAAACCAGATATCCTACGATCTCATCTGTAATTATGTTG
GAGTCTTTAGTACTCCCATATATAAACACGCAACCTATAGTATGCCAAGATAGGCAACTA
CAGTTCCACCAAATCTTTCA
>RLCsiAle_Retrofit_1101
TGTTGAAGTTAGAGATATAGTCGGCCTAGAGTCCGGCTCATGTAAACAAGATCTTGATCA
AGGGAGAATCCGATTTGTTATAGATAGGATAGTTTGTTAGCTCTATCTCCAAGAATTGTA
AACCTACATAACAAACCGGATATCCTACTATCTCATCTGTAATTGTGTTGGAGTCTTTAG
TAATCCCATATATAAACACGCAACCTGTAGTATGCCGAGATAGGCAACTACAGTTCCACC
AAATCTTTCATGGTAATCAGAGCTGCCTCTTCCTAGATACATCTAATCTCGCTCCACTAG
TAGAGAATTGGCTTTCGATGCGCCCCCTTTTGTCCCGGTTTAAAGTTGGCCCGGGATAAA
AGTGGGTGCGCCACGGTAGGCAAAAATGGAGGGGAGAGTTAGTCCCGGTTGGTAATTGCG
ACCGGGACTAAAGGCCCCCCTTTAGTCCCGGTTGCAATGGCTAGTGGAGGGCTGTCGGTG
GCGGCACCCTTTCCAACCGGAATAAAAGGGTTCAAGGTGAACCCTTTTATCCCGGTTGGA
GGTTCCAACCGGGATAAAAAGTTTAGTCCCGGTTGGAGCTTCCAACCGGGATAAAAGGGT
GTCCCTTTTGTCCCGGTTGGAAACCGGGACTAAACTTTCAACCGGGACAAAAGGTGTTCC
TTTTTGTCTCGGTTGGAGTTTTTAACTGGGATAAAAACTCATCCCTATTACATACGGCCA
AGACAGAGGACTTTCTTCCTCCTCCAGCCCGAGCCAGTCCAGGACATTGACAGAGAGAGC
TGAGCTTCACCTACTCTTCGGTGGTGCCGAAGCAAGGGAGGTGCTGCCCGAAGTTTTTCC
CCTCATTTTCGTGGGAATTTCACTCGGCCAACACAAGTGTTGTGAAGGTTTGCTACTTCA
TCCTCATGTTATGCTTTGATTTATGCTTTGGAGATGGAAAGATTATTTTCTAGAATGTGA
TGAAGTAGAAAATGGAGGGGTATTTTGAGCTAGAATGTGAGGGAGATTGATGTGTCATAT
ATAGTATATATTCTTGCAGTGGGTTAAGAATGATGGTACCTTGTCTAGACGGTTTATCTT
ATCAAATTCAATATGGTTTTTCAAATCCATACTTGTTGAACTTGCATACCGTGTTCGCCT
CGGCGAGGATGTTCTCCGCCGAGCAGTAACGTATGTCAAGAAGGAGGTTCGATTCTACGA
GAAAGAGTGGATACGGACATCGTGACCCTGTCCCCTTTTCCGTAGCATCTAACCTCTTTC
ATGACGAAGTGCGGTGCCGCCCAGTTGAGGACATGCTCGTGAGATGACCACGGTCTTCAA
GTTCAACAACTTCTGCAGTGGTAAGGAAAGAATTTTTGTACATAGATGACTTCTGCTACT
TGTTGAACTTATCAAATTCAATAAGGTTTTTCAAATTCATACTTATTGAACTTGCATACC
GTGTTCATCTCTCCGAGGATGTTCTCCGTCGAGCAGCAACGTATGTCAAGAAGGACGTTC
AATTCTACGAGAAAGAGTGGATACGGACATCGTGACCGTGTCCCCTTTTCCGTAGCATCT
AACCTCTTTCATGACGAAGTGCGGTGCCGCCCAGTTGAGGACATGCTCGCGAGATGATCA
CGGTCTTCAAGTTCAACAACTTATGCAGTGTTAAGGTAATAATTTTTGTACATAGATGGC
TTCTGCTACTGGAGGAAGTGGCGATGGTGGGGGCGTGGTTCCTATTTCGGCAAGGGGAAA
ATCATAGTTGGCCCTCAGCATAAGCCAAAGTAAAAGAGCGCGCTGGAAAAAGCAATGCTT
CGTTATTTGCAGCAACGTCATGAAGAAGCTATTGCCGTGGGTTAGGAACCTCCTTTTGGT
GGTCGTTATGCTCCACCCTCAGTCCCGGGTGTTTCACGTCCACTTAGTACTACCGTTTCA
GGTGGCACAAATAAACCTAAGGATGAGGTTGGGTCAGCGGAACCTTCGTCTTCACCGTCC
AAGGATGCTTAAAGTCCTCCTAGATAATAACCAGTGGATGGCTTGTTGTATTGTATCATG
TTGTTTGGGACTTTAATTTAAATATGTGTATTTGGATATTCATCTTGTTGTATTGTACCA
TGTTGTTTGGATCTTTAATCGATTTTCACGCGTAATCCATTGTCAAGTGTAATCCATTTT
CATGCGTAATACGATGCAGATGGACCGGCAATGGATGTATAATGCAGACAGGCGGAGCAA
GGCGTTTATTGATGGCTTGCATTATTTTCTCGAAGTGGTCAAAGCAAACAAGCCAGAGAA
TGGGTTCGTATGTTGTCCATGCTTCCAATGCAATAACAAGAAGGAGTATTCAAAGGATTC
CTGGGGGACTATTCACAGCCACTTATTTAAATACGGTTTCATGCCTAACTATTTGGTTTG
GACCAAGCACGGTGAACTAGGGGTCGTAATGGAAGATGGCGAGGAGGAGCAGGAAGATGA
CACCATTCCGGACTGGGTTGCAGGCCAAGCTTTTGCAGGTACTACAATGGGCGAGGCTGA
TGAAGATGAGTTTGCAGAAAATGACCCTATTGATGACCTTGGTCAGGTGATATGAGATGC
ATACAGAGATTGCGAAACTGAGAAGGAAGCAGCAAAGTTGCAGCGCATGATAGATGATCA
CCAAAAATTGTTGTACCCAGGTTGCCAGCAGGGCCATAAAAAACTAGGTACGACACTAGA
ATTTGTGCAATAAAAGGCAAAAAATGGTGTGTCCGATAAGGCATTTCAGGGGATGTTGAA
CATTGTCAAGAAGATTCTCCCCAAGAATAATGAATTACCGTCCACAACATATGAAGCTAA
ACAGATTATTTGTCCTCTTGGATCGGATGTTCAGAAGATACACGCATGCCCTAATGACTG
TATCCTCTATCGTGGTGATGAATACGAGAAATTGGATGCTTGTCCCGTCTGCGAAGCCCT
GCGGTATAAGATCAGGCGAGATGATCCTGGTGATGTCGAGGGGCAGTCTCCCAAGAAGAG
AGTTCCCACGAAGGTGATGTGGTATTTCCCTATAATATCACGCTTGAAGCGCTTGTTCAG
GAACAAGGCGAATGCTAAGTTGATGCGATGGCACAAAGAAGACCGTAAGGAAGATGAGAT
GCTGAGACACCCCGCAGATGGGGCACAGTGGAGATCAATTGATAGAACATTCCCGGACTT
TGAAAGTGAAGCAAGGAACATAAGGTTTGGTTTAAGCACTGATGGATTCAATCCATTCGG
TGAGTTGAGTAGTGGCCATAATACTTGGCCTGTGACCCTTTGTATGTTCAACCTTCCTCC
TTGGTTGTGCATGAAGCGGAAGTTCATTATGATGCTGGTGCTTATCCAAGGCCCAAAACA
ACCCGGCAACGACATTGACGTGTACCTAAGGCCGTTGGTTGATGACCTTTTACAGCTCTG
GAAGGAAGAAGGTGTACGTGTGTGGAATGAGGATAGACAAGAGATCTTTAATCTACGAGC
ATTATTGTTCGTAACCATCAATGATTGGCCTGCATTGAGTAACCTTTCAGGATAGACAAA
TAAGGGATATCGGGCATGCACCCACTGTTTAGACGACACAGACAGCATGTACTTGAAGCA
TTGTAAGAAGGTCGTCTATATGGGTCATCGTCGATTTCTCCCTGCTCACCACCAGCTGAG
AAAGAGCGGGATGCATTTCAAAGGGGCGCCAGACCATCGTAAAAAAACCTGCACACCGTA
ATGGAAAGCGTGTCTTCGAGATGATGAAGGATGTAAATGTAGTCTAGGGACTTGGTAGCC
AACCTGTTCCGAACGACGATAACGGACATGCACCCATGTGGAAGAAAAAGTCAATATTTT
GGAAGCTACCTTATTGGGAAATCCTAGAGGTTCGCAACGCAATAGACGTGATGCACCTGA
CGAAGAATCTTTGCGTGAACGTGCTAGGCTTCATGGGTGTTTATGGAACCTCAAAAGATA
CATTGGAAGCACGACAGGACCTGAAAGCCATGGGGCAATGAGATGACCTACATCCGGAAA
AGAGAGATAATGGACAGCACTACAGGTCCGTAAAGCTATGCGCGTTTCTCAATGCGATTT
CGTAGAAGGCAATCGATCCATCCAAGCTATCAAAGCTATAGAACGATGTGGTGCAATGTC
TTGTCAGTTTTGAGTTGTTATTTCCACCATCCTTCTTCAATATTATGACGCACTTACTGG
TTCACCTAGTAAAAGAGATTGATATTCTCGGACCTGTATACTTGCACAATATGTGGCCTT
TCGAGAGGTTCATGGCAGTCCTAAAAAACTATGTTCTTAATCATGCCCGTCCAGAAGGAA
GCATCGCCAACGGATATGGAACAGAGGAGGTGATCGAGTTTTGTGTTGATTTTATTGATT
CAATTGACTCGATTGGGGTTCCAACTTCACGCCACGAGGGGAGGCTCCGAGGAATGGGCA
CCCTTGGAAGGAAATCAAGTTTGAGCAATGATACTGATTTGTTCGACAAGGCACACTACA
CTATTCTACAACAGTCATCCTTTGTGTCTCCGTATATCGAGCAGCACAGGCAGATGGTAG
CTTCCAAAAACCCGACCAAATCCGATGCTTGGCTTACCCGTCATCACATGGAAACTTTTC
CCTCCTAGTTGCGCCAACAACTTATGGGTAACTCTGAGATTCACCCACAGCTTGCCTGGT
TAGCCAGGGGACCTGCTAGCACAATCGTCAAATTTCAAGGCTATGAGATAAATGGTTACA
CATTTTACATGAGAGCCCAGGACCAGAAAAGCACGAACCAGAATAGTGGTGTCCGCATAG
ATGCCATGGACAGAAATAATAGCAAGGAGTCGTATTATGGTTTCATACATGAGATATGGG
AACTCGAATACGGACCGCTGTACATCCCTCTATTTCTTTGCAATTGGGTGAAGCTAACTG
CCATAACCAAAGATCAGTACGGAATGACAATAGTAGATCTGAGCAAGACTGGATACAGTG
ATGACCCATTCGTACTTGCCAATGATGTGCATCAGGTGTTCTATGTGAAGGACATGTGTA
GCAAACCCAAGAGGAATCCAGAAGAGACATGGGAGCCAAAGTGCCACATAGTTCTTCCAG
GTAAAAGAAAAATTGTGGGAGTCGAGGATAAAACAGACCAATCAGATGATTATGATCAGT
TTGATGGCATGCCTCCATTCGCCGTTGAAGTTGATCCAAGCATCCTGCTATCCAAAGAAG
AGGCTTTGTACTTACGCCGCGATCATGATCAAGGAACTTTCGTGAAGAAGAAATTTTACA
ACGTTGTATTGTAATGCGTTAAATGTACATGACCTTTGTGTATTAATTGATACAATTTTT
AATTTACCCTATATATGATTTCATGTGTTCTTAAATTTGTTAGGTGAAGATTTTTTAGAT
AAACATGAACAATGTTAACCACATACAAACATGGATTTTTCTGCGCATTGAAATTATTTA
ATTGAATAATTTCTTGATCACAGCGATGCAGTAAAATAAATATTTTACAGGCTAAATGAA
CTGGTATAGAATTAATGACTAAATCATACTTATTGTCAATTTACTCGTTAATTAAATATA
TTTTTGCATGTACAAAATATGTGAAGGTTTTGTTTTTCATCCTGAAATGTAGTGAAAAGA
TAAAATAAAATCCATTTCCAAAAAACAGGCGGGAGAAGAAAACTAGGAAAAAGACCTTTT
GTCTCGGGTGCCAACAGCAACCGGGACAAAAGGCCCCGCTTTTATCCCGGCTGCAAACGG
CAACCGGGATAAAAGGGTACTTTTCGTCTCCCGCCCAGACGTACCCTTTTATCCCGGTTG
CCAACTGCAACCGGGATAAAAGGCCCCCCCTTTTATCCCGGTTGGTGGTGGCACCCAGGA
TAAAAGGGTAGCCTCCCAGCCCCACCTGGCGGATGCACCCTTTTGTCCCGGGTCCCGTCA
CCAACCGGGATAAAAGGGCCCCCCTTTTATCCCGGTTGGTGACGCGACCTGGGACAAAAG
GCCCTTTAGTCCCGGGTGCCATTACGAACCGGGATAAAACGGGGGGGGGGGGGTTAAAAG
GCAATGTACTCCCTTCTTCCCCCACGCCAGTTACACTTAGCAAAATTTTCGCCAAGTCCC
GCGCGTTCTGCTCCGCCGTCGCCGCCCGTCTGCCTCCCTCGTCGGCTGCCGCCGTCGTCG
TCCCCCATTGCGCCGGTTGTCGTCGTCCCGCCGCCGACCGCGCCCAGACATCCTCCTCCT
CCATCGCCCCGGCCGGCCTGCCTCGATCCTCCTCGTCCGTCGTGCCCGGCCCCTATACCT
CGTCGCGTCCGGCCACCAGAGCTCCATCGACCGCCTCGTCACGGCCTCCATCCTCGTCGC
TGCCTCGTCGCCCCTCGTCGCCGTCCCGCCTACGCCGTTCTGCGCGCCTTGGCTCTGTCG
TCGTTCGTCGCCTCGGCCACCGTCCTCGCCGCACCGGCCGCCGCCGTCCCGCCGCCTGGC
CGCCGCCATCCCGCCGCCCCGGCCGCCGCCGTCCCGCGGACCCGGCCACCTCGTCGCCCC
GGCCAACGTCGACGATCGCGCGAGAGGTCCGCCGCGCCGGCCGGCACTGGCGCCGGGAGG
GCTTTTTTTTTTAAGTTAGAAAATTAAGTTATATTTTTAAGTTAGATTTTTAAGTTAGAT
TGTTAAGTTAGATTTTTAAGTTATATTTTTAAGTTAGATTTTTAAGTTAGATTTTTAAGT
TAGATTTTTTTAAGTTAGATTTTTGTATATGTGTCCCCTCCGCCGTCCCGCCGCCGTGAC
CGCCGTCGTCACAGCCTAGTAGGCACCGCCCGTGGTTCCGGGGAACCATCCCCGCCTCCA
CCATACCGCCGCCCTGACCGCCGCCGTCACAACCTAGGTACCGCCCGTGGTTCCAGGGAA
CCGTCTCCACCTCCGCCGTACCGCCGCCGTCACAACCGAGGCACCGCATGTGGTTATTGC
TAGAAATTTGTAAAAATTCTTGTTATTGCTAGAAATTCGTAAAAAATCATGTTATTGCTA
GAAATTCGTAAAAATTCATGTTATTTCTAGAAATTTGTAAAAATTCATGTTATTTTTATA
AATTCTTAAAAATTCATGTTATTGCTAGAAATTCGTAAAAATTCATGTTATTGCTAGAAA
TTCGTAAAAATTCATGTTATTGCTAGAAATTCGTAAAAATTCATGTTATTGCTAGAAATT
CGTCACAAAGTACTACTAATTTGTAGAAATTTGTATAAATATTCCGGACTTTGTAGGATT
CATGTTATTATATGATTTCATTATATACATATAAGTAAGACGATTTCTATGACTGTCATG
TATGACTCCATGTATGTTTCAATCAATAGTTGAAATGGCAGACGATGAGACTGCAAGGTA
TATCATGGAGCAGATAATCGCTGGTGATGGTAGTGGCGACAACGTTCCACTATCGTACAC
GGATGAAGAGGGCACCCAGGCGGACATGTTCCTCAACATGTCCGCCGATGGGAATGAAGA
GCAACAGCCGCAGCAACACCTTGGCGTGGCGGAAGGTTCCGGTGAGGTATACATAACGAT
TCTTGTATTGTTTCACGCCACCGTTACTACTACGTACTAATTAACGAATCTTGAACTGTT
AGCCCTCCGGATCGACGCAAGGGCAGAAGACCCGAGGTCGTACAAAGGTGATGGAAGGGA
GGCCTGTCATCACGGAAGTGACAGAAGAGGGCAAGCCGGTTGCTCCCGAGAAAGTAGCAA
AGAAGTACGTGAGTCAGATCGGGGCAATCGTCCGGGACAACATGCCTATCAGCATCAAAG
AATGGAAGGGCAGAAGCACTAATCCGTACGCCCTCCCGGAGATAGAAAAGAATATGCTGT
GGGAAGACGTGAAGAGACATTTCACATTCCCCGAAGGATATAGTGAGAAGGATGTCAAAG
CGTGGACGCTTAAGAAGATGGCTACACAATTCCAGACATTCAAGAAGATATTGGATACCC
ACTACATTAAGAAGGGCCGAACTCCAGACTTCAACGCATGGCCAAAGTTGAGGGACCACT
GGGATGCATTTGTTGAATATAAGAGGAGTGAAGATGGTGTGAAAAAGATCATGACCAACA
CAACAAATGCTAGTCAGAAGGGCTACCACCATCATCTGGGGCGAGGTGGGTATGGCTCAG
CAATTCCCAAGTGGAGGAAGATGGAACAAGATCTGATCAAACGGGGAATCGTACCTGCAA
CTATTGAATGGCCCGAACAATCAAAAAATTGGTACTACGCTCATGGAGGCTCCATGAGCC
AAGAGGATGGGACGTTGATTTTTAATGACACAATACGTGAGAAGGCCGAACATCTTGTGA
AGAATATTGAAGATTCTAAGGCTGGGAGGTTGAAAGTGGACCGAAAAAATGATGAGCTCA
CATTGGCCCTCGGTAATCCGAAGCACCCAGGACGTTGCCGAGGGTTCGGGGTGGTTCCGT
GGAAGTTTGCTTTCCGAGGCGACAACGCCTCGTACAGAAGCCGGAAGCGAAGAAAGGAAC
AGATCGATGAGAGCTGGCGGCAGATGCTAGAATCTAAAGTGCAGGCACAAGAACAAAGAA
TGATGGATGAAATCAATCGGCGGGTGACCCACGCAGTTGCGGAGTTGGCCCAATCTGGAG
CATTGCCGAATCCTAACACCGCCAGCCCTTCTCAACGCCTCTTGAGCAGTTGTGCTTCTA
CAGGGGTCCCCGATGCGCAGACACCCAGGTTACCCGTGGAGGAGCAACGGTTCCCCATGG
ATGCCATCACACAACGGACCTCATGTGAGGTGCATGCACCGGTCGGCAACCTCACTATTA
AGGTATACTTATACATAATATTTATGCAATCTTGTCAATTGATCCAGGCCTCGAGATCGG
AGTTCAACTTGTTTACTTTTGCTATATGTACAGGTAGCGTACGGGAGTGCGTTAGCAACC
CTGGCGGGGCAGAGCAGTCATGGCATGGAGCTTCCACCTGGCTATGCCAGCGTCCGCGTA
GAGCAAATAGTTGATACCCAGTATGAAGGTCTAGAGCTCGACCTCCCAAGAGGCGACGGG
GAAAAGACATTGGCAGATGCGCTTCATGGAACCATTCTATGGTGAAAATGCTACATCATT
ATTCCCGGCACGGAGCCATCTCCTCAGAGCTCAAGACCGCTCCCCGTAGATCCCCAGCAG
CGACCTTCTCCTCATACCTCGAGACCGTCATCTCCTGCTCCAGGACCGTCCCTTCCATCT
ATATCAAGGTCTCCATCTCCACCACATCCTGGTGCTGGGAGCGATGATGACAATAACAAC
ACCCCTCCCCGATCACCGTCGCCGGCACCAAGAGCGGCCCCCTTGAAGGAACCTGCACCA
CCACTAAAGAAGTCACAAGCACCGCCTCCCAAGCAAAGACAGAGAAAGAAGAAAACAAAG
GAGCCTGAAGTGACTCGTAAGGAACGCTGGGAGGCAATGTCTCATGCGGAACAGTGGGTA
GAAATCCAACGAGAGGCCAGTGAGTGGTTCAAGAAACAAGCCGAAGAAAAAAAAAAGCAA
GGGAGATGGAGCCACCACCAGTAAGTCGGTGAGATTTAAACTTTTTTATCAGGATGGAAG
AAGGAGCCAAGAAAAGGATACCACTCTTATCAAACTATGAACGGGCTTTAGTAAAGGCTG
ATGAAAAGGACAAAAGGAAAGGAAAGTCATCTTCCAGCGGTCCAGTCCCCGACCTCAGCC
ATTTATCAAAGAAAGATGCTCAACGGGTAAAAGCAATGCCCTTGGATCAACAAGCAAATG
TATTGAAGTTCATGGAAGAAACAGGTCTGAGACTTGATGAATGCATAGGGCAAGTTGAGA
CGCCAACTGCACTGCCCCCTGAGCCGAGATGGCCTTATGAGCTAGGGAAACCTCTAGTAA
AGCCTTCATTGGTACGGAAGCTATCACCAAAGATGTACGCATTCCATCAATGGTACATGA
TGGCATCCGCCGACTCGAGGGAGATGATCGGCCTGAAGATAAAACCGATAGATTTTCACG
GCGAAGGGGAGAAAGTGTTGTGGCTAGACTTCAAGGATATATACGAAGTGTACCATCATG
ATGCCCTGGACGTCTCTCTGATCAGCGCTTGGGTTCTGTAAGTGTCCGTTTATCTCTACA
TGTAAATTTTGGCGTGCGTCACCGTACTAACTTCGTCTTCCATTTCAAGTAGGATGCTAA
TTCAGACATGCCACCGAGAGGTGTACCTACATATAGGCTTCATGGATCCATCTGTAGTTA
ACCAACAACAGATACAATTAGCGCCGGAAAAAACCTTGGTGAAAGTATAAAATTTCCTAG
ACAAACAAACATTGAAGGATTTCATACTACTTCCATACAACTTCAAGTAAGTGTGTGTAT
ACCGTCTACTTTCGATGTCTTTTTCCTTATCTCTACATGTTAGTTAGCTCTAATATGCAT
GAACATTTTACGCACGCAGCTTCCACTGGATCCTTATTATAATTGAGCCTGAAAGAAGCC
ACGTCACTGTCTTCGATTCATTGAGGAAAGATCCAGTGGAGTACCAAGAAGTGCAAGACA
TGCTAGGCTTGTAATAATTCTGGACCTTTATCTCTATGCAAAAGTTTATTTCCTAAATTT
TATCCCTGTTACACTATATCATTCATTATTCTAATCCGCAGCGCATGGAAACAATTCATA
AGGACACACAAAGGTCCATTCAAAGAAAAACTTACATGGAACATAGATTTCCCGGTACGT
ATGAAGTCTGCACATTTATTACATTGTATAACACGAATATTTCATAACTTATTTTTTTCC
GCACTGAAGTGCTTAACCCGGGAATAATCTATGTGGCTACTACATCTGTGAGCACATGCA
CAGTTTTATAGGACCCAAGGGACTGAAGATGACGCCGCACAACTTTAAAGTACGTAAAAT
AAAACTATTACTAGTTAATTATTTTTTAGCTCCTTATATGTATTTGTTCGTGTAACATTC
ACAAATTTCCAAATTATAGATGTTAAATATTCAACAAGGACTCTTGAAGGAAGAAAGAGT
AGCGGCAATATGTGAAGGTCTCATTGGATTCCTAATGGACGAGGTGGTAGATCCAAAAGG
AGAATTTTATTACGATGGACGACAATTAGACACTCCGATCAGCAACACCACGACGGGAAG
ATTGTAGACAGATACTTTGATTTATTTGTATATATAATACGCGCTAATTATGATCGATTT
GTACTAAGCTAGTTGAATTGTGTATATGAATTGTGTATAAGAATTGTGTATATATATAGT
AATTGTATAATTACAAATCCCATTCGTTTAAATACTAGTTGATTTCGTTCTAAAAAAATC
TCAACTACTAAAGGTTAACAAAAGGGCCACGGTACTACGTACGTGATGCATGCATGAAAA
ATTCAGGCGCCAGGCAGTGCCATGCAGGCGCCATTTAGTCCCGGTTGGAATCCAGCCGGG
ACTAAAGGGTAACCCTTTACTCCCGGTTGGGTTGTCACCAACCGAGACTAAAGGGCCTGT
CCTGCGCCTGGCGTGGCAGGCCCTTTAGTCCCAGTTGGTGACACCAACCGGGACTAAAGG
GGGACCTTTACTCCCGGTTAAAAGACCCGGGACTAAAGACCCCCCCTTTTGTCCCGGTTG
GTTTATCCCGGATGGATTTTCAAGAGATATGCACCCTACCAACCAGGACGAAAGGCCAAT
TCTCTACCAGTGCTCGACCTTTACCCATGGCGACCTCCTCTATCTCGGTTCAACTTGGAT
CGACTGTTTCTGAGAAGCTTACGTGGGACAGTTATTACCTGTGGAAAGCGGAGTTCCTCC
CTGCTGTCCATGGTGCTCAGCTCGTTGGGATTTTGGAAGGCACTGCTCCTGCGCCAAGTA
AAACTCTGGAGGTTCTGGTGGAAGGAAAGAACCAAGAAGTTCATAACCCCGAGTATGATT
CGTGGGTGAACAAAGATCAACAACTCATCAGCTACCTAATGAATTCAATCACCAGGGAGG
TGCTGGCAGGAGTGACGACCACAACGACCTCTGATGAAGCATGGAAGGCATTGGAGGTTA
TGTTTGCGGTGCAGTCAAGAGCGCGGGTCACCAACTTGCGCATGCAATTGGCAACCTTAA
AGAAGGGAAGCCTAACGACGTCTGCTTATTTCAACAAGATGCAAAATATCAAAGATGAGC
TTGTGGCTGATGGGAAATCTACTGAAAATGATGAGGTTGTCGCTCACATTCTTAATGGTC
TTGATTTTGACTATCACCCTTTTGTTTCTTCTATGCTAGGCCGAGGGGACGCTATCTCGC
TGTCAGATCTATATTCTCAGTTGATGGAGTATGACCTTCGTCTTGAGATGTTCCAAGAGT
CCGGCCAATTTCAGTCCTCAGTCAATGCAGCATCACGAGGACGAGGCTACAACCGTGCAC
GTGGAAATTTTCGTGGCAGAGGCAATGGTGGTGGCCGTGGTGGTCGCGGTCAGGGAGGCC
AACATCAAGGTGGCGGCAATAGTAGCAATGTCAACTCAACCAAGAAGAAGGTACAATGCC
AAATCTGCAAAAAGGTGGGACATGAAGCGCCCAAGTGCTGGTACCGTTATGAGGATGATG
ATCAGCAGCATGACAAGTCAGCAGGCGCCGTTGAAACTAGGTATAGTTATGACACCAACT
GGTATGCAGACAGTGGTGCGACAGATCATGTGACAAGCGAATTGGAGAAGCTTACTGTCC
GTGACAAGTATATAGGGCGTGATCAAGTCCACACAGCTAGCGGATCAGGTATGAAAATTA
GTAATATTGGGCATTCAATTTTTCATACCCCTAATAGAGATCTACATCTTAAAAGTATCC
TTCATGTTCCTAGCTCCCACAAAAATCTTGTATCCATTCATAAATTGGCTTGAGATAACA
ATGCTTTTCTTGAATTTCATCCCAACTTCTTTCTCATCAAGGATCAGGACACCAAGAAAA
TCCTTCATCAAGGTAGATGCAAAGGAGGTCTCTATCCCCTAGCGCCACATTCTTCTCAAG
AGGGTTCAAGTCGTCAAGTTTATGGAGTCAATAAGCCATCCACTTCTAGGTGGCATAGTA
GGCTAGGACATCCAGCAATTCCAATAGTTGAAAGAGTCCTTAGCGTCAATAATTTGCCGC
ATGATAATGCTTATGATCAGGAGTTTGTTTGCGATTCATGTCAAAGGGCCAAGAGCCATC
AGCTTCCTTTACAATTTAAAATAAAATTTCTAGTGGTCCCCTTGATTTAATCTATTCTGA
TGTTTGGGGGCCAGCTCCTGTTTCTGTTGAGCGCCACACATATTATGTTAGTTTCATTGA
TGACTATAGCAAATACGCCTGGATCTATCTTTTATGTCACAAATCTAATGTGTTTCAAGT
TTTCCAAAATTTCCAGAATCTTGTCGAAAAAAGGTTCAATAAGAAAATTATCTATGTCCA
ATCTGATTGGGGAGGGGAATATGAGAAGCTGCACTCCTTTTTCCAACAGATTGCTATTGC
TCATCACGTCTTCTACCCACATGCTCACCAACAGAATGGTGCAGGTGAAGGAAAACACAG
GCATATCGTCGAGGTTGGTCTCGCTCTTCTTGCAAATGCATCTATGCCATTAAAATTATG
GGATCAAGCTTTTCTCACTGCCACATATCTCATTAATTTTCTGCCTAGTAAGGTTGTTAA
TTATGAAACTCCAATCGAAAGGCTCCTTCATGAAAACCTAATTATGATAGCTTACGCATC
TTTGGCTATGCATGTTGGCCGAATTTCAGACCCTACAATTCTCGCAAACTCTCATTTTGA
TCTACTCAATGTGCTTTCCTTGGCTATAGTTCCATGCACAAAGGGTTTAAATGTCTCGAC
ATCTCCACTGGGCGCATATACATCTCTCGTGATGTCATTTTCGATGAAGCTGTTTTTCCC
TTTGCTAACCTTCATCCTAATGCGGGTGCTCAACTTCGCAAGAAAATTATCCTTCTTCAT
GATTCTCTTCATAACCCAGGGGATGAAAATTGTTTTGCTTCCAATATTACTAATGCTACT
GACTCCCTGGTGCTAGTGATGATTTAGAGGAAGAATCTGGCGCAGAAACTACATCAAATG
CTGCCCGGGTGCCGTTTCTTTTGTGCTTGTCCGCATCGGTGCCGCAGAAGATCTCCGTGC
AAGATCCGGCGCTAACTCCGGTGCTGATTCGGGCGCTAACTCTAGTGCTGATCCGCGCGT
GCAGGCGGTGTCCGTTCCCACGCCTACAACAGCCAGCCCGCGGTTAACGCGGTGGGGGGG
GCAGGATCCCCTTCGGCTGCGCTGCCAGAATTTCCCGCATACACGCCAGCGCCTGGCGCT
GTCTCCGCCTCTGCCGAGCCACCAGCTGTCTCACCCGGATCTTCTGCACTAGAATCAGCT
TCGGGAGGATCTCCTGTGGCTGCCGCTCCAACAGATGATGCAGCCCCTGCACCGGTAATT
TCTTCACCTCCACGTAGACATACAAGATTGCAGAGCGGAATAGTTAAGCCCAAGAACATG
TATGATGGGATGATACGGTATAGTTTAGTCAGTTCTACTGGAGAGCCAGATTCTGTGCAA
GAAGCACTTGGGGATTCTAAATGGTGAAAAGCAATGCAAGAAGAGTACCTAGCATTGATG
CGCAATGGGACATGGCGTCTAGTCCCAGATAAAGCAGGCAAAAATTTGATTGATTGTAAA
TGGGTGTACAAAATTAAGAGAAGAGCTGATGGCAGTATAGACAGATATAAGGTGAGATTG
GTAGCAAAAGGCTTTAAGCAATGCTACAGGATTGACTACGAGGACACCTTCAGTCCAGCT
GTCAAAATAGCTACTGTGAGACTTGTACTGTCTGTTGCAGTCTCCAAAGGGTGGTCTCTT
CGACAGCTTGATGTACAAAACGTGTTTTTACATGGTGTTCTAGAAGAGGAAGTCTATATG
AAGCAGCCACTAGGATTTGAAGATCCAAACAGACCGACATTTGTTTGCAAATTGGATAAA
ACTCTCTATGGCCTGAAGCAAACGCCAAGGGCATGGTACTCTAGGTTAAGTACTAAATTA
ATTTCACTTGGCTTTATTTCATCAAAATCTGACACCTCATTATTCATCTATAGAAAGCGA
CATGTAACAATATTTATGCTTGCCTATGTTGATGATATTATTGTTACAAGCTCATCTTCA
AAAGCAGTGTCGGCTTTACTTGAAGATTTGAAGAAAGACTTTGCGCTAAAGGATCTTGGT
GAGCTGCATTACTTTCTGGGCATTGAAGTAAAGAAGGAAAAAGATGGCATAATCCTCTCT
CAAGGTAAATATGCGCAAGATATACTGTCCCGAGTTGGCATGACCAATTGCAAGCCGTGC
AATACTCCCTTGTCGGCGTCAGAAAAACTTTCCAGTTATGAAGGAGAAGCGCTCAGTCTA
GAGAATAGCAGACGGTATAGAAGTGTGGTTGGTGCTTTACAATATTTGACTTTGACACAA
CCAGATTTGTCATATTTAGTAAACAAAGTCTGTCAATTCTTGCATGCACCTACTACACTA
TAATGAATAGCAGTCAAGAGAATATTGAGATATATCAAGTACACTATGAATTTAGGCCTG
AAAATTCAGAAATCTATGACTGCTATTATTAGTGGATTCTCTAATGCTGACTGAGCAGGA
AGTGTAGATGACAGAAGATCGATAGGTGGCTTTGCAATATTCTTTGGCACAAATCTAATA
TCCTGGAGTGCTAGGAAACAAGCAACTGTGTCGAGATCAAGTATTGAAGCCGAATACAAA
TCCATGGCTAATGCTACAACTGAGATAATCTGGTTGCAATCCTTGTTGGCCGAACTTGAA
GTTAAGGTTGAGCAGACATCCATTCTATGGTGTGATAATCTGGGAGCCACATATTTGTCT
GCTAACCCAGTGTTTCAAGCTAGAGCAAAGCACATAGAGATTGATTTTCATGTTGTGAGA
GAATGAGTCATGAATAAGTAGTTGCAAGTTTGGTTTGTTCCTTCTGGGGATCAGTTGGCA
GATGGATTCACCAAAGTTTTACCTGTTCAATCACTTCAAAGTTTTGTGCGCAATCTAAAT
CTCACGGCATCAGGAGGTTAAGATTGAGAGAGGGTGTTGAAGTTAGAGATATAGTCGGCC
TAGGGTCCGGCTCACGTAAACAAGATCTTGATAAAGGGAGAATCCGGTTTGTTATAGATA
GGATAGTTTGTTAGCTCTATCTCCAAGAATTGTAAACCCACACAACAAACCAGATATCCT
ACGATCTCATCTGTAATTGTGTTGGAGTCTTTAGTACTCCCATATATAAACTCGCAACCT
ATAGTATGCCGAGATAGGCAACTACAGTTCCACCAAATCTTTCA
>RLCsiAle_Retrofit_1112
TGAAAGATTATGGGGTAACTATGGTTGCCTATCTTAGCTCACCATAGGTTGCATGTTTAT
ATATATAGAATAAGAATTACAGATATAGATAGTTTAAGATAGTTTAAACTAGGACTCCTA
ACTTAAGTTCTATTCTATCGATAGCAAACTACAGGAGTCCATCTATCTATGAGACATGTT
CGGTTACAACTCTAGTATAACACGTTTAATATCTCTAACACCCCCGCTCAATCTAAACTT
TCCTAGCCACCTTGAAGTTTGAGATTGCGAACAAATGTATTCATCTTTGCAACCGGTAAG
GCTTTTGTAAATCCATCTGCCAACTGATCTCCAGAAGAGATGAACCGAACTTGTAGCTGT
TTTCTCATAACTCTTTCACGTACGAAGTGAAAATCAATTTCAATATGTTTTGCTCTAGCA
TGAAACACGGGATTAGCCGATAAGTATGTTGCACCAAGATTATCACACCAAAGAATTGAG
GTGCGCTGCACTTTAACCCCAAGTTCGGTCATCAGTTGCTCAAGCCATATTATTTCTGCA
GTAGCATTAGCCATCGCTTTATATTCTGCTTCTGTACTAGATCTTGAAACAGTTGGCTGT
TTTCTAGCACTCCACGAGATAAGATTACTTCCATAGAATATGGCGAAGCCTCCAGTAGAA
CGCCTATCATCTGTATCACCTGCCCAATCCGCATCTGAGAAGGCACTGATGAATGACGAC
AATACCTTTTGAATATGCATCCTGAGTCCAATGGTGTGTTGTACATATCTAAGTATTCTT
TTAACTGCAGTCCAATGAACAGAGGTCGGTGCATGAAGAAATTGACATACTCTGTTGACG
GCAAAGGATAAATCTGGTCGTGTAATTGTCAAATATTGAAGAGCACCAACTATACTTCTG
TAGCGAGTAGCATCTTCTGGACTGAGAGGAACACCATCATAGCTCGACAGCTTCTCAGAT
GCAGATAAAGGAGTCGTGCAAGGTTTGCAGCCGAGCATTCCAACACGCTTCAACAAGTCT
TGTGCATACTTAGCTTGAGATAGAGTTATGCTATCTAAATCTTCTTTAACTTCTATACCC
AAGAAGTAATGTAATTTGCCAAGATCCTTTAGTGCGAAGTCTTCTTTTAAATCAGCGAGA
AGAGTTGTCACTGCTTCAGGTGATGAGCTCGTAACAATAATATCATCAACATAGATAAGC
ATATAAATAGTTGTACCACCCCTATGATATATAAAAAGAGACATGTCTGATTTTGACGGC
ACAAAACCTAGAGTGATTAATTTGGAACTTAACCTGGAGTACCACGCCCTAGGCGCCTGC
TTCAGCCCATAAATAGCCTTGTCCAATTTACATATATATCCTGGTGTTTTAGTATCCTCA
AAACCCGGAGGCTGCTTCATATAAACTTCCTCTTCCAGAACACCATGCAAGAACGCGTTC
TGCACATCAAGTTGTCTGAGGCACCATCCCCTTGACACTGCAATAGAGAGTACCAATCTA
ACTGTAGCTATCTTGACAACTGGGCTGAAAGTGTCTTCATAGTCGATGCCATAGCGTTGC
TTGAATCCCTTGGCAACTAATCGAGCTTTGTATCTATCAATACTCCCATCGGCTTTTCGT
TTGATTTTGAAAACCCATTTGCAATCAATAACATTCTGTCCAGTTTTTCTTGGAACGAGA
TGCCAAGTTTTATTCTTAGCTAGAGCTTGAAATTCCACTTCCACTGCATCACGCCACTTT
GAATCTGAAATAGCTTCATCAACGGAATTAGGTTCACCAGTAGCACTAAACATGCCATAT
CGAATCATACCATCATATAGCTTCTTTGGTTTGATAATACCGCTTTGCAACCGTGTTTGG
TGACGCGGGGGATCAGGTGTGGCTGCTGGAGAACTAGAGGTTGTAGAAGATCCGGGCGCA
AATTCATGTGCACCTGATGCTGTAGCATGCAGCGGTGTCCCAGGTGGAGACTCCTCAGAC
GCATGCCCTCCTGTCGCCGCACTGTTGTCTTCTGGTGCAGCAACAGCGGTCGGCAGCTGG
ACTGCTGTTCCCCCATGCGGTGTAGCAGGCGAAACAGCACCGTTCGACGAGCTGGGAGGA
GACAGCGTTTCCACCTGGGAGCTGCAGCCTGGGCTATGTGCACCACGTCGTGCCGGTACC
GCTGGGAGCATAGGCATGGGACCTGCAATTTTCTCTGAAGATTCACTAGAAGGAGCAGGT
ACGTCAGTAGTATTAGTAATATCAGATGCAGCACAGTCATCATCCCCTGGATTTCGAAGG
GAAGAAGGCAGTAGGACAATTTCTTTTCTAAGAGAGGGACCGGCGTTAGGATGGAGCTTT
GAAAAGGGAAACACAGCTTCATCAAAAACGACATCACGGGAGATGTAAATGCGTCCAGTG
GAGATATCAAGGCACTTAAAACCTTTGTGCATGGAACTATAGCCAAGGAAAGCACACTGA
GTGGATCGAAAAGATAACTTCCTGGAATTATATGGCCGCAGATTAGGCCAACAAGCGCAG
CCAAAAACATGGAGATTGCTATAATCGGGTGCATCATGAAAAAGGCGAGTACTAGGAATT
TCAAAATCAATAACCTTGCTGGGAAGAATATTAATGAGATAGGTAGCTGTAAGGAAAGCT
TGATCCCAAAATTTTAAAGGTATGGAAGCATGAGCAAGGAGAGCTAAACCAACTTCAACA
ATATGTCTATGTTTGCGTTCAGCAGCACCGTTTTGTTGATGAGCATGAGGACAAGACACA
CGGTGTGTGATCCCAATTTGCTTGAAGAAGGAATTTAATTTTTCATACTCGCCTCCCCAA
TCTGATTGAACACAAAGAATTTTCTTAGAGAACTGTCTTTCTACTAAGTTTTGAAAGTCT
TGGAAAATTCGAAAAACATCAGATTTATGCTTCAACAAATATATCCAAGTGTATTTGCTA
TAGTCGTCAATGAAGCTAACATAATAGCTATAACGCCCAACAGAGATGGGTGCAGGCCCC
CACACATCAGAATAAATCAGATCAAGAGGAGCACTAGAAATTTTATTGGAAACGGAATAA
GGCAGTTGATGGCTCTTGGCCCTTTGACATGAATCACAAATTGACTCAACATTCTTGGAA
CTAGCACACGGCAATTTATTTGAGCTAAGGATCTTCTGAACTATGGGAGTAGCAGGGTGA
CCTAGACGACTATGCCATAACGATGTAGAAGGGACATGGACTCCAAAGGCTTCATGCTTT
GACTCTATTTTTTCTTTTGATGGAATGAGAGGATACAGGCCACCTTTGCATCTACCGTGA
TGTAAAGTCCTCTTCGTTTCCAGATCCTTAACGAGAAAGAAATCAGGGTGAAATTCAAGA
AAAGCATTGTTATCTTTGGCAAGTTTATGAACTGAAATAAGGCTTTTGGCAGAAGAGGGC
ACATGAAGAATATTGTTCAAATCAAGTTTACTGGAAGGGGTATGAAAGACTGTATGCCCA
ATATTACTAATACTCATACCTTTGCCACTGGCGTTATGAACTTGTTCATTGCCACTATAT
TTGTCACGGACGGTCAGCTTGTCAAGTTCACCGGTGATATGGTTAGTGGCCCCGCTGTCC
ACATACCAATTTGTATCAACACCATAAGCTCCTGCTGGCCGCCCACGGTACTGGTTGTCT
TCCTCGTAACGAAAATAGCATTGATTTGCTTCATGATTTGTCTTCTTGCATATTTGACAC
GGCACCTTCTTTGTGCCTTGCGAGCTGTTGCCTTGAGTATTACTGGTGAAATTTTGATTG
CTGTTTTGTCCATTACGCCCTGAATTGGATCGACCTCCACGTCGACCACCAGAGCGACTA
CGGCTTCCACGACCACGGGATGCCATATTAGCTGAAGACTGAAATTGATCGGTTCCTTGA
TACATCTCGAGCCGAAGATCGTACTCCATAAGTAGCGAATATAATTCAGAAAGTGAAAGA
TCTCCTGACCGGCCCATCATAGAGGAAACAAAGGGGTGATAATCATAATCTAAACCATTA
AGTAGGTGAGCAACCACCTCATCATCGTTGATGACGACGCCGGCTGACGCGAGCTCATCC
TTGATGTTTTGCATCTTGTTGAAGTAGGCTGCCGTGGTAAGACTGCCCTTCTTGGTGGTG
GCCAATTGCATGCGCAGATTCGTAATCCGCGCTCTTGATTGTCCTGCAAACATAGCCCCT
AACGCCTTCCATGCCTGCGCAGAGGTTGTTGCAGTCGTGATCCCGACGAGGACCTCCTTG
GAGACCGAATTCACCAGGTAGCTGAGTAGCTGTTGATCTTTTTCCACCCATGAGTCATGC
TCTGGGTTGGGAATTTCCTTCTTCTTGCCGTCGACTTCAGCTTCAAGTACTTGTCGCGGC
TCGGCGATAGTTCCATCCAGGATCCCAAGCGCCTTGGCGCCTCGAACAGCAGGCAGGAAC
TGAGTTTTCCACAGGACAAAGTTATCCCGTGTAAGCTTGTCCACCACCGGATGTCCGAAA
GAAGAGGATTGGTGCCTTCCATCATGAGAAGAAGACGATGACATCTTGTTTGTCGTGTAG
GAGGAGCGTCACAATCTTGAGTTGCGCACTTCTGTTGCAACGTCGCGGGGAGGAGCGTCA
CGAGCAGCGTCGCGGCCCCCTTGTCGCGAGGATGTGCTGACAGGATTTTTTTTCTTTAGA
TCTATTCTAGGAAGAGGCGGCTCTGATTACCATGAAAGATTATGGGGTAACTATGGTTGC
CTATCTTAGCTCACCATAGGTTGCATGTTTATATATATAGAACAAGAATTACAGATATAG
ATAGTTTAAGATAGTTTAAACTAGGACTCCTAACTTAAGTTCTATTCTATCGATAGCAAA
CTACAGGAGTCCATCTATCTATGAGACATGTTCGGTTACAACTCTAGTATAACACGTTTA
ATATCTCTAACA
>RLCsiAle_Retrofit_1113
TGTAGAAATACAATATGTGTTAGGTTTGGTTTCTGTTACTACTCGTGTCCTAGTAGGACT
TAGAGTCCTGAGCATGTATATCTTAATCTTGTACCAATCCCTTATGTACCGGTACTATAT
AATGATATGTATCGGCTGCCTTATGGTTAAGCCGTCTCAACCAATCTCACATGGTACCAA
GAGCCTACTCCTCCTAGAGAATCATCTAGTTGCGAAATAGCAGTCCTTATTTTTCTCGAC
GACGCCCATGGCCTCGACGAGTTCTTCAGCTTCAATCTCTTTTTCAATTCCGGTGTACGA
GAAGCTTACTCGGGAAAACTTCCTGATGTGGCGAGCCTAGGTCCTCCCTGCCGTCCGAGG
TGCTTGACTTGTTGGTCTCCTAGATGGGTCCTATGTTATGCCGACACCGACGTTGCGAGT
GGAGAAGGCCGATAAATCGTCGGAAGAAGTGGAGAACCCTGCCTACGACAAGTGGATCGT
GCAGGATCAACAAGTATTGTCCTATCTTCTCTCATCTATAACCAAGGAAATCTTGGTTCA
AGTATCATCGCTGGAACATGCATCTGAAGTATGGAAGGCGGTGGCAGTTATGTTTTCATC
TCAATCCAAATCACGAATCTTGCAACTTCGTGCTCAATTATCTAGAGAAAATAAGGGGGA
CAATACTACTTTGGCTTATTACTCTAAGATGAAAAGCCTAGTTAATGAATTGGCTGCAGC
TGGGAAGAAACTTGATGATGATGATGTTATTGGCAATATCCTCAATGGATTTGGTCTAGA
TTATAATCCTTTTGTTTCCGCCATGTTTGTGAAGGACAATCTATCTTTGAGCGATCTCTA
TGGCCAACTTTTATCCTATGAAGCTCGATTAACTCAACAAGCTAATGATGGAGGGCACTT
TTATTCATCTGCCAATGCTGCTGCTCGTGGACGTGGCTGAGGTCACGGGCGTGGTTTTAG
CACTTGTGGCCGTGGTTCTACTCAAGGACGTGGATTCCATAATGGAGCCTGAGGATCCTA
CAATGCTCCTAGTTCTGATTATCAAGATGAAGTGCCAATCTGCCAATTATTTGACCGTAT
AGGTCGTGCTGTTCTAAATTGTTGGTATAGGTTCAACCGCAAGTTTGTTCCACCCAATAA
CAATGGAGGAAGACCTCCACAATCCAAAACACGGAAGTCTGCTTCTTCAGCTATGCCCTC
TTATGGAGTTGATACAAATTAGTATATGGACTCTGGTTCCACTGATCATATCACAAGAGC
GTTGGATAATCTCACAACAAAGACAAAGTATGCTGGTCAAGATCAGATCCATGCTGCTAA
TGGCAAAGGTATACGCATTAATCATATTGGTAAATCCATTATTCATACCTCCAAATGTGA
TTTTTCTTTCAATAATGTGCTTCATGTCCCATCTGCTACAAAAAATCTTGCCTCAGTTCA
TAAGTTTACTAAGGATAATGATGCTTTTATTGAATTTCATCCTACTTTTTTCTGTGTTAA
GGATCTGAACATGAAAACCCCTCTTCTTCATGGTAGATGTCAAGATGGTCCTTATCCTAT
GCCACAGTCCTCTTCCGAGGTTCATCACGCTGTCAAGCCTACGACGTCCCTGTGGCATCA
TCGTTTAGGACATCCTTCTTCTATCATAGTCAATTGTGTGCTTCGTGACAACAACTTGTC
CTCTAGTAGTGAATCGAGTCCTTTAGTTTGTGATGCTTGCCAACAAGCTGAGTCATCAAT
TACCTTATCCCCAATCTGATAGTACTTCTTCTTCTCCTTTAGAGTTAATCTTTTCGGATG
TTTGGGGCCCTGCTCCTAAATCAGTTGGTCATTATCAATATTATGTAAGCTTTATTGATG
ATTTTATTAAGTTTACATGGATATATTTGCTCAAGAATCGCTCTGAAGTATTTCAAGTTT
TTCATAATTTTCAGCAATATGTTGAGCGTCTCTTTGATAAAAAAATTCGTGCTGTTCAAT
CTTATTGGGGTGGAAAATATCAAAAGCTCAATTCCCTTTTTAATGAAATTGGCATTATTC
ATCATGTATCTTGTCCTCATGCTCATCAACAAAACAGTCGGCTAAATGCAAACATAGGCA
TATTGTTGAAGTTGGGCTTTCCTTGTTAGCTCAAGCATCCATGCCTTTAAAATTTTCGGA
TGAAGCTTTCCTAACAGCCACCTATCTCATTAATCGAACACCTAGCCGTGTTATTGATTT
CACTACACCCTTATCTCGGTTCTTTCATGAAAAGCCAAATTACTCTTTTTTTCGAGTTTT
TGGTTGTGCTTGTTGGCCTAATCTTCACCCTTACAACAAGCATAAGCTTCAGTTTCGTTC
TAAGCAATGTGCTTTTCTCGGCTATAGCAATCTTCACAAAGGATATAAATATCTTGATAC
TTCCACTGGACGTGTCTATATTTCCAGAGATGTTATTTTTGATGAAACTATTTTTCCTTT
CTCTACACTTCACCCTAATGCTGGTTCTCGGTTGAAATATGAAATCCTTTTATTACCATC
TACTCTTTTTAATCCGTCTGGGGTTATGGATGATAGGACTTATCATATGACTAATCCTTT
ACTTGAGCTTGTGTTGCATGGTAATGATAGTGGTTCAGGTGCTGCATCTGAGTTGGTCCA
GGAGCCTTCATTGTCGCGTGATCTGGTGATAAATCCGGTGCAAATCACCTTTCCTGTTGG
AGCCGTTGAAGACCTTTCCATTTCTAGGCTGCAAGACACGGGCGCTGAATCCAATTCTGA
TCTGCTGCCGTGTGCATCCACGGACTCCCATGCAGATTCGATCGGCAGTCTGTCGGACAC
GCCTGCGCTAACCGGGGTTGATTCGCCTGCAGCCGCTCCGGTCGTGCCACCTATCTCTGC
CGTGCGGGATGTGCTCGCACCTCCGACCGCGTCGGTCCCGCTAATGGCGCCGGGATCCTC
TACGCCTGCTGTCGCTGCTTCTTGTCTTGATGTTCCTACAGACCCTGGTGCAGCTAGATC
TTCTGTGTTGCCTGCTTTCTGCTGTATCTGCTGTGTCTCCGCGCCATCGGTTACCAGCAC
TGCCTCCTAGCCCTCCCTGGCCGATTCATGGCCCTATCACACATCCACGGACAAGGTTGC
AAAATAACATTCGTCAGCCCAAGGTTTTTTTTTATGACAGCACGGTGCGATATGATATGC
TTTTAGATGTACAGGAGCCTAAAACTCTTCATGAAGCTCTTAATTCTCCGCAATGGAAAT
TGGCTATGGATGATGAATATCAAGCCCTTATGCGTAATAATACTTGGCATCTTGTTGATC
AACATCCTGGTCAAAATATTGTTGATTGTAAGTAGGTTTATAAGGTCAAGACCAAAGCTG
ATGGAAGTGTTGATCGTTATAAGGCTCGTTTAGTTGCTAAAGGTTTTAAACAACGATATG
GTTTGGACTATGAGGATACTTTCAGTCTGGTTGTTAAGGCTGCCACTATTCGTCTTGTGC
TCTCCTTAGCTGTTTCGAATCATTGGACTATCAAGCAGCTGGATGTTCAGAACGTGTTCT
TGCATGGTGTTCTGGAGGAGGATGTCTTCATGCGACAACCACTTGGGTATACTGATTCTT
GGTTCCCTAATCGAGTTTGCAAACTTGACAAGTCATTGTATAGGTTGAAACAGGCCCCTA
GGGCACGGTATTCCTGGTTGAGCACCAAATTGCAGTGTCTTGGCTTCTCTGCCTCCAAGG
CTGATACCTCGTTGTTTTTCTTTCACAAAGATGATGTTGTCATGTATCTTTTAGTGTATG
TTGATGATATTATTGTGGTCAGTTCATCTTCACAAGCTGTGGATGCTCTTCTCGTTGCTT
TGCGAGATGACTTTGCTTTAAAAGTTCTTGGTCATCTTCATTATTTTCTTGGCATTGAGA
TCTCGGCTACTAGTGGTGGGTTGCTTCTCAGTCAAGCTAAGTATGCCTCTGATCTTATTC
TTTAGGCTGGTCTTAAGAATTGCAAACCTGTTCCTACTCCATTGTCCATTTCAGAAAAGC
TTGTAGCCCATGATGGTGAGGCGTTGGAAACTAACATGGCTACTAGATATCGTAGTCTTG
TTGGTGGATTGCAATATATGACTCTTACTCGTCCTGACATAGCTTTTGCGATTAATAAAG
TTTGCCAATATCTACATACTCCCACGACAGTTCATTATTCCATAGTCAAGGGCATTCTTC
GATATGTGAGTGGCACTATTAATTTTTGTCTCCGAATTGTTCAGTCTAAGTCGACTCTTG
TGAGTGCTTTCTCGGATGCTGATTGGGCTAGTTGCTCGGATGATCGTTGCTCTACAGGGG
GCTTTGCTGTTTTCTTGGGAGAAAATTTGATCTCGTGGAATGCTCATAAGCAGGCAACGG
TCTCTCGGTCTAGCACCGAGGCTGAATATAAAGCTCTTGCGAATGCTACTGCTGAAGTTA
TTTGGGTACAGACCCTTCTCACTGAATTGGGTGTACCTCATCCAAAAGCAACTGTTATTT
GGTGTGATAATATTGGTGCCACCTATTTAACGCCCAATCCCGTCTTTCATGCTCGTACTA
AATACATTGAAGTTGATTATCATTTTGTTCGTGAAAGGGTTGCTGCCAAGATGTTGGACA
TACGCATTATTTCATCCAGTGATCGGGTCGCTGATAGTTTCACAAAGTCTCAGACGCTAA
ATCGTCTGCGTGAGTTTAGAACCAATCTCAACTTGTGCAAGTTGTGATTGAGGGGATGTA
GAAATACAATATGTATTAGGTTTGGTTTCTGTTACTACTCGTGTCCTAGTAGGACTTAGA
GTAAAAAAAAAAGTAGAGTACCAATCCCTTATGTACCGGCATTATATAACGATGTGTATG
GGCTGCCTTATGGCTGCCGTCTCAACCAATCTCACA
>RLCsiAle_Retrofit_1128
TGTTAGACTATTGTAATTATAGTATGTATAATTATAGTAGTCAGCACTTGATTTTAGGCA
TATACGCCTGTGCGGTTGGCTTAGAGCCACCCCGGCCTCCATATGTATATACGCACATTG
CTATGGAATAGATTGATTTTATTCCCACAATTACTCTTTCATGGTATCAGACGCGGTTCG
CTCCTGCGGCCGCGCTTCCGCAAACCCTCGCCGCCGCTGATTCGTCGCCGGCTATCGTAA
ATCCCAAGACCAACGCTGTCCTCCGGACGCCGGTCCTTCCTCACCGTCGCTGTCCAGCGG
ACGCCGGCTCTTCTTTTTTTTTTTCCTCCTGCCGCTGATCTCTCGCCAGGACTTCACGTT
CTGACGTGACCCAATTTGCTTCCAATCCAGCGTGTGCTTCCGATTGCTGGCCTCATCGTG
ACTTCGTCCGCTAGTCTGGTCGCGACTCGCGAACGCCCAACCGTCGCGTCTCCCTCCCGA
TGGCTGACAACGACGACGCTGCAGCCGCCGCCAAGGCCGCGGAGGACCAGCGCCTCGCGG
CTGAGGCCGAAGCCCGCCGTGCCGAGGAAGCCCGCCTCCGTGCTGCTGCTCTGGACGAGT
ATGAGCGCGCCCATGAGGCCCTCTGGGCGCAAGCCACTGCCGTCGTCAACGTGAAGGCGC
TCATCCCTGTCATCCTCGATCAGGCGACGAACACCTACACCAAGTGGCGCGGCATGTTCC
TCACCGTCCTCGGCAAATATGCCCTGACTCGTCACGTCATTGAGGATGAAGCTTTCCCGT
CGCGCCCAGCATGGGTTCAAGTTGATTGCTGCGTCCTGACTTGGATCTACAACACCGTCT
CCAGCGACCTGCAGCAATCTCTAATGATGCGGCCGGGCCCCGCTCGCGGGGTGTGGTGCT
ATCTCGAGGACGAGTTCCTCGGCCAAAAGGAGTCCCGGGCGCTTCTGCTCGAGACGAAAT
TCCGCAACTTCCGCCAAGAGTCCCTGAGCATCACCGACTACTGCCGCCAGCTCGAGTCGA
TGGCGGCTTCCCTTGCCGAGTTCGGCGATCCCATCGGCGATCGGCAGATGGTGCTCACGC
TCCTTCGCGGCCTCGGTGGCAAGTTCCGCCACATGGTGTCCATCCTCAAGATGCACAGGC
CGTTCCCCACGTTCGCGGAGGCACGAACGCACCTACTGTTGGAGGAGTTGGAAATCGACG
CACGTCCTCCGTCCCCGCCATCCGCACTCGTCGCTGCAACGCCGCGGCCTGCAGCTCCCG
GGGTTCCAGCACCTCCACGTTCGGGGGCGCCTCCTCCAGCACGTCCCCCGGCGCCAAACG
GCCAACGCACCGGCCGTCGTCGCGGCCGCGGTGGACGCAACGGCCAGCAGCAAGGCCAAT
CGGCGCTCCCTGGTGGCGCCCCTCCAGCTGGACAGGGAGGTGCACCCCCCGGCATGCATC
CGTCCTTCACGCACCCATGGGCTGGCACTGTACGGCTGTGGCCATATGACCAGTCCGGGC
GCCCACCACTGCCGCCAGCGTTCAGCGCCGTTCCACAGTACAACGGTTTTGGCGCCAGCA
GCTTTGGCGGCGCACCCAGCGCCTATGGCGGCTTCTACGGCACTCCATCCCCTCCGTACG
GCACGTACTACGGGGGAGCTGCACCCCTAGGCTTCCAGGCGCCCGCACCGACGTACCAAG
CGGCGCCCTGGAACCCCACTCACGGTGGTGCATGGCATCAGGACGCCCTTGCACACTCCT
TCAACACCATGACGCTCAACCCGCCGAACGCTACTTCCGAGTGGTACGCCGACTCCGGTG
CAGGTTCGCACATGACCTCGGACGCTGGTAAACTCTCCACCACTTCCTCGCCCACTTCAT
TCACTCCTTCATCTATCATTGTGGGAAACGGTGCCTTGCTCCCTGTCACAGCCACTGGAT
CACATACTTTTTCTTTACCGCATCGCAATTTAGTTCTCAATAATGTGCTGGTGTCTCCCA
ACATTATTAAGAATTTAATTTCTATTCGTCGCTTTACCACCGACAATAATTGCTCCATTG
AGTTTGATCCCTTTGGCCTTTCTGTGAAGGATTTGCAAACCAGGAACGTGATCGCCAGGT
GCAATAGCTCCGGTGACATCTACCCATTCTATGCACCCTCCACCACCACCTCTGCGTTCC
TCGCTGCACCCACCTCCCTTTGGCATCGTCGTCTCGGTCATCTTGGGCGTGAAGCTTTGT
CCAAACTTATTACCTCCAGTGTCATTTCCTGTAATAAAGATGATGTCAACCACATATGTC
ATGCGTGCCAACTTGGTCGTCATGCACGTTTGCCGTTCAGTTCATCTACCTCGCGAGCTT
CTCATAATTTTGATTTAATACACTGTGATTTATGGACCTCCCCAATTGTTAGTGTGTCGG
GCTATAAATATTATTTAGTAATTCTTGATGATTGCTCCCACTACATTTGGACGTTTCCCC
TCCGCCTAAAATCCGAGACTTTTTCCACCCTTGCCAGTTTCTTCACTTTTATTCGCACAC
AATTTGGCACCACCATCAAGAGTGTCCAGTGCGATAACGGCCGTGAATTTGATAATTCTC
AGGCACGCACGTTCTTTCTCTCCCACGGTGTTGCACTCCGCATGTCGTGTCCATATACTT
CTCAACAAAATGGTAGAGCAGAACGTTCCCTTCGCACCATAAATAATATTTTACGTTCTC
TCTTGTTCCAGGCGAGTCTCCCTCCGGTCTACTGGGTCGAAGCCCTTCACACTGCGACAT
ACCTTGTGAACCGGCTCCCCACTAAAACCCTCGCCTTCTCGACACCATACACCTCCCTCT
ACTCTACCCAGCCCTCCTATGATCATCTTCGAGTTTTTGGGTGCGCTTGCTATCCCAATA
TGTCCTCCACAGCACCCCATAAACTCGCTCCCCGCTCATCCCTATGCGTCTTCCTCGGCT
ATTCCTCGGAACACAAAGGCTATCGGTGTCTCGAGCTCCAGTCAAAGCACATCATTATTT
CTAGACATGTCATTTTTGATGAGTCCTCTTTCCCCTTCTCCGACATGTCTACCACACCAA
TGGCCCCTTCCACCTTGGATTTTTTAATTGATGAGCATGATCTTACCACTTCGGTTCCAG
GAACCCGTTTCATTCATGCAGGTACTACTCCATCGGCTCCTCATGCTGTGCATGGTACTG
TACCCATGCATGGCACTGTAGCAGCACCTGAGCTCTCCCAAGGGTCACCGGACCTTGGCG
TTGCTGCACAGATTGCTCCTAGCAGCGCCTCCTCCACGCCCGTACATCCTGGTGCTGCTG
CCCCTGTACACCGCGTGCAGGTTGTTGCCAGTAGCACCACTCCCATGGCGCCATCGAGTA
CAGCCGGTACCACTACGTCCGCCTCGTCGACCGCCCCAGCCGGTGCTGCTGCCCCCGTGT
CTTCCGTGCGGGCAACTGCCAGCAACACCACGGCCACCAGTCGTACGGTGGCCACGAGGC
CGGTCTCCATCACCCCCGTCGACAATGCGCATCCCATGCGCACGCGCGGCAAGGCCGGTA
TCGCACAGCCCGTGGATCGCCTCAACCTCCACGCTGTGCCCATGTCGCCACTGCCCAGCT
CTGTCCGTGGTGCTCTGTCCGATCCAAATTGGCGCTCCGCTATGCAAGCTGAGTACGACG
CCTTGATTGCCAATGACACCTGGAGTCTTGTGCCACGGCCTCCTGGTGTTAACATGGTCA
CCGGCAAGTGGGTTTTTCGTCACAAACTACTTGCAGATGGTTCTTTGGATCGCTACAAGG
CCCGCTGGGTCCTCCGGGGTTTCACACAGCGGCCTGGTATTGATTATGATGAGACGTTCA
GCCCGGTGGTCAAGCCCGCGACAGTCCGAGTGGTTCTTTCTCTGGCTCTCTCTCAGGACT
GGCCCATTCACCAGTTGGATGTAAAAAATGCGTTCCTGCATGGTACTCTCACAGAGACGG
TGTACTGCATTCAGCCCACAGGTTTTGTGGATTCTTCTCGTCCTGATTTCGTTTGTCGGC
TCAACAAGTCTCTATATGGTCTGAAGCAAGCTCCGCGTGCTTGGCATCATCGGTTTGCCT
CTCATCTTCTTTCACTTGGATTTGTTGAAGCAAAGTCAGACACTTCACTCTTTATATATC
GACGAGGGATAGACACAGCTTTGTTGTTGCTTTATGTGGATGACATTGTTCTCACTGCTT
CCTCTACCAGTCTTCTGAAGCAGATTATTGGGGCTCTCCAGTGTGAGTTTGCTATGACTG
ATATGGGTCCGCTTCACCATTTTCTGGGCATTTCAGTGACACGCTCTGCCAGTGGTTTAT
TTCTTTCTCAGCGACAATACTCTCAGGACATTTTGGAGCGAGCCGGGATGAGTGAGTGCA
AGCCTTGCAGCACCCCTGTCGATGTACACTCCAAATTATCCGCAGATGGACCTCCTGTCG
CTGACTCCACACAGTACCGTAGTCTCGCTGGTGCCCTGCAGTATCTGACATTTACCCGTC
CGGATATTGCTTTTGCTGTTCAGCAAGTGTGCCTCTACATGCATGACCCCAGGGAGCCCC
ACCTCGCGGCTCTCAAACGGATTCTACGGTACCTACGAGGTACTCTTTCACTTGGTTTGA
CTATGCGCCGCTCGTCACCTACAGAGCTCATCGTGTACACGGATGCAGACTGGGCTGGAT
GTCCGGATACCCGTCGCTCCACCTCTGGCTACGCAGTGTTCCTAGGTGACAATCTGGTGT
CCTGGTCCTCCAAGCGTCAGCACACGGTCTCACGATCCAGCGCTGAGGCCGAGTACCGTG
CTGTGGCGAATGGCGTAGCTGAAGCCACCTGGCTGCGACAGCTACTGTTCGAGCTTCACC
GCCCTCCTCGCCGAGCCACTTTGATCTACTGTGATAACGTCAGTGCAGTATATCTCTCCA
GCAATCCAGTGCAGCATCAACGAACAAAACATGTAGAGATTGATCTCCATTTTGTTCGAG
AGAAGGTCGCCCTCGGTCACGTTCGGGTTCTTCATGTTCCTACGACATCACAGTACGCCG
ACGTCTTCACCAAGGGCCTACCCACCTCGTTGTTCCAGGAGTTTCGATCCAGCCTGACCG
TTAGCGATGCTCCCGATTAGACTGCGGGGGAGTGTTAGACTATTGTAATTATAGTATGTA
TAATTATAGTAGTCAGCCCTTGATTTTAGGCATATACGCCTGTGCGGTTGGCTTAGAGCC
ACCCCGGCCTCCATATGTATACACGCACATTGCTATGGAATAGATTGATTTTATTCCCAC
AATTACTCTTTCA
>RLCsiAle_Retrofit_1129
TGTTAAGATATGATGTAAATCAGTTCAACCATGCAACTCAAGATAACTCAGTCATGTTGT
AGATATAGATAGCTTCTATTGTAACAAACTCAGATTGTATCTAGGAGATTAGTTTGGCTT
GAGATATCTTGAGATTTCTTGGATTGTAAGCCACGCCGTGGGGCTCTTCCCGGCTATATT
AACAAAGGTGCGGCCCCCCAAAGGGGTTCAACGCTTCACAATTTACATGGTACCTAGAGC
ATCCCTCAAACACATCCATGGCGAGCTCATCTAATCCCTTCGCTGCACCCCTGGTGCTTC
CTATCACGAAGAAGCTCACCAGGAATAACTTCAACTTTTGGAAGGCATAGGTGATGCTGG
CCATCCGAGGAGACCAACTTGAAGGCCTCCTTGATGGAACAGACGTCATGCCACCGAAGG
AGATCGCCGCCATTGTTGATGCGAAAATTGTTAGCAAGCCCAACGAGGAGTACGGCAAGT
GGGTTGCTCGTGACCAGCAGGTCATGAGTTACCTCCTCACGTCCATCTCAAAGGACGTTC
TCACCCAGGTCGCCGACAAGGAGACGACAACCAACATTTGGAAGGGCATCCAAGAGATGC
TAACATCCTAGACCCGTGCGTGTTCCATCAACACGCGCATTGCCCTCGCAACGATGAAGA
AGGGCAACATGTCCATGGTGGACTACCTCACCAAGATGAAGTTGCTTGCAGACGATATGG
TGGCTGCTAGCAAGCCGCTCGATGACGAGGAGCTGGTTGGTCACATCCTCACTGGTCTAC
CCTTGACTACAACCCACTGGTCACGGCTGTCGCTGCACGAGTCAAACCCATCACCGTTGG
TGAGCTCTACACACAATGCCTCTCCTTTGATCATTGTCTTGATCTGCTCCATGGCGGCAC
CCAATCTGGTGGCGCACACTCCTCGGTGAACTCTGCCTCCCGTGGTGGCCGCGGTGGTAG
GTGGGGCAATTTTCGAGGGCATGGAGGGAATCGTGGCGGTGGCGGTAATGGCAATCCAGA
CCGTGGCCGCGGTCCTCCTGCTGGAAATGGGAACAAGGGCAACTACACCAACAATGGCGG
TACATCTAAACCTAGATGTCAAGTGTGCTTGAAGGTAGGCCATACCGCCTTAGATTGCTG
GTATAGATTTGATGAAGGCTATGTGTCAAAAAACAAGAGTGCCTCTGCTGCGTACAACTA
TGGTGCTGACTCCAACTGGTACACCGACATGGACGCGACTGATCACATCACTGGGGACTT
GAACAAGCTGGCCGTGCATGATCTCTACAACGGCAATGACCAGATCAAAACAACAAATGG
TGCAGGTATGATTACTAACCACATTGGTTAAGCTATTGTTCCTACCCCATGTCATAATCT
ACATCTTAAGAATGTCCTTCGTGTACCTGATACTTGCAAAAACATGGTTTCTCTTCATCG
CCTTGCCTCAGATAATAATGCTTACCTTGAGTTTCATCCTAATTTTTTCTTAATCAAGGA
TCAGGCAACGAAGAAAACCCTCCTTCACGGCAGATGTAGAGGAGGTCTCTATCCACTTCC
TGTCGCAGCACATAGTTCCAGAAGACAAGCGCTAGGTGCAATAAAGCAATTTTCAGGCAT
GTAAGATTAGTACATCCTTCTTTTCAAATTGTTCATCATGTTCTTAGTCAAAACAATTTG
CCTGTTTCAAGTAATAATAATGCTGAGACCATATGTGATGCTTGCCAGTAAGCTAAAAGT
CATCAACTTCCTTATTCTGTGTCTACAAGTGTCTCCAAAGCACCTTTGGATCTTATTTTT
TCTGATGTATGGGGCCCAACGCTTGATTCTTTTGGCATGAAGAATTACTATGTGAGCTTT
ATAGATGATTTTAGCAAGTTTACTTGGATATACTTGCTGCGGTACAAATTTGAAGTTTTC
AAATGTTTCCATGAATTTCAAACCTTAGTCGAGCGTCTCTTCAATTGAAAGATTATTTCA
GTTCAATCTGACTGGGGTGGGGAATATGTGCGCTTGAATTCTTTCTTTTGCCAAATTGGC
ATTACCTATCTAGTCTCATGCCCCCATGCTCATTAACAAAATAGTGATGCCGAGCGCAAG
CATAGACATATAGTAGAAGTTGGCCTATCGCTTCTCGCTCATGCACACATGCCTCCGAAA
TATTGGGACGAGGCTTTTCTTACTGCCACTCACCTCATTAACCACACTACCACCAAAATC
CTCCAATTTAGCACGCCTTATGAGACCTTGTTCAAGGTGAAACCAGATTATTCAGTGTTG
AGAACCTTTGGTTGTGCATGCTGGCCCAACCTTCGCCCCTACAATTCTAGAAAACTAGAA
TTTCGATCCAAAAGATGTGGTTTTTTCTATCTATAGCAATCTGCACAAAGGATATATGTG
CCTTGACATAGCTACTGGCCACTTATTCATCTCTCGTGATGTCGTATTTGATGAGACTGT
CTTTCCTTTGCTGAATTGCATGATAATGCTGGTGCATGGTTTCGATCTGAGCTGCTGCTT
CTTCCTTCTCATTTACTTTACTTGATCATGTGGCTAATTCTCATACAGATGCTACTAATG
TTCCATCGTCATCTGCAGAAAATTTGGAGTCCAATGGTGCACAACATAGATAGTTTGGAC
ATGATTTTATGTAGGTATCCCCGAGCGCGGCTCCTAAGGAAGATTTGCCTGTGGGCGGCA
CAGACGTCCTAGATGCAGCAACTCCGGGATTCGCTACTGGCCAGTCCAGCGCGGTCACGC
CACCGCTTGTCGGCCACGCGCCATCTCCACCCAAGCCAGTCTCCTCCACGCGTCCGTCCG
GGACTCCTTTGCGTGAACCAAGGGAGAATCCATCTGCCGGGGGCGCTGCTGGCAACCAGA
TGACAGTCGCACCGGTTCACACCTCCATTGAGAAACCTGCCGTCGGATCCACCTTGGGAT
TGGGTGCAGGATCAGATATGGCCGACGCAGTTGTGACTGATCCAACCGCTGCAGCTGTAG
CTCTTGTTGTTCATCCGACAGCACGATCACAACATGGAATTTGCAAGCTAAAGACCTACA
CTGATGGTACTGTCAGGTACAGTTTTCTGGATGCTAATGGAGAACCAAATAATTTAGATG
ATGCCCTTGCTACTAATGAAGATCGAAAACAAGCTATGGATCATGAGTTTACAGCATTGC
TCAAAAACAAAACTTGGCACTTAGTACCTCCTACTCATAGCAAGAATATCATTGGCTACA
AATGGGTATACAAAATCAAAAGGAAACCAGATGGTTCAATTGATAGGTACAAGGCTCGTT
TAGTTGCAAAGGGTTTCAAGCAAAGTTATGGCATTGATTATGAGGACACATTTAGTCCTG
TTGTTAAAGCTACAACTATCAGATTGGTTCTGTCACTTGCAGTATCAAAAGGGTGGTATC
TACGCCAACTGGACGTTCAGTACGCATTTTTTCATGATGTTCTTGGGGAAGAAGTGTATA
TGAGGCAGCCGCCAGGATACGAGGATCACTCTAAACCTCAGTTCATTTGTAAATTGGATA
AAGCTATATATGGTCTGAAACAAGCACCACGAGCCTGGTATTTGAAGTTAAGTACAAAGT
TGCAGTCTCTTGGTTTTCGATCCTCTAAAGCTGATATCTCATTGTTTTACTTTCATAGAG
GAAACATTACAATATTTTTGCTTATATATGTTGATGACATTATAGTTGAAAAACATTGTC
AATTCTTCAGAGAAAGCAACACATGCTTTACTTTCAGATTTAAAAGCAGAATTTGCATTA
AAAGATTTAGACGAGCTGCATTATTTCCTAGGTATTGAAGTTAAAAAGATCAAGGATGGT
ATTTTACTGTCACAAAAGAAGTATATATCTAATCTCCTGAAGAGGGCTGGGATGATGAAC
TGCAAGCCAGTAAACACACCTATGTCCACGTCAGAGAAGTTGTCAGCCTATGAGGGAGAT
ATTCTTGGACCTGATGACTCAACAAAATACAGAAGTATCGTTGTAGCACTTCATTGTGTT
ACCCTCACGCGACCTGACATCTCCTTCTCTGTCAATAAAGTTTGTCAATATCTGAATTCG
CCAACCACAATTCACATGACAGTAGTAAAACGAATTTTGAGGTATCTAAGTTATACTAGT
TGCATTGGGTTAAAGCTAAACCGGTCTTTGTCAACTCTTGTCGGTGCTTTCTTAGATGCT
GATTGGGCAGGAAGTCTAGAAGACAGGCGATCCACAGGTGGGTTTTGCTGTATTTCTAGG
GTCCAATCTCATATCATGGAGTGCAAGGAAACAAGCCACGGTTTCAAGATCTTCTACTGA
AGCAAAGTATAAATCATTAGCCAATGCTACTGCTGAGGTCATGTGGGTTCAGAAACTTCT
TGAAGAACTTGAGATCACATCTCCAAAGGCTGTGCAACTGTGGTGTGATAATATTGGGAC
AACATATCTTTTGGCAAATCATGTTGCAAGAACAAAATATATTGAGGTAGATTACCATTT
TGTTCGTGAAAAAGTAGCACAAAAGCTGCTGTCCATTCGATTCATATCTACTGGAGATCA
GATAGCTAATGGTTTCACAAAGCCACCTCCTATTCATCAGTTAGAAATGTCAATCTCAAT
CTAGAAAGTTGTGATTGAGGAGGAATGTTAAGATATGATGTAAATCAGTTCAACCGTGCA
ACTCAAGATAACTCAGCCATGTTGTAGATATAGATAGCTTCTGTCGTAACAAATTCGGAT
TATATTTAGGAGATTAGTTAGGCTTAAGATATCTTGAGATTGCTTGGATTGTAAACCACG
CCGTGGGTTCTTCCTGACTATATTAACAAAGTGCGGCCCCCAAAGGGTTTAACGCTTCCC
AATT
>RLCsiAle_Retrofit_1133
TGTCAATTCAGAGGAGCAGAAGCTATAGGTGAACGTCGCAGGCAAAGATGATATGCCTCT
AGCGACGGCTGCGTGTATATATAGCACAAGGTTACACGGGGGCATAACAAACAGATATGC
ATGTGCCGATCTCCTAGCTGATTACAACAACTTCCAACAACCTTATCTAACCGGCCATGA
TCTGTTTGTTATGGTTAGTTACAAGATAACTCAACAAATGTCTATCTTATCTATCTAACA
GCCTCCCTCAATTTCAACGTGTCCATGTTGAGATTGACTTTGAAGTTTTCAACTTGGCGG
ACAGGAAGAGCTTTGGTGAAGCCGTCGGCTATTTGATCCTTCGTAGAAACAAACCCAATG
TCCAATAGTTGCTTCTTGACTCGATCTCGAACAAAGTGATAATCAACTTCAATATGTTTT
GTTCTTGCATGAAAAACAGGATTACTAGACAAATATGTGGCACCCAAATTATCACACCAC
AATTTTGCAGCTCTTGGACTCTTGACACCGATCTCTCTTAGCAAAATCTGAACCCACATG
ACCTCAGCTGTGGCATTAGCAATCGCCTTGTATTCTGCTTCTGTGCTTGATCTAGAAACA
GTTGGCTGTTTCCTAGCACTCCATGATATTAGATTATTTCCTAAGAACACTGCAAATCCT
CCAGTAGATTTTCTATCATCTATACATCCAGCCCAATCAGCATCTGAGAATGCACTGACT
AAAGTAGAGGAGGACTTGTGAATTTTAATCCCTAGGCTAGTGCACTGCCGAATATATCTT
AGTATCCTTTTTACTGCTTCCCAATGACATGTGGTAGGAGCATGCAGGAATTGACATACT
TTGTTTACAGCAAAAGCAATGTCAGGTCGTGTCAGTGTAAGATATTGCAGGGCACCAACT
ATACTCCGATACTGGGTTGCATCATTCACACCTAACGGAGTACCCTTATATAATGACAAT
TTTTCACTGGTAGATAAAGGTGTAGTGACCGGTCTACATTCTGACATTCCTACCTTCTTG
AGTAAATCACTAGCATACTTGTCTTGGGTGAGCAGTATACCATCGCGTACCTTTGTAACC
TCTATACCGAGGAAATAATGGAGGGGCCCAAGATCTTTTAGTGCAAACTCCTCCTTGAGA
TCCTTGAGCAATGCAACGGTGGCCTGTTCATTGGAGCTAGCAACAATAATGTCATCCACA
TAAACTAATATAAACACTGTTATGCCTCCCTTGCTAAAGAAGAAGAGAGAGGTATCGGCT
TTAGATGCTAAAAACCCGAGACGAAGAAGCTTTTCACTGAGGCGAGAATACCATGCTCGC
GGAGCTTGTTTGAGACCATACAAAGCTTTGTCTAGCTGACACACATAATGAGGATGAGCT
GGATCCTCAAAGCCTGGAGGTTGATGCATGTATACTTCTTCTTCTAGCACTCCATGGAGA
AATGCGTTTTGTACATCAAGTTGCCGAAGCGACCAACCACAGGAGACAGCAAGTGACAAA
ATAATGCGAATAGTAGTGGCTTTAACAACAGGACTGAAAGTATCTTCATAATTAATTCCA
TACCTTTGTTTGAATCCCTTGGCCACCAGACGAGCCTTATATCTGTCAAGAGTTCCATCT
GACTTTCTTTTTATTTTATAGACCCATTTGCAACCGATAACATTGCGGCCTTTTTGAGGA
GGAACAAGATGCCACGTTCGATTTTTCATGAGAGCTTCATATTCAGATTCCATAGCTTGG
TGCCAATTCCTGTCATGCAGTGCTTCATCTAGAGAGGATGGTTCACCAGTAGATGTGAAT
AATCCATACCTTACTGTGCCATCTGTGTACTGCTTTTGCTTGCGAATACCACGCTGCAAG
CGCGTGATAGGATGACTGGTTGCTGCAGCAGGGGACGTATCCGCGGTCATTGCAGTCGTG
GGTGCAGAAGATCCGGGCGGCGCAGACGTGCCGGCAGCAGGAGTCGATCGACTGGCAGGT
GGCGCGGATTCGCCCGTCACAGCAGACGCAGCATCCGTGCAGGGGCCAGCGAGTTCCACT
CGCCCGGCCGGTGGCTCTCCTGCCAGGGCGCCGTGAGGTCTGCCAGCAGGGCTGTGGCCC
GCTCGCTCGGCCGATGGTGCTCCCGCCAGGACACCATGGGTCCCGTCAGCAGGGCCATTG
CAGGGAGATTCCCTGGCAGCAACGACCGGCGGATCAGCGGCCTATGGTTGATCACGGACG
CTGGATGGATGCTCCTGGAACCTGTACAAAACATCAGAAGGCACACTGCACGGCGATTGA
TTAGCAAGGTCAGACAAATCATGCATGCGGTCATCAAAACCAGTGCCACCCGAGCCAGAT
GATGGTAGGAGAAGGATTTCCGGTCGTAACCGAGCTCCAGCATTGGGCGAAAGCTCTTGG
AATGGTAAAACAGATTCATCAAAGACCACGTCACGAGAGATATAGACACGGCCTGAAGAC
ACATCTAAACATTTGAAGCCTTTGTGAAGGTTGCTATAACCAAGGAAGACGCAACATTTG
GACCGGAACTGAAGTTTGTGTGTATTGTATGGCCTGAGGTTTGGCCAGCATGCGCACCCA
AAGGTGCGTAGCCATGTGTAGTCTAGTTTGTGTCCATGCAAACGCTCCAGGGGTGTAGAG
AAATCAATGATCTTGCTAGGTAGGCGATTTATGAGATAAGTGGCGGTGAGGAAGGCTTCA
TCCCAGAATTTGAGGGGCATACATGCACGAGAGAGAAGAGCTAAGCCAACCTCTACAATA
TGGCGATGCTTACGTTCGGCAGCACCGTTTTGCTGGTGTGCATGGGGGAAGGACACTAGG
TGGGTGATGCCGACCTTATTAAAAAAAGAATTGAGTTTTTGATACTCGCCACCCCAGTCT
GTCTGGACAGACTTAATTTTTCGATCAAATTTTCGTTCTACTAGCTGCTGAAAATCATGG
AATTTTTGAAACACTTCAGATTTAAATTTGATGAGATAGATCCAAGTAAATTTACTAAAA
TCATCAATAAAGCTGACATAATATTGTTTCCGCCCGACAGACTCAAGAGCGGGACCCCAA
ACATCAGAGAAAATAAGATCCAAAGGAGCACATGATCTACTAATAGACTCGGGATAAGGT
AATTGATGAGCCTTGGCTTGCTGACAAGCATCACATACATGTGCTTTATTTGACTCAGGG
ACACAGGATAAATTATTATGACTAATGACATGCTTAACTACTTGGGACGATGGGTGACCT
AGGCGTTCGTGCCACCTGGTCACAGACTCACGTGAGGATGCAAAAGCTTGTTTGGACGAA
GCTGGAAGAGGGTAAAGCCCACGACGACATGGTCCCTTATGCACAATTTTCTTGGTTGCC
TTGTCCTTGATCAAAAAGAAGCTAGGGTGAAATTCAATGAAAACATCATTATCTGAAGTG
AAGCGATGAACAGAAACTAGATTTTTAGCAGCACTAGGAACATGAAGAATATTACGGAGC
TGAAAAGTATGGCTCGGAGAGGCAATAGTTGAATGACCAACATGATGAATTGTCATACCT
GATCCATTAGCGGTATGAATCTGGTCGCCTCCATTGTATTTTTCACGAGTGGCCAGCTTG
GCTAGCTCACTTGTGATGTGGTCCGTAGACCCAGAATCGGTGTACCAGTTGGTGTCGACG
TTGTAGCTTGTCGAAGCCGCTGCAGCATGTTTCCCTTCCGGCACGTAGTCCTCGTCGAAG
CGGTACCAGCATTGCACCGCGGAGTGGCCGGTCTTCTCGCAGACTTGACATATGACGCCC
TTATCGCGACGATCAGTGGACGCGCTTGGGGAAGATCCGCTGCGACCACGGCCACGGCCA
CCAGGGGAGCCGCGGCCACGGCTAAAGCCGCGCCTACCGCCACGACCGCGGCTGATGCCA
CGGCCTCGTCCACCAGAGCGCCCGGCAATATTTGCCGAGTTTTGCTCACCCCCAAGAGCC
AGATTGGATCTGGCTTCAAAGGTGAGCAGCTGGGAGTAGAGCTCGTCGATGGACACCGAT
TCAATCCGCGTGGTGAGTGAAGTCACCAGGGATTCAAACTCCGGACCAAGACCGGCGAGA
ACGTATTCCACCAGTTCATCATCGGAGAGTGCAAGACCGGCCTCGATCATCTCATCACCA
AAACCCTTCATCTTAGTGAAATATTCAGTGACGGACTGAGTACCTTTTTTTGTCGTGGTG
AGCGCCATGCGTAGATTAACAACACGGGCTCGTGTTTGCGAGGCGAACAGCGTGGTGATG
GAGCGCCATGCCTCGGCCGCCGTTTGTGCTCAAGCAGCATGGGCGAGGATGTCCTTGGAG
AGTGCCGAGAGAAGGAAGCTGAGGACCTGCTGGTCCTTAGCGTCCCAGTCGTCGAACACC
GGGTTTTCAATCTCCCGATCTTCGTTGTCCTTAATGGTTTTTGGCGGCGGCTGCACGGTG
TCGTCGAGGTGACCTTGAAGCTGGGCCCCGCGCACAGCAGACCGAACCTGGGCGTGCCAG
GTGACGAAGTTGGTGCGACCGAGTTTCTCGGTGATCACCGACGACGGGAACGGCGAGTTG
GAGTTCTGATTGGAGGAAGACATGGCATGGGGTTGGAAAAAAAAACTAGGCTCTGATTAC
CATGTCAATTCAGAGGAGCAGAAGCTATAGGTGAACGTCGCAGGCAAAGATGATATGCCT
CTAGCGACGGCTGCGTGTATATATAGCACAAGGTTACATGGGGGCATAACAAACAGATAT
GCATGTGCCGATCTCCTAGCTGATTACAACAACTTCCAACAACCTTATCTAACCGGCCAT
GATCTGTTTGTTATGGTTAGTTACAAGATAACTCAACAAATGTCTATCTTATCTATCTAA
CA
>RLCsiAle_Retrofit_1138
TGAAAGAGATGGATAGGTAATCGACAACCTTCATTGATCATCTCTCAGTCAGTTTATACA
TGTGCAGGGCACTGTTAGGCATCCTACAATGACGGGCCAACGTGCAGTTAGTTACAGAAT
GAGAAAGACCAGCGCTAGATCTAAAAACCCTGAAGAACCGGACACTATCCTATCTGTTAG
TGCTAACCCCCCCCCCCCCCCCAATCAGTGCATCAGCTGATCTGATGCAAAGACTGTTTC
TGAATTAATCGAACAGGAAAGTTGGTAAGCCCTTGATCATAATATCTACAAACTGATATT
GTGTTGGCACATGTAGAACGCGTAGTTGTCCCAGCGTTGTTCGTTCCCGAATGAAGTGGA
TGTCCAACTTCACATGCTTAGTCCGTTTGGTGAACTGGATTGTCTGAGAGATAAACGACG
GAGATGTTGTTGCAGAAGATGATGCTCACCTTGTCCACAACGACATGAAGCTCACGAGGA
GATTGCATAACCAGCAACACTCAACAGCAGCATTTGCGACGTCACGGTATTCTGCTTTTG
TTGAAGAAAGCTAGACGATAGCATGTTGCTTGGAGGACCAAGACACGATGGCATCACCGA
GGAAGACGCAGAAACCAGAAGTGGAGCGGCGCGTGTTGAGGCAGCCCGCCCAGTCGGTGT
CCGTGTAGGCCGTCAATGCTATCGATGAGGAAGCTCGAAGATGGACGCCATGACGTGTGG
TCCCGCGAACGTAACACAAAATGCGCTTGATCATGTTCCAGTGGGCGTCCCGTGGAGCGT
GGATGTGCAAGCACGCCTATTGTACTGCATAGGTGAGTTCCGGCCGTGTGACTGTCAGGT
ACTTTAATGCGCCTGCGATGCTGCAGTAGAACGTCTTATCTTCCATCGGAACGCCCTACC
ATAGCTGAGAGTTTGGCCTTGGTGTCCACCGGGGTTGCAGCCGGCTTGTAGTTGCTCATG
CTGGCTCGATCGAGGACATCCTCTACGTATTGCTACTGGTGTAGGAAGAATCCATCTGCC
GTGCATTGAACCTGGATGCTGAGGAAGTAGTGTAGGGGACCTAGATCCTTCATGGTGAAG
GCATGTCGCAGGTCGTGGATGATGTTTTGCAGTAGGGCGGAGGTGCACGCCGTTAGCACG
ATGCCGTCGACGTAGAGCAGGAGCCAGGCAGTGTCGTTGCCACTCCGTAGCACGAACAAG
GATGTGTCGGAGGCTGTCGTGGCGAAGCCAAGGGAGCGTAGATGCGTCGTGAATCGCTGG
TACCATGCTCGTGGAGCTTGATGAAGACCGTCCAACCACTTGGAGAGGAGGCACACGTGA
TCAGGGTATGAACTGTCGACGAACCCTGTGGGCTACTGACAGTATACCCGTTCCTGGAGC
TCGTCATGCAAGAATTCATTCTTCACATCCAATTGGTGAACTGGCCAACCATTTGATGCC
GCAAGGGTGAGGACCGTGCGTATGGTGGCCGGTTTGACGACGGGGGAGAATGTCTGGTCA
AAGTCGACTCCTGGCCACTGGTTGAATTCACGGAGCACCCAGCGTGCCTTGCGGTGCTCA
AGGGAGCCGTCGGCGTGCAGCTTGTTCTTGAACACCCATTTTCTAGTGATGATGTGGGCT
TCGCGCGGTCGAGGTACAAGTCGCCATGTGTCAATGCGTAGAAAAGCGTCATATTCCTCC
TGCATGGTGTCGCGCTAGGCGTCGTCACGAAGCACCACGCACACCGAGGTAGGCACAGTT
GATAGCTCAGCGACGGCAGCGTAGCGTGAGTTGGGTTTGGTGATCCCATCCCGGGCACGT
GTAACCATTGGATGGGGTAGCGGAGCTAGTGGTGGCGAAGGAGGTTCCGGTGGTGCAGGG
GTAGTAGATGCAACGGTCGCAAACTCTTGCGATGGGGGCGCGGGTGGCGACTGTTGAGGA
GATGCAAGTGGTTGCAGAGCTGGTGTGTCGTCATAGACGACCGGCGAGGGAGGTGTTGCA
GCTGAAGGCGTTGCCATCATAGAGCGTTGTGGCGAGGTAGAGATGCCTGGCGTCGTGGCC
GCCACATAGCCTGGCGGCAAGGTAGCGTTGCCCCACGTCGGTGACGAGCATCGTGGTGAT
GTTGGCGTGCGAGACGCCGCCAGGCGGCAAGGTGCCAGCAGCAGCTCCACACTTGGAGGT
GGCTCCGGCCGTGTCACGGTAGTGGGTGAAGTCCTGAACCTGAAGGGGATGATTTCTTCG
TTGAAGTAGATATGGCAGGAGACAATTACACGGTTAATTTCAGGATTGTAACAACGATAG
CCTTTGGTGTCCACCGGGTATCCCAGGAAGATGCACGCCGCAGATTGTGGTGAGAGCTTG
TGTGGGGCGGTCGCCGCCAAGTTTGGATAGCAAAAACAACCGAACACGCGCAGGTGATCG
TAGCTGGGTTGATGCCCATGGAGAAGTGCATACGGAGTGTTGTCATTGCGTGGCCGGCAG
GGGTGAGGGTGTAGGTGGCAGTGCTTAGTGCGTCGGGCCAGAACGTCATGGGCACGTCAG
CGTGGAACAGGAGGGCATGAACGCTGTCATTGAGTGTGCGGAGTACATGCTCAGCCTGCC
CATTTTGTTGCGACGTATATGGATAAGTGAACCGTAGAATCATCCCATGGGAGGAGAGGA
ATGATTGCAACGTATGGTTATCAAATTATCTGCCATTATTGGTTTGCAAGCTGGTAATGA
ACTGACCAAATTGTGTGCGGACGTATGCGTGAAAGCAAATTATGGTGGGAAGAACATCAG
ACTTGTTACTCAAGGGAAATGTCCAAACATAGTGAGTGCGATCATCAAGTATAACAAGAT
AAAATTTGTAACCAGAATTGCTAATAACTGGAGACGTCCACACATCACAGTGTAAGAGCT
CAAAGGGTCTGCTTGCTACATTATTTGATCTAGCGAATGGAAGTCACACATGTTTGCCAA
GCCGAAAGACATTACATGAGTGATCATCTAGACAAGAGCAAGAGAAAGGAAAAGATCAAA
GTAAACTTGACAAAGAATTGTTGATAAGGTGACTGAGACGGGCATGCCACAACTTGGATG
AAGTGGCGATGAGGAGGCTGTGGTGATTGGTGGTGGTGGTGGCGTAGAGGGTACAACTCA
CCGGTGGAGTCACAGCGGAGGAGCATTGTCCTCGTGCGAAGATCCTTAATGGAGAATCCA
AATGCATCAAATTCAACAGTGATAAGATTATCATGTGTAAGAGCACGAACATATACAAGA
TTCTTAATAAGCGAAGGGCAAACAAGAACATTCTTGAGATGTAGGGGAGTAGTGGAGGTG
GGGTAAGAAACTGCGCCAGTGTGAGTGACGGCGAGGGGCTCGCCATTGCCAACGATCACA
TAAGCTGAATCAGGAGGTAAGGGGAGGCACGGGGAAAACTAGGGTGTGTAGCCATGTGTG
TGGATGCACCGGTGTCGAGGAACCAGTCACCACTGCCATTGTAGGTGGCGGTGGACAACA
ACTGGCCATGGAGCTCGATGAAGAGGTTGGCCAGCGCACCAAAGCTGATTTGCTGGGTCT
GTCCAGGGGTGGACACCATCATGGCATGCGACGGAGCACCCGGGCGGTTGCCGAGAATGC
CGGTGTTGGGGCCACGCCAGTTGGCTGGCGGCATCGGCCAAGCTTGGACAACACCAGTCC
AAGGGTTGTACACCGATCCCCAATTAGCTTGAGGCGGCGCCGTCAGATTTGGCAGTGTGG
GGCTAGCGTTGGAGCGGTTCTTGCCGTCAGACTGTTTGTGCCTCTTCTTGAGGTCGTTGC
CGCCTTTGGTGAGGGAGAAGGCCGGTGGTGTGGTCGTCGTCGAGGAGGGCGGCTTGAAGG
GTACCTCGGTGGAGGAGCCCATGGCGACAAAAGCAGTCGCCGTGCTGGAGGAGTTCGAGC
CTGTGGCGAGGAGGGCGTTGGCGTCTTCCATCTCGTGGGTACGATCCATGCGTCTCTCCT
CTTGAAGAAGGTAGGAGTGCACCCACAGGAACGACGGAATCGGGTTCATGGCACCGATGA
CGCCGAGGGCGTTGTTGAACTTGGAGCTGAGGCCGTGCATGGTGTTGACGACGAGGTCTT
GATCGGTGATGGGATGGCCGACATTGGTGAGGTTGTCCGCCAGGCGCTTGAGGCGGCAGC
AGTAATCACCGACGGAGAGGTCCCCTTGGTGAAGGTTGTGGAAGTCCTGGAAGGCGTAGA
CGACTTGCTGTGTGGCATTGTTGAGGAAGAGACCACGAACGTTGAGCTAGAGAGAGTACA
CCGTGGTGCGGAGTTGGAACACCATGTCGCGGATCGTCTTGGAGACGGTGAGGTAGATTC
AGGACACGATGCAGTGGTCGATCTACGTCCATTCAGCATCGTAGAGGCGAGTTTGGGTGT
CAATGTGATCGAAGATGCCGAACTTGCAGAAAGTGAGCTCAAAGAAGGAGCTCCAAGCCG
AGTAATTGGAGTCATGGAGGTCCAAAGTCTCCAGCACATGGGAGCGGATGTTGATGAGTT
GAACGGTGGAAGCGGCAACAGGCATAGGGGTGGCGACGTGGAAGGGATTGATGTCATGGT
GCACAACAGAGGTACTGGAGGAGGAGGATGAGGGGTTGTGTGCCATTGGAGGGAAGGAGG
AGCAGCGGAAGATGCGGATCATAAGTGTTAAGATAATACCATGAAAGAGATGGAGAGGCA
ATCGAGAATCTTCATTGATCATCTCTCAGTCAGTTTATACATGTGGAGGGCACTGTTGGG
CGTCCTACAATAACGGCTAACGTGCAGTCAGTTATAGAATGAGAAAGACCAGCACTAGAT
TTAACGACCCTGAAGAACCGGGCGCTATCCTATTTGTTAGTGCTAACA
>RLCsiAle_Retrofit_1165
GGTTAGATGTATATGTACTGTTGGTAATTTACCTTTTCTGTTACGGGGTTTTCTGTATAT
TTCCCCCTCCTGTACTTGTATATATATGGGCCTAGAGTCCCTGTTATGAATACAAGTGCT
ATTCCTAACATGGTAACATAGTCAAGCTAGGGTTAGATTTCTTCTCGATCTACCTGACTA
CCTAGGATTCTTTTTTTTTCACGCATGTTGCACTTGCGTGCTATCTCCTCCCGTCGGATC
CATACTGTTGCCTGCCTGCGCAGCTCCTAGCTGCCGCTCGTCCGGTTCTCCACTCGCCGG
ATTTGCCGACTGCTTGTCACCGCCGGCCCCCGTCGGCCGCTCGTTGTCGCCCGGCCCCGC
CGGCTGCTCGTCGTCGCCGGCCACTACTGCCCGCAAACTGCCGGCCCCCACCTGCCACTC
GTCGTCGCCGGCCCCCACGGCCCCGCCGTTCGCTCGGAGCCGTCACTTGCTCGAGTCCTT
CCCGCGTGAAGCGATTAGGTCGGGACTCCGCGTGAAGCTACGCGTTAAGCGATAAGGCTC
GTGGCCTGTCCTCTCGGGTGTATAGAGGTAAACCTTCCGTGAAGGTAAAAAAACAAAAAA
AAACTGCGTACTCTCTGTTGCATGGATTGGCTCTTGAGTGTCAGTAAAAAAAAACTTTGC
ACCGCTATTCGTCTGCGCTCTTGCTGTTGCTTGCCACTTTTTCTTTGCACTCTCGTTGTT
GCTATGGCTCCTTCGGCTCCTTCATCTGGTAGTGTCCCAGTGTTACGTTGTCCCGTGCTA
TTCATTGGCACCAACTATCAAGATTGGGTTCCTCGCCTACGGATTCATATTCGTGATCTT
CGCCTTTGGGAGTTTCTAACCGGTGAGTTGCCTTGCCCACCTTGTCCTACTGCTCCTACG
TACCTAGTGCTTCCTGAGAAGCCTGCGATACCAGAGAAGGTTACGGCTGAAGAGATGGAT
CGGTTGCTCGCTACTCATGATGCGGCTGTGGCGAAGCTACTCATGATGCGGTGCCTTCTT
CTGAGAGTCGAGGGGGTGGTCTTGTGACGGAACCACCTCGGATTAACTCAACTAAAGCAC
AGTTACGTCGCTTAAGATGCGACACTCATGCCTTAATCGAGTTAACTCAAGGTGCCGTCG
GATTTCCTCCGATTTAACCACTTAACAGGACCGAGTTAGCATGACCCACACGAAGGTGAG
TGGTTCCAGAGAATACAATAGGTCCACCATTAGATTAACAAGTTGTTACACACTTGGTTG
TAAATCAGAGTTTAACAAGTTCTGAAGAAAACAGACAGAAGGTAAAACAAGCGGAAGCTA
TTCGTCGGGGTCGGACGTCCCTGGTGAGACCAGCCAGGACATCAATGATCCCATTCCCCG
CCGTCCGAGGAGGGATCCTACTCGACCATCCAACCTGGAGGGAGCTGGGGCGGCCAAGAG
CCAACAGGAGCAAACTCAGGAGCTTCAACTTCACCTGAAAGAGAGCCACAACCAAGGCTG
AGCTGCTAAGCTCAACAAGACTTAACCGACCGGTGGAGGACTACTCCACCAACGTCTAGA
CATGCAAGGCTCTTTGGCTGAGGGGTTTGTGTTGCCAAAAGCGACTACAGTGGGTCCGTA
CTTTCGATATTTTAGCTCAGATTCTAAGTTCATTAACCAGTCTACATTTGCAACTTACTC
TAAGCAAACATAAATCTATCTTTATGTATATAAGCTCATCAACAAGACCATGTCATCATC
AGACTCTTTCATTACTCAGTGTAGCATAGCGATCAAGCAGCCTCAAACTGTGAGAGGCAG
ACGAATCGATTCGAGTTTCTTAACCATGCATGGCGAACCTAATCTCACGACATCCGCGCA
CCACAAGGGTCGCTTCCTGTGTCGGCCGTCCCCATCAATTCCCAGGCACGTATTAGGTCC
AAACTTCCCTTGGCATGCAATGCTCCACAGTCCCGGCCTCTACCGTACTATGACCGCACT
TGCACCCACATGATGCACCATGGGAACCTCGTTCCAGGGACAGCAGGGGTATAAGCCACG
TCCTGGTTCAATCAGGTACTAGGCTTCCCCATCCCATACTAGGTATGAGATTAGTACTTT
CAAACACTTGATCACGAACACCAACACTGTCGAGCCTTAACAGATTCCATAGACAGATGG
GGTGATCAGCCGACCACCAAAAGAGTTAACCAAAACCCTGCCCCGTCCATCGTCCTTATA
ATTGTAACAGAAGGAGAAACAACCAACTCCTATAACTCGCGAGTGACAGGAAATCACTCG
ACTTTTACCGTTTCCTATTTAAGCATAGCAACTACTCGGCCCAACAAACTAGTGTTCAGA
TCAAAGGAACTATGTCATGCATCTAAGGTTGCAAACAACTCCTATACGTAAATGCACAAA
CATGAGAAAGAAGGCATGCGCAAGTTTGGGAAAATTTGGGGTTCATGCTCCGGGGCTTGC
CTTCAAGCGGAGGGAAGGGAAGCTGGTCTTCAGCTGGGGCGACTTCGGCTTCTAGAACTG
GTAGCTCAGCTACAGCTCCGTCTTCTGGCACTGGGTGTAGCTCGTAGACGCTGTCAGCAA
GACGAAACTCTACACGAATGCAATGCAGGAGTTAGTGTTTAGACGGTTATTTTAACAGCA
ACACTCGCAAGTCTTAGCCCATAAACATGTAGCACAGCTACGGAAAAAGTGTGGGGGTTC
AAGCTTCAGTGGATAGAGAACAAGACCAAGGGTCGGATTGGAAGAAACTTATGATCTGAC
CCTTAAACCTTAAGGGATAACTGTGTTTTGGGTCCTCAGATCTATCACAGAGAAGTCCCC
GAAATCTTACACAGATACCCTCGGGTCAAGGAAAAAGATACAGCCGAGTCCTCGGGCGAG
GCAGATAAGGGTCGGCTAACAGACAGGGTTGGGCGAGATGGAAAAGGGGTCGGGCGAACA
GATAGGGTCGGGCGAACCGGTGAGGGGTCAGCAGCTTACCTTCGGTTTATAGGTGAAGCT
TTAGGGTCGGGAAGGAGCAGACTTGGGTGGAAGGTCTTAAGCACTAGGGCTTGGGCGGAG
GTGATGTCCGGCAGTGCTCCGGCGGCGGCGGAGCTTCTTGTGAGCAACAAGAAAACTCTA
GCACAGCGCGGAGGAGCAGGCGGCTGGGTGGATTGGGGGGGAGCGGACTTGAGCGGAGAG
GGGAAACTTTCGAGATTTCAGCGGGAGTGCTCAGGTGCTCTCAGAGTAGGGGCGGCGAAA
CAGCAAAGGCGAAGGAACTCCGGTGGAACTCTAGCGTTCCCTTTTTATAGTGGCGCGGAA
GAGAGAGATTTCGAGTGGCACAAAGACCGGAAGAGAAGGAGGGAGTGCGCTGCCATGGTG
GCGATTAAGCGGCGATGGGCAGCGGAACAGGACTTCGGAGATAGTGTCTTCGGCCATTTG
GCACTGGAGACAAGGCGACGCAGGCGCGGTTTTGCCGGGGCTGAGATTTTAGCGGAGGCG
GGCGTCGTCGAATGGTGGATGTGATTGGTGTGACAGGGAGAAAGGTGCTGCAAGTGAGGT
TGCAACAGGTGAAAAGACAGGGCGAACGACGTCGCAGTCGAGCACGATACAGCGGCATTG
CCGGCGCACGGCACTGGGGGAGCGAGAGAAGGGAGCTGACGCTGCCGGAGTCAGGGTTGG
CGATGGAGGAATCGTCGCATAGCGAGTTCGTGGGCGGCGCGACTGTGGAGAGGTGGCGGA
AAAGCCGGAAGGCATCGGGCCTTGCAGCCGGGGATCCGGCGAGATGATGGGCGCGAGCCG
CGAGGCGGTTTGATGCAGCAGGCGGCAAAGCTCTGCCACAGCGGCGAAGGAGCACCAAGG
CGCGGCCGGCGAGGGCGCGAGCGAGACGAGGTGCTGCAGAAAGGGTTGCAGAGGGGCTTC
CGCTGCGATTGGGGAGGAGGGCACGGGAATCCATCCTGTCGCGGCCGGCGACTGGGCGAA
GCGGCGAGCGTCAGAGGGATTTAGCCACGCGGCGGAGAAGCTCTGAAGCGGTGCAGGCCG
CTTGAGTGCGTTTGCCTTAGGAGATCCGGGGAAAAGATTTGCAAGTCCACCGGTCAGTCT
CGGTTGTCCCACAGCTCCAAGATTGAAAGGAGCACTGCCTTGGGGAACTCAGAAGGAACC
GATGGGTTGGTTGGTTTCCTAGGGGTTGGGACTAGGACCGGAGGTGGAGCGCTTAAGCTC
AGGGGAGCCGAGACAGAGGGATTAGAGACTTGGATTAGGATTAACTCGGCGGATTTCAAC
CAGGGTCGTCACAGGTCTTAAATGTGATTGGTGTGGCAAGGATAATCATGTGGAGGCATT
TTGCTACAGGAAGAAGAAGGCTCAGTCTCGTGAGGGTCAGTCTCGCCGCGGTGGACGTTT
TTCACAGGGTCCTAGTGCTCCTGATGGTTCTGCTCGTTCTTCACTGGGTGCTAGTGCTAC
TAGTGGTTCTGGTTCTGGAAGTCCTCAGAGGAGTTCTACTGGTTCTGAAACACAGGAGAT
CATCAGGTTGGTCAGTCGCCTTGTTACCTCTACATCACCAGGCACTGCGGGTTCTGTGAC
TCAGCCCTCTGCACCTACAGGTTCTGCTACTGCTTCGCAGTCTTCTGCTTTGGGATCACC
TTCCACGTCTACTCCAGGTATTTGTCCATGGATTCTTGATTCTGGTGCTTCGTTTCATAT
GACTCCTGATTTCACCTTCTTTCTTCCATACGATCTCCACCTGGTTCTCCTACTGTTCAT
ACAGTCGATGGTTCTTTTCTTCCTGTTGTCGGACATGGCACTCTCCTATCTGACTCTTTT
TATGTCCCTGATGTTTCTTATGTCCCCGATCTGACCATGCAGCTCATGTCCGCTGGCCAG
CTTATTGATCGTGACTGCCGTGTCATTCTTGATCCTATTTTGTTATGTTCAGGATCGTCG
CATGGGTCAGCTGGTTGGTATTGGCCCTCATCGTCGTGATTCTTAGCATCTTTGGGAGCT
TGACTGGCTTCATCTTCCTTCCGCTGTGCCCGTCAGTCTAGTTGGCTCCGCTTTGGCTGC
TTCGTCGACCGCATCTTTTGATCAGTGGCATCATCGCTTGGGTCATCTATGTGGCTCCCG
TCTATCTAGTTTGATTCGTCGTGGTCTTATAGGTTCTATTTCAGGTCATGAGTCTTTAGC
TCAGTGTCAGGGTTGTCGGTTGGGCAATCAAATTCAGCTCCCTATCATTCTAGTGAGTGT
GTGTCATAGCGTCCTTTTGATCTTGTTCATTCGGATGTCTAGGGTCCTGCTCCCTTTGTT
TCTAAAGGGGGCCAACGATACTATATTATATTCATAGATGATTTTTCTCGTCATACATGG
ATTTATTTTATGAAACATCATACCGAGGTCTTATCCATCTACAAGTCTTTTATTTCTATG
ATCCGCACTCATTTTGACACTTCTATTCGTGTTTTTCGTGCTGACTCTGTGGGCGAATAT
CTTTCTATAGCCCTTCGTCAGGTTTTCTCTGAGCAGGGCACTCTTGCTCAGTTTTCTTGT
CCTGGCGCCCATGCTCAGAATGGTGTGGTTGAACGCAAGCATCGTCATCTCCTTGAGACT
GCTCGTGCTCTTCTGCTTGCTTCTTCTGTTCCACCTCACTTTTGGGCTGAGCCACTTATT
TGACTAACATTCAACCTTCTTCTGCGCTTCATGGTGAGATTCCTTTTGAGCATCTTCTAA
ATAAGGCGCCTGATTATTCTAGTTTTCATCTATTTGGCTGTGTGTGCTATGTGCTTCTTG
CACCTCATGAGCGCACGAAGCTGACTCTGTCGGTGTTTTAGACCGGCAACCCGCCTAGGG
GTACCCTAGGTGGTCTTTTGTGCGGTAAGGGTCGTCGAGAATCAAGGAATCAATGGTGAC
GCAAGGAACACGATTTAGACAGGTTCGGGCCGCTAGATCGCGTAATACCCTACGTCCTGT
GTGTTGGTTTGTATTGATGTATGTTCTGGTCCTGAGGATCTATGTTTGAGGAAGGTCCCT
ACCCGGCCTTATATACACGGGAGGGCAGGGTTACAAGTCTGAGTCCTAGTCGGGTACTAT
TACAGAGTTCTACTCGGTATCAGCCCAAGTAGTTTTCCATAAACATACAAGACTAGTCCG
AGTAGGATACGCCCATCTTTATTCTGATCATGTTCGAGTACATCCCTTAGTGGGTCGTCC
GAGGCCTACTCGTGGGTCCGGGAGTAGTCCCGACAGACTCCTCAGTCTGTCGAATGTGTT
TTTCTCGGCTATAGTTCTAAGCATAAGGGATATCGTTATTGGGACCCAGTTGGGCGTAGG
ATGTGGATTTCTCAGGATGTTATTTTTGATGAATCTCGTCCTTTCTATCCTCGTCCTTCT
TTTTGATGTTTCCCCGGCGTCTTTGGTCGATCCCCTCTCCTTCTTAATATTACCTGATAC
TTCTATTGCTATCACCCCTTTATCCCGTCTGGCACCTCCTCAAGAGGTCCCCCTGTAGTC
TCCTCGCCTGTTCATCGTGCTGATGTGCTCTCACCGGAGTCTACTTCTCTGGAATGTCCT
ACTGATTTTTCCATGAAGCCACCAGTGACACATGTCTATACTCGTAGAGTTCAGCCTTCT
GATGTGCCATCTTCTATTGTGCCCTCTTCGTCTGATATGCCTTCTTCTCCTACTAAGGCC
TCTCTTTTAGAGGATTCACCTCCTAAGCAGCTTCTTCGTCGTAGTCATCGTCTTTGTAGG
CGTCCTAATTGTTATTGTCCTTTTGCTTATGCTGCCACTGTTCTTTCGGAGCCGTCATCT
TATCGTGATGCTCTTCCTCATCCGGAATGGCAACACGCTATGGCTGAGGAGATTGCCGCT
CTTGAGCGCACTCACACGTGGGACCTTGTTCCTCATCCTGCCCATGTGCGCCCTATTACA
TGCAAGTGGGTTTATAAGGTGAAGACTCGCTCTAATGGCTCTCTGGAGCACTATAAAGCT
CGTCTTGTTGCTCGTGGTTTTCAGCAGGAGCATGGTCGAGACTATGACGAGACTTTTGCT
CCAGTTGCTCACATGACCACTGTTCGCACCCTTCTTGTTGTGGCCTCTGTTCATGAGTGG
TCCGTCTCTCAGCTTGATGTCAAGAATGCCTTCCTTAATGGTGTGAGGAGGTCTATATGC
AGCCGCCGCCTGGGTATTTTGTTCCTGAGGGTATGGTTTGTCATCTTCGTCGCTCACTTT
ATGGGCTAAAACAAGCTCCTCGTGCTTGGTTTCAGCGTTTTGCCTCCATGGTCACTGCTG
CTGGTTTTTCTGCCGGTGCTCATGATCCTACCCTGTTTGTACATACTTCACCTTGTGGTC
GGACTCTTCTCCTACTTTATGTCGATGATATGATCATTACTGGAGATGACCCTCAGTATA
TTGCCTTAGTCAAGGCCCGTCTCAGTGAGACATTTCTTATGTTTGATCTTGGTCCTCTTA
GTTTCTTTCTTGGGATAGAGGTTTCTTCTACGCCCAAAGGCTATCTGTCTCAAGAAAAGT
ATATTCAGGATCTTCTTGATCGGGCTTCTCTTACTGATCATCGGAATGTTGAGACTCCCA
TGGAACTTAATGTTCATCTTTGCGCCAGTGATGGTGAGCTCCTTGAGGATCCCACTCGTT
ATCATCATATCGTTAGGACTCTTGTTTATCTTGGTGTTACTCGTCCTAATATCTCTCATG
ATGTGCATATCTTGAGTCAGTTTGTTTCAACTCCTACTCATCTTCATTATAGTCATCTTC
TTCAGATCTTATGTTATCTTCGTGGGACTATTTCACGCCGTCTATTCTTTCCACGCTCTA
GTTTCTTACATCTCCAGGCTTATTGTGATGATACATGGGCTAGTGATCCCTCTTATCGTT
GGTCTCTCTCTACCTATTGTGTTTTTCTTGGTTGTTCCCTTATTGCTTGGAAGACTAAGA
AGCAGGTAGCAATTTCTTGTTCGAGTGCTGAGGCTGAGTTGCATGCTATGGCGCTGGTGA
CGGCAGAAGTGACTTGGATACGGTGGTTGCTTGAGGATTTTGGTGTTTCAGTTTCTGTGC
CGACTCCTCTTTTGTCTGACAGTATAGGAGCTATCAGTATTACTCGTGATCCAGTGAAGC
ATGAGCTTACCAAGCATATTGGTGTGGATGTTTCTTATACACGTTCACAGGTTCATGATG
GGGTTATTGCTCTTCAGTATGTGCCTACAGAGTTGCAGCTGGCTGATTTCTTTACAAAGT
CACAGACACGTATTCAGCATAGATTTTTCCTCTCCAAACTCAGTGTTCTTGACCAACCAT
GAGTTTGAGGGGGTGTTAGATGTATATGTACTATTGGTAATTTACCTTTTCTGTTAGGAG
GTTTTCTGTATATTTCCCCCTCCTATACCTGTATATATATGGACCTAGAGCTCCTGTTAT
GAATACAAGTGCTATTCCTAACA
>RLCsiAle_Retrofit_1242
TGAAAGAGACATTTAGGCGAGGAAAGATTAGATTGATTATACAGGAGCACAGGCTACAAC
CATCTATAGGCTTGCCAGGCCCAGGGGTAGCTAGGGTTAGGAACCCTAGCTGCCACCCTT
GACTCGCCAGAGCCAATGGCACCCACAGGAGGGCTGCCTGCCAAGTCATACACGTAACAG
GGCCCGTAGGCCCACTAGTGTACATATAAGTAAATACAATCTAACATCCCCCCGCAGTCG
GAACATTGGCGCAGCGAACGTTTAGACTGGATCTAAACTCAGTGAATATTGAAGATGGCA
GTCCTTTGGTGAAGATGTCGGCGAACTATGAGGACATCGGTACATGAAGGACGCGTGCCA
AGAAACACGCGCTCCGAAATGAAGTGCAGGTCAATATCCACATACTTGGTGCGATGGTGA
TGGACCAGATTGGATGCCATGTACACTGAGCTGATGTTGTCGTAGTAGACCAATGTCGCT
CCGGTCGGTGTGTGGCAGAACCGCCCAAATTAACTCGGCTAAAGCACACTTATGTCGCCT
GACATGCGATCGTGCACCTTAATCAAGCCAATTTGGTCGTCTGTCGGATTCTCCTCGATG
AAACCATGCTACAGGATTGCAAAAGCGGACTCACCCGAAAGTGAGCGGTTGCAGAGATTA
CAACAGCCCATTCTTTTAACAAGTGCATAAGTTTAATACAACAAAAGGATTCGAAATTCA
ACACAAGTTTGCAAAGTGTTCAGCAACGGAAATAAACAATGGTAACTAAACGTTGACGCT
CGACACCGTGATGAAGCTGGTCACGACATCAGTAACCTCCATCCTCGCCGTCCGAGGAGG
GAGCCCACTCGACCGTCCATCCCGAAGGGAGCTGGGAGAGCCAAGCGGTACCTTCTTCCA
AAACAAAACTTGAAAAGATAAGCCACAACAAGGCTGAGCGACTACACTCAACAAGACTTA
CCCGTCGGTGGTACTAATCCACCAACACCTAGACATGCAGGCTGTTTGGCTAGAGGAGTT
GTTTTGCCAAAAGCGACTAGTGGTGGATCCTTACTTTCAACATTTTAGCCATGAGTTATA
GTTCATTAACCATTCTACATTTGCAACTCATACTGAACAAGCATGGTTATACAAACAATT
AATAGAAAACATCAGCATTAGCATCATCAACATGTCCTCTTCTTACTCAGTGTAGCATAG
TGATCAAGTAGTCTCAAGCTGTGAGAGGCAGATGAATCGATTCGACTTTTAACCATGCAT
GGTGGAAAATAATCCCACGACATCCGCTCACCACAAAGGATAGCTTCACTTGTCCACCAT
TCCCATCAATTCCCAGGCGTGTGTCAGGTCCAAACTGCCTTTGGCATGCAATGCTCCACA
ATCCTCATCTCTACCGTACTATGACCGCACTTGCACCCACATGATGCACCATGGGAACTA
CGTTCCAAGGACAGCAGGGGTATAAGCCACTTGCCAGTTCAATCAGGTACTAGGCTTCCC
CATCCCATACTGGGTATAAGATTAGTACTGTTCAAACAATTGATCACAAACACTAGCACA
TCTCGACCTTAGTCAAATTCATTTAGACAGACAGGGCAATCCACCGATCACCAAAACAAT
TCACAAGGCCTTGCCCCGTCCATCGTCCTTATAGTTGTTGCAAAAAAGAAAGCAAGCAAC
TCCTATAACTCGCGAGTGACAGGAAATCAATCGACTTTTACCGAGTCCTATTTAAGCAAA
GCAGCTACTCGAGATCCTATCATACTAGTATTCAGAACAAAGGAACCTAGGATCATGCAA
CTAGAGTTTCCAAACAACTCCTATAAACATAAATGCACAAACATTAACAACAGAAGGCAT
GCACAAGTTTAGAAAAACCGGGTTATGCTCCGGGGCTTGCCTTCACACGCTAAGTTAGCT
TGAGGGCCTTCGGCAGGTTTAGCAACGGGCTCTGCTCCGGCTTGGAGTAGCTCTGCAGTA
GGGTCCTCATCAAGTACTTGATGCAGCTCGTAGGTGCCGTCGGCAATGCTCAGTTCTACA
CGAGATGCAATGCAAGGATAAGACACTTAGGTGGTGATTTCAACAGTATTTGCAAGGATT
TAAACCCAAAACTATAGCAAAACTATCGGAAAAGGTGCGAAACCTACTTTATTAGATTCT
ACTCTGAACGAGGATTCCAACTAAAGTGATTCCATATTTTTCTGATTTTTCCTTGATTTA
AGATGTAATTTCCAAGTTTCTGTCGATTTAATTCGAGTTAAAAGAGTCAAGTCGGGGAAA
ACTTACGATCTGACCCTTAGACTTCAGGAAAACTGTACTGGGATCGTTAGATTTAACACA
AAGAAGTCCCTAAAATTTAACACAGATTTCCTCGGTCAAAAGAAAAAACACAACCGAGCC
CTCGGGCGAGGCGGACAGCACTCGAGCGAGGCGGACAAGGTCCGGTCACTTTCGCGGATG
ATTTAGGGTGAGCTGGGAAGGGGTCGGAAGCTCACCACAATCCCACTGACGAGGTCTCGG
GGTTAGGAAGAACAAGCCGAGGCAGAACGAGGAACAACGGCGGCTCGGGTCGGCGTCGCA
GAAACTGGCGGTGGCGATCCAGCAAGACAGGGGCCTTAGAGGCTCCTTGAGCAGGTTGTC
GAGCTCTAGGCGACAAGGGCAAAGCTGACGGTGAAGGAGTTGCGGCGCGGGGCTAGCCGG
AGTGGCAGCTCCAAGTGTGGTGGAGAAAAATAGAGCAGGTAGTGCGGCAATGGTGGTGGT
GGTGAAGGGAACTCCGATAAGAGGCTTCGGTACCTTTTTATAGATGCGCAGAAGTGTTCG
GAGGAAAGAAACGAGCTCGAGCGGGTGAGAGGATATTATTGACAGAGAGGGAAGTGCTCT
GTTGTGACGGCGATTGGTCGGCGCCTCCATTGGCGAGCTCGGACGCAATCTTGCCTTGGT
TGGGCAGCAAGGATTTGGGGCTGGGGCAAAGTGGGTTTGCTGGGCACGCGGATCTGCTAG
GTCTACACACGTGTGTGGTCACGTCATGCTGGTTACTGGGAGAAGGCATGAGCCGGTGAG
CTGCAGCAGTGTGGCGTTCGCGGAGAGGGGATAGGTGGAGTGGGATTCGGAACAGAGAAG
AGAGATGGCCTGCTGGTGCAATTGGGCAGTGCTAGCGCTGTTCCATCGCTTCACGGCTGC
GGGTTGGTTGCCGGTGAGCTACCTGGTGGTGACGTGCAACGCGGCGATGTCGCACAGGGT
GCTCTGGTTCGGGCCGCGAAGAGACAGAGCAGTCACATGCTTTGCAACTCCTCTTCGAAA
ATTTAAACCACACGCCAATGGAACCCTTTTTAACAAGTTTATGTCCTTGAACTCGTGCAC
AACTTTGCCAAAAGAAGTTAGATCAAGGTTGCAACGGATTGGAGTAAAAAGGCTCCAAGG
TTGAACTTATCTCACAGATTTAGAGCTCCGGCTGGCTAAGGAAAAACATAAGTTGTGAAC
CAAGGTTGCTAGTATTTAACCAGTTGGACAACTTTCTTGTTGGCGAAACTAAAGGCTGTT
GTGCAAAAATGTGGTTTAGGATGTAAATAGCAGTTTAACTCCTTAAGGTCATCATGGTCT
TTTTGCTGTGAAAGCTACTAATTCATCAACTCAAAAAGACTCTAAAGATCTTGCTGATCT
TAACGATGTTCATTAGGGAGCTCAATCGTTACACGGTGGGGTGCCCGACTCGAGCAAGAG
TTGACGGAGCCAAGTAGCCTCAGCGACGGAGTTGGTGACATCACGATACTAGGCCTTAGC
ACTGGAGCAAGAAACAGTGTGCTGGCGTTTGGAGGACCAAGAGACCAGATTGTTGCTGAA
AAAGACCGGGTACCCAGAGGTGGATCCACGAGTGTCTGGACAACCTGCCCAATCAGCGTC
GGAGTAGACCTTTGGAGGAGGAGGACAGCTAAATATGGAGACCCAGAGTAGTAGTGCCAC
GAAGATAACGCAGGATGCGCTTGAGAGCAACCAGGTGGTGCTCTTGAGGATCGTGCATAC
GCAAATAGATCTGTTGAATGGCGTAAGTGATATCCGATCGGGTGAAAGTTAGGTACTGCA
GTGCACCAGCAAGATTGCGATAGGTAGTGGCGTCCTGGACAGGAGGTCTGGCATCAGCTG
ATAGCTTGGTGTAGGTGTCAATGGGGGTGGTGCAAGTCCTACAATCAAACATATTGGCAC
ACTTCAGAATGTCCAGGGTGTACAAAAACATGGACACCGAGAAAGTGATGAAGATTACCC
AGATCTGACATAGAAAACTCCCGCTGCAAAGCTACAATAGTGCGCTGAAGAAGACTGAGA
GTAGAGCCAGTGAGGACAATGTCATCAACCTATAAAAGCAAATAAATGATGTGTGTGCCC
CGACGATAGATGAATAGTGAAGTATCTGACTTGATGTCATGAAACCCAAGTGACAGCAAA
TAGGAAGCAAACCGACTATTCTAAGCGCGCGGAGCCTGTTTCAGGCCATTGAGGGACTTG
TTGAGCTTGCAAACAAAACCTGGACTAGCTAGATCCTCAAAACCAGAGGGCCGAGTGCAA
TACACAATTTCTGACAAAGTCCCATGCAGGGAAGCATTCTTGACATCAAACTGATGAAAT
TGGCCATTGTCGGGAGAGAGCCAGAGATAGGACGGTGCGAACTGTGGCTGTCTTAACAAC
CGAGCAGAAAGTTTCATCGTAGTTGATGCAAGGACGCTGTGTGAAACCCTGAAGTACCCA
ACGTGATTTGTACCTTTCCAGTGGACCATCAGCATGGAATTTGTGTTTGAACACCCATTT
ACCTGTGACAACGTTAGCTTCGGGAGGATGAGGCACCAAGTCCCAGGGGTGATTCCAAAG
CAAATCATCGTGCTCCTCCTACATAACTGACTGCCAATGAGGATCAGCAAGAGCGCTCTG
AAAGGAGGTGGGCACCGATGACAAAACGGCGGTTGGAAGTAGAGTTGGGAAGCGATGACC
GAGCTTGGACCAAGTCTACATAGGGTGCTGATTTACCACTGGAGGGCACGGGATAGAACC
CATGGGGGGGAGTAGGTGCTGGAGCACTCGACGGTCGGGGTCAGGGGCAGTCAGGGTCGG
GGCGGTTAGGGCGGCATCCAGCTCCCCCCACACGTCGACGGTGCACGGGCGCCAGGCGCG
ATCGAGGTCGGGACGCCAGGCGCAGTTGGGTATGGGGCGGTCGAGATGGCATCCAGCATC
CCCCAACGCATCGATGGTCCACGGGCGCTAGGCGCGGTCGGTGTCAGGGCACCTGGCGCA
GTCGGTTTAACGGTGCCTGGCGCGATCGGTGTCAGTGCAGTCGGGATGATGTCCAGCGTC
CCCCAATGAGTCGACAGTCCACAGGCGCCAGGCGCGGTCGGGGTCAGGCCACCAGGCGCG
GTCGGGGTCAGGGCAGTCGGGGCGGCGTCCAGCATCCCCCAACATGTCGACAGTCCACGG
GCGCCAGGCGCTGTCGGGGTCGAGGTGGTCGGGGTGGCGTCTAGTGTCCCCCAACGCGTC
GACGGTCCACGGGCACCAGGCACGGTTGCGGTCAGGGCACCAGGGGCGGTCGGGGCAGCG
CCAAATGCCAGCGCAGGGTGCGGGACTGGCGCATGGGCCCACACAGGCGGCACTCAGGGA
GCAGCAGGGGCCGGCGCGGTAGCGCCAGAAACCAACGCGGCGGCGCCAGGTGCCAGCAAT
GCACCTGACAAGGAGGAACTTGCACATGAAGAAAACGGTGACAGACTAGCAGAAGTCAGC
ACCGGGTCAGTAGAATCGTCGAAGAAGTCGAATGCCGCAGGTGAAAGTGTAGAGGTCGCG
GAAGCGAATGGAAAGACGGACTCATCGAAGATGACGTGCCGAGAGATGATGAGATGATTT
GAAGAGAGGTCAAGGCAGCGGTATCCCTTGTGATGCGCCGAATAGACGAGGAAGACACAC
AGCGTGGAGCGAGGTGCGAGCTTGTGCGTGGCTGTGGCGGATAGGTTGGGGTAGTAGGCT
GACCCGAAGACTCTAAGGTGATCGTACATGGGTTTGGAACTGAAAAGTGTAAGGTGTGGT
GTACAAAACTGAAGAGTCAAAGTGGGTAGAATGTTTAGAAGGTGGGTGGTGGTGTGGAGG
GCCTCAACCTAGTAGGACGGAGGGGCACTAGCCTCGAAAAGGAGGGTCCGGATGATGTTG
TTAATGGAGCGGATCATACGCTTAGCATGGCTGTTCTGGGAGGAGGTGTAGGGGCACGAC
AAGCAAAGGTGAACTCCGTGGGAGAGCAAAAACGTGCGCGTACTGTTGTTATCAAACTTT
TGGCTGTTGTCGCACTGAACAGCCTTGATGGTGGTGCTGAACTGGGTGGAGACAAAAGCA
AAAAAGTTAGACAACGTGGAGAACATGTCAGACTTAAGACGCAAAGGAGAAGTCTACAAG
TACTGTGAGCAATCATCGAGGATGACAAGATAGTACTTGTAACCAAAGACACTAAGAACA
GGAGATGTCCATAAATCACAATGTATAATGTCAAACTTATGTGATGCTCGAGAAGTGGAC
ACAGCAAAAGGAAGGCGAACATGTTTGCCTAACTAACACGCATGAGATAAGGAGGTGCCT
GGGGAGGGAGCAACAGCAATCGATGACTGGGCGAATCTAGAGAGTATGGCAGCACCAGGG
TGACCGAGATGTTGATGCTAGACAGACGCAGAGGGAAGCCCGACATGGAGGGCGGTGGCA
GCAGGGAGTTGCAGTGGGTTATAGGGGTCTGGAGCTATTGCACCGAATGATCTCTCTCCG
GACCCTTCACAGAACAGCCAACGGGATCAAACTCCATAGAAACATTATTGTCATTGGTGA
ACTGGTGCACAGATATAAGATTCTTAATAATGTGGGGGGAAACCAAAACAATTTTAAGAC
AAAAAGGACAAGGAAGATGTCTAGTGCCAGTGAGAAAGACAGGAAGCAACGTGCCGTTGC
CGACAACAATGGATGAAGGAGTGGGATACCACGGAGGACAGGGATGCGAGAGAGTACCAG
GGTCGGAGGACACATGGGAGGAGGCACCTGAGTTGAAGTACCACTCCTGCTGCTACTGAG
GCTATTGAAGTGTCATGGTGTGAAAGGAGTTGGCGAGCGACTGTTGATCCCATGACGGCG
CGGCGGAGAACCCTGGAGGCTGCTGGCTCCAAGCGTAGAGGGCCTGCAGCTGAGTCGCAG
GCTAGGATGCCGGGCGCGGGAGCGGTGCTAGGGGGTGGGGGGACCCAGGCCACATCTGAA
TCATCCCCATCCACTGATTGTAGAAGGAGGGCCAGGTGCTGGAAGGACGAGGTGCAGCGC
CAGACCCGGGCGCGGTTTGCTGCTGGTGCCGCGGCTACTTGCCCTTGTTGCGGCCGCGGC
CACCCCGGTTGCCGTGGGGCTGCGGCGGCTGGCTATTCTTGGTTTGCTGGCAGCCCGAGT
CTGCCTGGCCCTGGCCGGCACCTCCCTGCGCGGGCTGGGAGGAGGCAAAGCCCGAGGAGG
TGGAGTCGGGGCCGCAAATGAGGCGGTGATGAGGGCGGTGGCTGCCATGGTCATGGACAT
GGTGAGCTCCACTAGGAGCAGGTCTTCGTGAGCCTCCAGGAAGGAGGGGAACGGACGGGC
GCGACGGAGGTGCAGGCCGATAGAAGAGAAGCGATCAACGAGCCCACATATGAGGTTGAG
GATGAGGGTGCGGTCGGAGATGGCCTTGCCAAGGTCGTCGAGGGCGTCGGCCATGCTCTT
CATGTAGCGACACTAGTCAGAACGCTGAGATCGCCCTGGCAAAAAGTGTGAAACTCAGTT
TCTAGAAGAAAAGCACCAGTCTCGCGGTTACTGATGAACTGTTCCTCCAAGGCCAACCAT
ACGGCGTGGTCCGTGGTGTGTGGGGAGACGGCAGCTTCCTCCAGGTCGACGGAGATGGTG
CCGGAGAGCCACGTGAGGACAACGCAGTCCATCCGGACCCAGTCGGGATGGGTACTGATG
GTGTCGTTGAGGACGTGGTCGGACAGCGAGTACTTGCTGAAGGTGAGGAGAAACTGGCTG
CGCCACCGCGTGTAGTTGCCAGTCTTGTCGTCGAGGATGATGGTGATGAGGGTGCAGATG
TTCTCGACGGCCACCGCCTGAGCATGGAGCGCCAAGATGTGGGTGGCTTCATGCTGGAGG
AGGGCGTCATCGAGATCATCGCCGAAGATGGTGTCATCGGGGTGAAGGGGATTGAGAGCG
CGCTCCAGCACCTCGCGCTCACGGGTAGCGGCAGTGATGGCGTCCTACTCACGGGCAGTA
ACCTCCTCGCGAGCAGCGACGGCGACGGTGAGGGCGCGCTCGGTGGCCTCCACGCAAGAG
TGGGCATCGGCAGCCACGGTGGTTCCGGCGGCCTTATGCTGCACCGCGTCACGCTAAGAG
GCACCGGGGGTGGTGGCAGCAGCACCGCTTGGGGCGCTAGGGGCAATGGCAGGGGCATCC
AAGGCACCAGCAGGGGTGGTGACAGGAGCGCTAAGGTAGCCAGCCATGGGAGAGAAGGCG
CGGATGTCGCATGAGAAGCAGAAGCTGGAGACCTTGGGCTGAAACCTAGACTCGTGATAC
CATGAAAGAGACATTTAGACAATGAAAGATTAGATTGATTATACAGGAGCATAGGCTACA
ACCATATATAGGCCTGGGGGACCAGGCGCAGGGGCAGCTAGGGTTCCTAACCCTAGCTGC
CACCCTTGAGTCGCCAGGGCAAGCGGCACCCATAGGCGGGCTGCTGCCAGCTCATACACG
TAACAAGGCCTGTAGGCCCACTAGTGTACATACAGGAAAATACAATCTAACA
>RLCsiAle_Retrofit_1262a/RLGsiCRM_CR_1262b
TGATGAGGACACCACGAGTACATCTACACCATCAGCACCTCAGGCGCCTCCAGTTGCTCC
TCCACCTCAGGCGCCTACAGTTGCTCATCCAGTTGGGCCAATCACTCGAGCCCGTGCGAG
AGAATTAAACTTCATCATGCTATTAAGGAACGAAGGCCCATCGGAATAAGAAGATGGCCC
AACAGGGCAACCCAGGTGGGGCGCCTAGGGTTGGGCGCCGTGACCCCTTCGGACTCCAGG
GGCTGCGCCCCCTTTATTTAGTCCGAGTCCTTTTTGTTTACGACTTGAGTTTTGTTTTAC
ATCTAGCTTTAGCTACTCTTGAACACGCACAAATACGCGCTGTCCTTGTTGATTCAGAAC
TCCACCTTCGAGTGATATTTAGATTGCTCGCCTCTTTTTCTTGTTCGTTCTTCGATTGCG
GACAGGAATCGATCTTCGTGATCAGGCTGATCTCGCACCGGCGAGGTTGGTAACCATCGG
GAGTTGGTTCAGCGATTGCATTGGCGCTTCGGGTTCGCTCGTCGTAGTCGGATCGTGAGG
GTCTACTTCCACCAAGTCGAATTTATCTCCACTCACCGAAAGATCGGGCACTCCGACTCT
ATCAAGTGGTATCAGCTTTCCAGGTTGATCGGTGAGTTTTACCGAGTGTTTTTCCCTTCC
TACAGTCCACAAAAACCAAAACAAATTTTTTCAGGTTAGATCCTTTGTCCCAGCAACCGT
TTAGCCTCGCACATTCTTTCAATAAGTGTCTTTATTGAATTTGTGTGCCTACTCGTTCAA
TTGTTGCTGGTTACTTGTGTTTAATCTCTTGTTTCTTGTTTTTCATCTAACCCTAGTTTT
TGCCGCCGCCGCCGTTCCGCTGCTCGCCAACCCTACCAGCCGCGCCCACTGCACCTCCCC
CCGCGACAACCGCGCCGCGCCATCCCACTACTCCGATCGCCCCTCCCCTGTCAAAAAAAA
AAGATAGAAAGCAATCAAAAAAAAGGGAAAGAAGCAAAAAAAAAACAAGAAGAATCCAAC
AGGGAGAAGGAAGGTGATTCGGATTTGTTTCGGTGGAAACTCCCTTTGCGCGCGCCGTGA
CTCCCCCTGGGTCACGACTCTCTGGGGCAAATTCCCCTCCCCCCACGCATTCCGTGCCAG
CCTTTCATATCCGTATCTCTCTTTCTTGGTCCTTTTTTTTACCGGAATACCCCTGTCCTT
TCCGAAAAAAGTGTGTGCCATAATTTGCTATTTGTGATCCTCTGTGTTCATATTATCAGT
TTTGGGGCACCCTCTGTGAAAAAAAAACAGAAAAAAAAAGAGAGAGGTGCGCCCTTTCCA
CCTTTGCCTCTGTTCTTTCGATTTCCCTTGTTCCAGCAACTCTTGTTACGTGTTTGGCAC
TATAATTCAACTTTGCATTATTGTTTGATTGTGCTAATCCTTCATTTGAGTGCAAGATAT
ATATCCTTAAACAATTTGGCGAGTACCACGCTGGTTGAAAAGTTGTCTTTACCCACTCGA
TATATCTTTATGTGAAAAAGCTTCAGAGGCGCAATGTGGTGGAACGGCAGGGCCCCAAAC
TTGGAGCTCCTGGCCGGTTGCGTGTTAATTCTTATGGTTACCAAAACGCCTGGCACCGGT
GGCTTACATAGGCTCCATCCCTAGAGAACCGGCTGTGGTTTGTTACAACAAACTCTATCT
AATCTATTCTGGAAGATTCACCACAGCCGCATAAGTCTAGGAACAGCAAAGGGATAAATA
CAAAATATATCTTTACATTTAACACTCCCCCTCAATCTAAACTTCTCAAGTTGAGATTGT
TCTTAAACATCTCTAATTGTCTTACCGGCAATGGTTTTGTGAAGCCATCAGCAACTTGAT
CTCTTGTAGATATAAACTCAATGTCAAGTAATCTTCTTGCTACCCTTTCTCGCACAAAAT
GATAATCCACTTCTATATGTTTTGTCCTAGCATGAAAAACTGGGTTAGCAGAGAGATACT
TAGCTCCAATATTATCACACCATAATTTGGCAGCTCTAGGCGCCTGTATTCCCAATTCAT
ATAACAGAATTTGTATCCACATAATCTCAGCTGTGGCATTTGCTACAGCCTTGTATTCAG
CTTCTGTACTTGATCTGGAGACAGTGGCTTGTTTTCTTGCACTCCATGCTATCAGATTAG
ACCCCAGAAATACTGCAAATCCTCCAGTTGACCGACGATCATCTACATCTCCTGCCCAAT
CTGCATCTGAAAAGGCACTCACCAAAAGAGAGGAGGTTTTACTAATACGGAGCCCAATCT
TCATGGTGTGTTTTAAATACCTCAAGATCCTCTTTACTGCCGCCCAATGAAGTGTCGTAG
GAGCATGTAAATACTGACAAACTTTGTTCACAGCAAAAGAAATATCAGGTCGAGTCAAAG
TCAAGTACTGTAATGCACCTACTACACTCCTGTATGCTGTAGCATCTTTTGGTCCAAGAG
GTGTCCCTTCTTGTGCTGACAATTTTTCTGATGTAGACATAGGAGTACTTACTGGTTTAC
AATCCTTCATGCCCACACGATGCAATACATCTCTAGCATATTTTTCCTGGGTCAACAGAA
TACCATTCCTCAATTTATTTACCTCTATCCCAAGGAAGTAGTGCAGCTCTCCAAGATCCT
TGAGAGCAAATTCCTTCCTCAAGTCCTGCAGCAAACAAGTTGTAGCCTCCTGTGCGGAGC
TAGCAACAATGATATCATCAACATATACGAGAATAAATATAGTAACAGGCCCTTTTTGAT
AGAAGAATAAAGATGTGTCAGCCTTCGAAGCCTTGAAGCCTAAAGAACACAATTTTCTGC
TCAACCTCGAGTACCACGCCCTTGGCGCTTGTTTCAAACCATATAGAGCCTTATCTAACT
TACAGACATAATTTGGAGTAGCCTTGCTTTCATAACCGGGTGGCTGACGCATGTACACTT
CTTCTTCCAAAAAACCATGAAGAAAAGCATTCTGTACATCAAGTTGCCGCAGGCTCCATC
CTCTAGAAACAGCAATAGATAGAATTGTTCTGATAGTAGCATGCTTAATAACAGGACTAA
AAGTATCCTCATAATCAACACCATATCTCTGTTTAAAACCTTTTGCAACTAGACGAGCCT
TATACCTATCCAGACTCCCATCCGCTTTTCGCTTTATCTTATAAACCCATTTGCAGTCAA
TAATATTAATCCCTTTTCTTGGAGGAACTAAATGCCAAGTTTGATTCCTAATTAAAGCCT
CATATTCGGCATCCATTGCTGATTTCCACTCTTTATTATTTAGTGCTTCATCTAAATTTT
GTGGCTCCCCGGAAGCAGTAAAACAACCATACCTAACTGTTCCATCAGTATAAATTTTTG
GCTTACGAATACCTGCACTCAGCCGGGTCCGGTGATGTGGTGCTGGGTGATGTGGTGCTG
GCACAGAGGATTCATCAACAGGGAGATCTGCATCTGCAGTATCAGGCACATGCGCTGTTC
TCTCGGCCGCATCGTCCGCAGCGTCAGAATCAGGCGCAGGCACAGCTCCAGAATCAGGCG
CAGGCACAGCTCCTGTCTCCCCCTCGCCTGAACCCTGATTCGGCCGCGCGTCAGCACCAG
GTGGGGCACCCGGCGTGCACGCGGGGTCAGGCAGTGCCGGAGCGCGAACCAGCGTCTCCG
TGGCGCTGGCGCGTTGGTGGGATGGGCCGGTAGAGTTGGAGAGCCCCGATCCCGGAGCAG
ATCGCCCAGGAGTCCGTGCCGCATCATTCTCATGTCTCGCACCAGGAGGCAAATCTGAGA
TCCTGTTATCACATGCACTAGATCCATTCTGGTGAGTAGCATTAGCGGAATTAAACACAC
GGTCTGCTACAGGTTCCACCTCAGGAATAGATAAAGGAACAAGGTCTGATGGTAATAGAT
TAATTTCAGCACGGAGACGGGCTCCTGCATTGGAGTGGAGTTCAGAAAAAGGAAAAATAG
ACTCATCAAAAATAACATCCCGGGAGATAAAAACACGACCGGATGACACATCTAGACACT
TGAACCCTTTATGGAGAGGACTATAGCCAATAAAAACGCATCGTCTTGAGCGAAACTCAA
GCTTATGTTGATTATATGGACGAAGGTTGGGCCAACAGGCGCAACCAAAAACCCGAAGAG
AGGAATATTCAGGCTTTTGATTAAACAAGCGTTCTAAAGGTGTTTCATGCTGGATGGTAG
CGCTAGGCATACGGTTAATAAGAAAAACAGCTGTTGCAAAAGCCTCATCCCAAAATTTTA
GTGGCATAGAGGCATGAGCGAGGAGGGAAAGCCCAATTTCGACAATGTGTCTATGCTTGC
GCTCAACAACTCCATTTTGTTGATGCGCATGGGGACAGGAAACATGATGCACAATCCCAC
TTTTGGTAAAGAAATTACGCAATTTTTGGTACTCCCCTCCCCAATCAGTTTGCATGGTGA
GAATTTTGCGACCAAATTGTCTCTCTACCATGGCCTGAAAATCATGGAATTTCTCAAACA
CTTCAGACTTGTATTTAATAAAGTAGATCCAGGTGAACTTGCTAAAATCATCAACAAAAC
TAACATAATATTTCTTTCTCCCGACTGAATCTAGAGCAGGACCCCAGACATCAGAATGCA
CAAGTTCTAAAGGAAATTTTGAGGAATTAAAGGATCTACTATAAGAAAGTTGATGACTCT
TTGCCTGTTGACAGGCATCACAAACTGAATCATTGTTTTTCTCAGAGGAACATGGGAGCA
TATTACTGCTGATAATTTTGGAAACAACTGGAAAAGCTGGATGACCCAGGCGGCTATGCC
ATCTAGACATGGACGGCTTCACTACTCCAAACGCCTGTTTTATTGACTGATCTGATGGAA
GAGGGTACAACCCTCGGTGGCATCGTCCTCTAAGAATCGTGTTCTTCGTGGCCTGATCCT
TGATAAGAAAATAATCAGGGTGAAATTCAAGAAAAACAGAGTTATCTTTAGCAAGGCGAC
GAACAGAAACAAGATTTTTGCTAGCTTTTGGAACATGAAGCACATTGTTTAGATGAAGAT
TACGGGACTGTGTTGGAACAGTAGTATGACCGATGTGCTTAATTTCCATACCTGCACCAC
TAGCTGTGTGGATCTGATCATTCCCGTGATACCTCTCACGGAAGGACAACTTCTCCAATT
CGCTGGTGACGTGGTCGGTCGCGCCCGTGTCCGTGTACCAGTTGGTGTCGACGTTGTAGG
AGTTCATCGCCGTAGCCACGTGCCGTTCTTCAGGGACATAGGACTCGTCGAAGCGATGCC
AACACTTCACCGCAGTGTGCCCTGTTTTTAAGCACACTTGACAAAGAGGACGTTCATCCA
CGCCTCCAAGGTTGGGGCGCTGTGCCCTTCCCCCGCGTTGCTGTCCGCGACCACGCGCGG
GACTGCGCCCACGCGAGCCGCCACGGCCTCCATCACCGCGCCCAGGGGCGCGATTGTTGT
TGAAGTAGCGATTGTTGTAGCCGCCCGACCCAGATCCTCCTGATCCAGATCGGCCGCCCC
TATTGGCGGCGTTTGCAGAGAAGCCCGATCCATCTTGAAGCTCGAGTCGCGTATCAAAGC
TAAGAAGCTGAGAGTACAACTCATGAATTGAGAGCGGTTCAGTCCGGGCAGTAACAGATG
TCACCACCGGATTGAATTCAGCGTCCAGCCCGTTACAGATATGGGCCGCCAGGTCCTCGT
CGTCCATTGGCTTCCCCGCAGCTGCCATCTCATCTGCATAGCCTTTCATCTTGGCAAAGT
ATTCAGCAATTGTCTGGTTACCTTTCCTTGTTGTAGCAAGTGGTAATCGCACGTTCATCG
TTTTGGCACGGGTTTGAGCGGAGAACATGTTCTCAATCACTCCCCATGCCTCGGCCGCCG
TCACTGCAGCGACGACCTGTGGCTGCACTTCCTTCCCGACCGAAGACAAGATCAGCCCAA
GGACTTTCTGATCCTCGGCGAACCAATCTGCATAGGTCGGATTAGGCACCTTGATGGTTG
TACCGTCAGCCTTCTTCTCCTCGATCTCTTGCGCAGGAGCTTGAGTCTTGCCATTGAGGT
AACCTTCCATGCGTGCGCCGCGGACGGCTGCAAGCACGAGTGCGCGCCATGGCGCGTGAT
TCTTCCTTATCAATTTCTCGGTGATTGGAACACCGAAGAGAGGATGCGGAACGCTTGAAC
TTGACGACATGGTGACCTAGGCTCTGATTACCATGTGAAAAAGCTTCAGAGGCACAATGT
GGTGGAACGGCAGGGCCCCAAACTTGGAGCTCCTGGCCGGTTGCGTGTTAATTCTTATGG
TTACCAAAACGCCTGGCACCGGTGGCTTACATAGGCTCCATCCCTAGAGAACCGGCTGTG
GTTTGTTACAACAAACTCTATCTAATCTATTCTGGAAGATTCACCACAGCCGCATAAGTC
TAGGAACAGCAAAGGGATAAATACAAAATATATCTTTACATTTAACACAATTTGGCGAGT
ACCACGCTGGTTGAAAAGTTGTCTTTACCCACTCGTAAGCATCCACATCCATATCACATT
CAATGGCTTAATGATGGTGGGAAAATTAGAATTACTCGATCAGTCCGTGTTCCTTTCTCC
ATGGGTGCTTATTCTGATTTTGTCGATTGTGATGTTATTCCCATGGAAGCATGCTCTCTG
TTACTTGGGCGACCTTGGCAATATGATACTGATAGCTTGCATCATGGTCGTTCAAATCAC
TATTCTTTCATGTTTAAGGGTCAGAAAATAATTATACATCCAATGACACCTGAACAAATT
CTTAAAGATGATCTTGCTAGAGCTGCTAAAACTGCTAAACAACTTGAACCATCGACATCT
ATTAATTCTGAAATCAAGTTGAATGCTCCTGTTTTGCTTGCCACACGTGCTGATTTTGAT
GAGTTACGCGATGCTCCTTTGCCATGCTATGCCCTTATATGCTCTAGTGTGCTCGTTTCA
CTTGATGATGCACCATCTTTGGATATTCCCCCTGCGGTTGCTAACATTTTGCAGGAGTAC
GCTGATGTCTTTCCAAAAGATTTACCACCAGGGCTCCCACCACTTCGTGGCATTGAGCAC
CAGATCGACCTCATTCCCGGCGCACAGCTTCCGAACCGCGCACCGTACCGTACAAATCCG
GATGAGACGAAGGAAATCCAGCGCCAGGTACAGGCGTTGCTTGACAAGGGTTATATTCGT
GAGTCTCTTAGCCCTTGCTCCGTTCCCGTGTTACTTGTTCCAAAGAAAGATGGCTCATGG
CGTATGTGTGTAGACTGTCGTGCTATTAATAACATTACCATTCGCTACCGATACCCTATA
CCACGCCTTGATGATATGCTAGATGAGCTTAGTGGTGCCATTATTTTCACTAAGATTGAT
TTGCGTAGTGGCTACCATCAGATTCGCATGAAATTAGGTGATGAATGGAAAACGGCTTTT
AAAACGAAATTTGGGTTATATGAATGGTTGGTTATGCCGTTTGGTTTGACAAATGCGCCC
AGCACATTTATGCGTTTGATGAATGAAGTTCTGAGGCCCTTCATAGGATTGTTTGTAGTT
GTCTATTTTGATGATATCCTCATTTACAGCAAGTCTATGGAAGAGCATTTAGAACATTTG
CGTGCTGTTTTTGATGCGTTGCGTGCGGCCCATTTATTTGCTAACCTCGAAAAATGCATG
TTTTGCACACAACGTGTCTCGTTTCTTGGCTATGTTGTTACTCCACAGGGCATTGAGGTG
GATAGCAGCAAGATTGATGCCATTCGGGAGTGGCCTACACCGACGACGGTCACACAAATT
CGAAGCTTTCTTAGCCTTGCAGGTTTCTACCGCCGGTTTGTTCGTGATTTTAGCTCCATT
GCAGCGCCTCTACATGAGCTTACAAAGAAGGATGTTCCCTTTGCTTGGAGTGATTCGCAA
GAGGTTGCGTTCAGCACCTTGAAAGATAAGTTAACCAATGCTCCTCTCTTGCAGTTGCCT
GATTTTACTAAAGTGTTTGAGCTTGAATGCGATGCTAGCGGTATTGGGCTAGGTGCTGTT
TTGTTACAAGAAGGAAAACCTGTTGCTTACTTTAGCGAGAAATTAAGTGGTGCTAGCTTG
AATTATTCTACTTATGATAAGGAGCTGTATGCTTTAGTGCGCACTTTGCATACTTGGCAG
CACTACCTTTGGCATCGCGAGTTTATAATTCATTCTGATCATGAGGCTTTAAAACATATT
CGTACCCAAACAAACCTGAACCGTCGTCATGCTAAATGGGTAGAATTCATTGAGTCTTTC
CCTTACATTATTAAACACAAGAGCGGGAAGGAAAATGTCATTGCTGATGCTTTGTCTCGT
CGCTATACCATGCTGTCACAGTTAGATTTTAAAATCTTTGGCTTGCAAACTGTGAAGGAT
CAATATGTGGATGATGCTGATTTTAAAGATGCTTTCGCCCACTGTATTCATGGCAGACCA
TGGGGCAAATTTCACATACAGGACGGGTTCCTGTTTCGCGCTAACAAGCTGTGTGTTCCA
GCTAGCTCGGTTCGTCGTTTGTTGTTACAGGAAGCGCATGGAGGCGGTCTCATGGGGCAC
TTTGGCGTCTACAAGACGCATGAAGTGCTGGCTGCCCACTTCTTTTGGCCCCGGATGCGC
GCTGATGTTGAGCGCCTTGTTGCACTACTTGCCAGAAAGCTAAGTCACGATTGAACAATC
ATGGTTTGTACATGCCTTTGCCTGTTCCTACTTCTCCCTGGCTTGATATTTCTATGGACT
TTGTTTTGGAATTGCCTAGAACTAAGAAGGGGAGGGACAGTATTTTTGTGGTTGTTGATC
GTTTCTCCAAAATGGCTCATTTTATACCTTGTCATAAGACTGATGATGCTAGCAATGTTG
CTGAATTGTTCTTTCGCGAGATTATTCGTTTGCATGGTATTCCAAATACAATAGTCTCTG
ATCGTGATGCTAAGTTTCTCAGTCATTTTTGGAGATCACTGTGGAATAAAATGGGAACTA
AATTGCTGTTTAGCACCACTTGTCACCCTCAGACTGATGGACAAACTGAGGTGGTTAATC
GAACCTTGTCCACAATGCTTAGGGCTGTTTTAGATAAACACTTGAAACGTTGGGAAGATT
GCTTGCCTCATGTTGAGTTTGCTTATAATCATGCAACGCATTCTTCTACAAAGATGTGTC
CTTTTCAAGTTGTTTATGGTTATATTCCTCGGGCGCCTATTGATTTGTTTGCACTTGATG
CCGAGGACACCCCACACATAGATGCCGCTGCACATGTTGATCACATGATTAGCTTGCATG
AGCAAACTCAACAAAACATTGCTGCTGCTAATGCTAAATATCAGGTTGCGGGTAGTAAAG
GGAGAAAACATGTTACTTTTGCACCGGGTGACCTGGTTTGGTTGCATTTGAGGAAGGATC
GTTTTCCTACCTTACGTCGTTCTAAATTGATGCCACGTGCTGCTGGTCCTTTTAAAGTGC
TCACCAAGATTAATGATAATGCTTATATCCTTGACCTGCCTGCGGAGTTTGGTGTTTCCA
CGAGTTTTAATGTTGCAGATTTGAAACCATATGTGGGCGAAGATGAGGAGTTGCCGTCGA
GGACGACTTCAGTTCAAGAAGGGGAGGATGATGAGGACACCACGAGTACATCTACACCAT
CAGCACCTCAGGCGCCTCCAGTTGCTCCTCCACCTCAGGCGCCTACAGTTGCTCATCCAG
TTGGGCCAATCACTCGAGCCCGTGCGAGAGAATTAAACTTCATCATGCTATTAAGGAACG
AAGGCCCATCGGAATAAGAAGATGGCCCAACAGGGCAGCCCAGGTGGGGCGCCTAGGGTT
GGGCGTCGTGACCCCTTCGGACTCCAGGGGCTGCGCCCCCTTTATTTAGTCCGAGTCCTT
TTTGTTTACAACTTGAGTTTTGTTTTACATCTAGCTTTAGCTACTCTTGAACACGCGCAA
ATACGCGCTGTCCTTGTTGATTCAGAACTCCACCTTCGAGTGATATTTAGATTGCTCGCC
TCTTTTTCTTGTTCGTTCTTCGATTGCGGACAGGAATCGATCTTCGTGATCAGGCTGATC
TCGCACCGGCGAGGTTGGTAACCATCGGGAGTTGGTTCAGCGATTGCATTGGCGCTTCGG
GTTCGCTCGTCGTAGTCGGATCGTGAGGGTCTACTTCCACCAAGTCGAATTTATCTCCAC
TCACCGAAAGATCGGGCACTCCGACTCTATCA
>RLCsiAle_Retrofit_1271
TGAGAGTGAATAGGCCTCGGGAAAATATGATTGATTGATATGAGTACAGGGAGTACGGTA
CATGTAGGCAAGGATCAGGAATGGTTTATAGAAACACCCAATCAGTGTGATTCTTGCCTA
CCCAATAAACACCTAAATCCTAGAGATAGCCCAGCCGATAGGCTGAGGTCTAGCCTGTAA
TGTCGCCTATGCTTACACCCCCCCGCAGTCGAATCGTCAGCCACTCTGCACGTTTAGACT
GGACCGGAACTCCGTGAACACTGAAGAAGGCAGCCCTTTAGTGAAGATGTTCGCATATTG
TGAAGAGGTTGGAACATGCAGAACACGAAGATCACCAATGGCGACTCGCTCCCGGACGAA
GTGAAGATCAATCTCAATGTGCTTGGTTCGTTGATGCTAAACTGGGTTGGAGGACATGTA
GATGGCACTTATGTTGTCACAATACACCAGTGTTGCGCACTGGACGGGGGGCACGCAGCT
CTAGCAGAAGCTGTCGCAGCCAGGTGGCCTCTGCAACTCCATTGGCCACCACGCGATACT
CGGCTTCAGCGCTGGACCTTGACATCGTGTTCTGGCGCTTGGAGGACCATGAGACAAGAT
TGTCACCGAGAAACACAGCATAGCCCGAGGTGGACTTGCGGGTGTCTGGGCAACCCGCCC
AATCAGCGTCGGTGTAGACGACAAGATCGATCGAAGTAGATGGCTGCAGTAGGAGACCAA
GGTGGAGAGTGCCTCGAACATAGCATAGAATCCGTTTTAGAGCTGCAAGGTGAGACTCAC
GAGGATCGTGCATATGAAGACAGACTTGCTGCACAGCATATGCAATATCTGGCCGGGTGA
ATGTCAGGTACTGTAAGGCTCCAGCGAGGCTACGAAAATCTGAGGAGTCAGAGACAGGGG
CGCCATCTGCTGCAGCAAGCTTTGGATTGGTGTCAACTGGAGTGGAGCAAGGCTTACACT
CGGCCATCTCGGCGCAATCAAGAATGTCCAGCATATACTGTCGCTGAGAGAGAAGGATGC
CATCACCGCTGCGCTGAACATGCATACCGAGGAAGTAATGCAATTCAACAAGGTCCTTCA
TAGCAAATTCTCGCTGAAGAGCTGAGATGATTTGCCGAAGGAGGTTGGTTGAAGAAGCTG
TGAGGACGATGTCATCTACATATAGCAACAAGTAGGCTGTGGCTTATCCGCGGTATAAAC
GAAGAGCGAGGTATCTGATTTGGCTTCAACAAACCCAAGGGACTGCAAGTGGGTAGCCAT
GCGATTGTACCAAGCACGGGGGCCTGTTTGAGGCCATAAAGTGATTTCTTCAGGTGACAA
ACATAATCCGGGTGTGCTAAATCTTCGAACCCAGATGACTGCTGACAATAAACTGTCTCT
GTGAGGGTGCCATGAAGAAAGGCATTCTTCACATCAAGTTGGTGGATGGGCCAGCGGTGA
GAGAGAGCTAGGGAGAGCACCGTGCGGACAGTAGCTGGCTTCACCACGGGGTTGAAAGTC
TCATCGAAGCCCACACCAGGCCTCTATGTAAAACCACAAAGAACCCAGTGCGCCTTGTAC
CTTTCGAGGGAGCCATCAAATTTAAACTTGTGCTTGAAAATCCACTTTCCGGTGACAACA
TTTGCCCGAGGAGGGCGAAACACGAGATCCCAAGTGTGATTCTCCAGCAGGGCACTGAGT
TCCTCTTCCATTGCAGCTCGCCAATTGGTGTCGGCAAGAGCGCTACGGAAGGTCTTCGGT
ATTGGGGACATAGATGAAGCATGGAACGCAGCAGGCATCCGAAAACCACTCTTCGAAACT
GTGCTCATGGCGTGCCGGTTTGTCACAGGAGGAATAGCAACAGCACCTGGTGGCAGGTGG
GGCGGTGCGGCTGATGCAGGTGCAGCCGGGGCGGCTGCAGTCATAGGTGGCACGGCTGAT
CTAGGCGCCGTCGGAGCGACTGATGTAGGCGCGGCCTAGGTAGCTGGTGCAGGAGCAGTC
GGAGTAGAAGGTGGTCGAGGCCGGCGCGTGTAGTGGTAGACGAAGTCGCTGGCTGGACGC
AGGGGTGGGAACCCAGGCAGTGGCGCGTTGGGTACCTGTGGCGGTGACACCGGCGCCGGG
GAGCCCGCGGAGCTCACGCGAAGAGCTGGCGGGATGTACAGCCGGTGAAGAGGTCCGCCT
CTATGTGAGGTGGATGCGTTCTGAGCCGCGCGTGGCGTGGGAGGGGTCCCCATCGTGTGC
AGTGCAGGCGGGATGTAGAGGGCGGGTGCCGGTGGATCAGCAGTGTCCGCTGGAGCACTA
GGAGCAGGAGGCGTCGGGGGCACCCCAGGCACAGCAGGGGTGCTGTATGGTGTTCCTGCA
GACAAAAACTGGTGCAGTGGTCCAATAGGAGCGGGCACAACATTAGTAGCATCAAGAAAC
TCAAAGTCCGTCGGAACACGGGGACCATTGCACTCAGCAAAGGGAAAAGCCATTTCATCA
AAGATGACGTGCCGGGAGATGATGACTTTATTGGAAGAGAGGTCAAGGTAGCGGTATCCT
TTGTGGTGAGCGGAATATCCTAGGAAGACGCACAATGCAAACCTAGGAGCGAGTTTATGA
GGAGCGGTGGCGGACAAGTTTGGGTAACACTTGCAGCCAAAGACTTGTAGATGACCATAC
GCCGGCGGCGTGCCGTATAGGGCAAGGTGGGGCGTGGAGAACTGTAGAGTCTTGGTGGGC
AAAATGTTAAGCAGAAGGGTTGCTGTGGAGAGGGCCTCCACCCAGTAAGAGGGAGACATA
GATGCCTGAAAGAGTAGTGAGCGAACAATGTTATTGGTGGAGCGAATAATGCGTTCGGCT
TTACCATTTTGGGGCGAGGTGTAGGGGCAGGACATACGAAGATGAATGCCCTGGGTAAGG
AAGAAGTGGCGGGTGCTAGAGTTGTCAAACTCTTTCCCGTTGTCGCACTGGACAGCCTTG
ATACGGGCGCCAAATTGTGTGTAGGCGTGAGCGATGAAGTTGGCAAGCGTACTGAAAGTG
TCAGATTTTAGTCGCAAAGGAAAAGTCTACAGGAAGTGAGTGCAATCATCAAGTATGACC
AAATAATATTTGTAACCAGAAATGCTGACAACTAGAGAAGTCCATAAATCACAATGAATA
AGATCAAACTTGCTAGACGCACGAGAGGTGGATGTAGGAAAAGGCAGACGGACATGACGC
CCTAACTGACAAGCATGACATAAATTTGAACAATCCTGAATAGGACAGGAGACGCTAGAC
GCAAGCTTCGACAATGCCTCATGACCAGGGTGGCCGAGACGCCGATGCCATAGTGGGGAG
GTAGCCCGAGCGACGAAGGGTGGCCTGGCGCTGCGCATCGAGGAGTTGGGTGGCGGTGGC
GGTGCCCGCCTGTTCCTTGGCCAGGCGGGCCGCGGCCTGGTCAGTGGCAGCCGCAAATAT
GGGAGAAGGTGGGGGAGTAGGGGCCATAAGGGGCGCTACACGGCAGAGGCCGGCGCGCAG
GAGTGGGCAGCGGAAGGGAAGACCTAAACGTCTGATACCATGAGAGTGAATAGGCCTTAG
GAAAATATGATTGATTGATATGAGTACAGGGAGTACAGTATATGTAGGCAAGGATCAGGA
ATAGTTTATAGAAACACCCAATCAGCCTTGCCTACCCAATAAACACCATAAATCCTAGAG
ATAGCCCAGCCGATAGGCTGAGGTTCAGCCTGTAATAGCGCCTATGCTAACA
>RLCsiAle_Retrofit_1286
TGTAAAAGATTAGAATGTGGTTGCCTATCTCAGCATTGCCACGGTTGCGTGTTTATATAG
GGGAGAAGTCCCAACAAAATACAATTGGGGAGGTTGTTGTTATCTGGTTCAGTTGGTATC
TTTTACATCAAGAAGTAATCTATCTCTAACCTATCTATCAACTGAACCAGAATACAACAA
CCAAAGAAACAATCCGAGTCCAATAATATTGCACTCGGTTACATGTGATAACACCAATAT
CTCTAACAGAGTCTCTCAATCTAAACTTCCTTTCTTCTTGAGATTTATATTGCTCTTGAA
GTCTTCAAGCATCCTGTTCGGCAATGCTTTAGTAAAACCATCTGCTAGCTGATCTACGGA
AGGAATCAAACGCACCTGCAGTTGTTTGTTTGCAACACGCTCTCGAACAAAATGAAAATT
AATTTCTATATGCTTAGCTCTTGCATGAAACACAGGATTTGCAGATAAGTAAGTAGCACC
TAAATTATCACACCATAGGCACAATGTCTGATTAGGAACTATACCAAGTTGTGTCACCAG
ATATTCTAACCATATTATTTCGACAGTAGCATTAGCCATTGACTTGTACTATGTCTCTAT
GCTTGACCTTGAGACTGTTGCTTGCTTTCTAGCACTCCGGAAGATCAAATTAGGCCCAAA
ATAAACCGCAAATCCTCTTGTAGATTTTCTATCATCAACATTTCCTGCCCAATCAGCATC
AGAGAAAGCACTAGTCAAAGTAGAACTGGACGCACGAAAACTCAGTCCAATATCCAGAGT
ATTTTTAATATATCGAAGTATCCTTTTAATAGTTGTCCAGTGAGCAGTAGTAGGTGCATG
CAAGAACTAACATACTTTATTACCGAAAAGGCTACATCAGGTATAGTCAATGTAAGATAC
TGCAAAGCACCTACTACACTTCTATACCGCGTGATGTCGTCTGAGTTTAGCAGGTCACCT
TTATGCTTTGAGAGCTTCTCACTTGTAGATGATGGCGTGGAAAATGGCTTGCAATTAATC
ATGCCTACTTTGGTTAGAATTTCCTTTGCATACTTTTCTTGAGTTAACAGTAGCCGATCC
TTTTCTCTCTGCACTTCTATTCCCAGAAAATAACTGAGGTTCCCCAAATCCTTTAGAGCA
AAGTCCTTCTTTGAATCAATAAGCAGCGCCGAAACAGCCTCACTAGATGAACTTGTGACA
ATGATATCATCAATACAGATTAACATATAAATCATGATGTCACACTTTTGATATATAAAC
AAGTATCTGACTTAGATGTTGTAAATCCAAGAGAAATAAGTTTAGACTTAGCTTAGCATA
CCAAGCTCGAGGTGCTTGTTTCAACCCATATACAGCCTTATCCAATTTACACACAAGATG
TGAACCTTCCTCATGCTCAAAACTTGGGGGCTACCTCATATATACCTCTTCTTCCAGAAC
ACCATGAGAAACGCGTTCTGTACATCTAATTGTTTAAGATACCATCCTTTCGAAATAGTA
ATAGAGAGAACCAACCTTATAGTTGCAATTTTCTACAGGATTGAATGTGTCTTCATAGTC
AATTCCATATCATTGTCGAAAGCCCTTTGCAACAAGTCTTGCCTTGAATATGTCTATAGT
GCCATCTGATTTTCTTTTAACTTTAAACACCCATTTGCAATCAATAATAATTTTACCTTT
CCTTTCTGGAACCAAACGCCAAGTCTGATTCCTGATGAGAGCATTGTATTCATCTTGCAT
AGCCTCTTTCCACCTAGGATCACTTAATGCTTCACGAAAATCTTGCGGTTCTCCAATGGG
TGAAAACATGCCATACCTCATTATGTTTTTGAATTATTTTGGTTTTGTTATCCCACTTTG
GAGCCGTGTGTGTCGTCTAGGTACTGCATTAGGCGCATCAGGAGTTAGAGGAGGCGCTGA
AGGAATTAAACCAAAAGCTGAAGATGACCCAACCGGAGGTGGCACACCCGGTCCAAGAGA
CATATCCGTAGGGATCCAATGGCCGCAGAAAATTCAGGCGTGCTCGGCCCGGATTTGGTG
ACAGGCAGGATTAGCACGACTCGCGCGCGGTTGGGCTGGAAGTGGCCGGCGTGCCAATTC
TCCCCCCCCCCCACGTGGCAAGCCAGGAGAGGCGGAGGTAGATTCGGTCGGGGGCGCGGG
CGTCGGTGTCTGGTCCGAGGCGAGGGCAGGCGGGACTTGCACCTGATTCGCTCGGAAGCG
ATAGTGGATCCGCCTGGGAAGTGGTGCTGGGATCCTCTGCGCCGCCTAGAGTCCAGCTGT
GTTGTGCATTTGCATGTAAATCTTCTTGCATATTGCTAGCATCTGAATGGTTAGTAGTAT
TAGTAATATTGTCAAAGCAACTTACATCCCCTGATTATGAAGATGATTAGGAAGAAGAAG
AATTTCTTGCCTATATAGAGCTCTTGTGTTTGGATGCAAATGGGCGAAAGGAAAATAGGA
CTCATCAAAATCAACATCTTGTGATATACAAACCCTGCCAGTGGTAGCATCTAAGCACTT
GAACCCTTTATGTATGGAACTATAACCAAGGAAGGTGCATCTTATGAAACGAAAAGCCAA
TTTGCGACTATTGTAAGGCCTCAAATTTAGCCAACAAGCAAATCCAAATATGCGGAGGGA
GCTAAAATTGGGTTTCCCATGGAGCAGGCGTTCTACAAGAGCCTCCAAATTGATAACCTT
ACTCGGGAGTAAGTTAATGAGGTAGGTTGCGGTCAAGAAGGCTTGGTCCCAAAATTTCAG
AGGCATAGAAGCATTTGCAAGAAGAGCAAGGCCGACTTCTACAATATGGCGATGTTTCCT
TTTGACCAAACCATTCTGCTGATGAGCATGTGGGCAAGAAACGTGATGTGCTATACCAAT
TTGTTGGAAGAATGAATTCAATTTTCATACTCCCCTCCCCAATCGGTTTGCATAGCTATA
ATGTTTTTGTTGTGCTTTCGTTCAACAAGATTATGAGAGTTTTGAAAACCTTGAAAGACA
TAAGATTTATATTTTAGAAGATAGATCCAAGTATATTTGCTATAATCATCAATGAAGCTC
ACATAATAAGAATGGCGACCAACAGATATAGGTGCAGGACCCTGACATCTGAATGAATAA
GATCAAGAGGAGCTTTGGATGAGTTTATTGAACTAGAATAAGGACTCTGATGACTTTTAG
CCATTTGATATGAATCACACACCGACTCAAGCTAGCAATGCTATCACAAGGGAGATTATT
ATTACTAAGCACACGCTCAACAATGGGAAAAGCAGGATGACCTAAGCGACTATGCCACTT
AAAGGTGGACGGTTTATTGACACCATAGACTTCTTTGCCGACTCTTTCTTCCGAAGAGAT
GGATTCTAAGGGATAGAGACCTCCTCTGCATCTACCTTGATGTAGAATTTTCCTCGTTTC
CTAATCCTTAATAAAAAGGAATTTTGGATGAAACTCAAGGAAGGCATTATTATCAGATGC
TAATTTATGTACAAAAATAAGATTCTTGTGGGCATTAAGAACATGAAGGATATTTTTCAG
ATGCAACTTTCGACTAGGGGTATGTAAAGTTGAATGACCAATATTACTAATTTTCATACC
TGAACCATTGGCTACTTGAATTTGTTCTCGACCATTGTATTTGTCCTTGATCGTTAGCTT
GTCAAACTCTCCAATAATATGATCTGTTGCACCATTATTTGCATACCAATTTGTGTCATA
ACCATAGCCAGTAGCTGCAGCTCCAGCCGTCTTGGTGTTCTCTTGATCATCATCTTCATA
TCTATACTAGCATCTTGATGCTTCATGACAAGCTTTCTTGCATATCTGACAGATAGTTTT
CTTGAGCTGATTTACACCACCAATATTGCCACGATTCTGTGGATCACGACCACCATTGCT
GCGTCCACGATTACGGCCGCCACTGCCACGTCCTCCATTGCCACGTCCTCGGAAACCTCC
ACGGTTAGCTGAATTTGCTGAGAACGAGTACTGACCCCTTTCATTGTAAGCGTCAAGGCG
CAGCTCATAGGACATCGGATGAGAGTATAGCTCGGAGAGAGAAGGAGGATTTGCACAGCC
AATCATTGAAGAAACAAAGGGATTGTACTCCAAATCAAGACCATTAATTATATGAGATGC
CATCTCACCATCATCAATGATTATTCCTACCGTAGCAAACTCATCCTTGATGGCCACCAT
CTTTGTGAAGTAGGTTGATGAAGTCATGCTACCCTTCTTGAGAGTAGACAACTGCATGCG
TAGATTTGTCACGCGTGCTCTTGAGTGAGCTGCAAACATTGTCTGCAGTGCACTCCATGC
TCCTGCCAAAGTTGTCTCCGCCGCCACTTGTGCAAGCACTTCTTTGGTGATGGAGTTGAG
CAGGTAGCTCAGCAATTGCTGATCCCTGGCCACCCATAAATCATATTCAGGGTTGCAACC
ATTTCTTTCTTATCATCGGCCTTCACCAGCTCCATGATCTTGGCCGGTTCCTTGATAGAT
CTATCTAGGATCCCCATAAGCTGCGCACCACGCACAACAGAAAGAAATTGGGCCTTCCAC
AAGATGTAGTTCTCCCTTGTAAGCTTTTCAGCTACGGGAGCTCCAAGCGGTGCCGAAGAT
GGGGTGGAGGACGACACCATGGATGGGTTCGGTGGTATGTAGATGTACTATGGAAGAAGA
TGCTCTGATTACCATGTAAAAGATTAGAACGTGGTTGCCCATCTCGGCATTGCCACAGTT
GCGTGTTTATATAGGGGAGAAGTCCCAACAAAATACAATTAAGAAGGTTGTTGTTATTTG
GTTCGGTTGGTGTCTTTTACATCAAGTATCAACCGAACCTGAATACAACAACTAGAGAAA
CAATCCGAGTCCAATAATATTGCACTCGGTTACATGTGATACCACCAATATCTCTAACA
>RLCsiAle_Retrofit_1298
TGTGAAAAAGCTTCAGAGGCGCAATGTGGTGGAACGGCAGGGCCCCAAACTTAGAGCTCC
TGGCCGGTTGCGTGTTAATTCTTATGGTTACCAAAACGCCTGGCACCGGTGGCTTACATA
GGCTCCATCCCTAGAGAACTGGCTGTGGTTTGTTACAACAAACTCTATCTAATCTATTCT
GGAAGATTCACCACAGCCGCATAAGTCTAGGAATAGCAAAGGGATAAATACAAAATATAT
CTTTACATTTAACACTCCCCCTCAATCTAAACTTCTCAAGTTGAGATTGTTCTTAAACAT
CTCTAATTGTCTTACCGGCAATGGTTTTGTGAAGCCATCAACAACTTGATCTCTTGTAGA
TATAAACTCAATGTCAAGTAATCTTCTTGCTACCCTTTCTCGCACAAAATGATAATCCAC
TTCTATATGTTTTGTCCTAGCATGAAAAACTGGGTTAGCAGAGAGATACTTAGCTCCAAT
ATTATCACACCATAATTTGGCAGCTCTGGGCGCCTGTATTCCCAATTCATATAACAGAAT
TTGTATCCACATAATCTCAGCTGTGGCATTTGCTACAGCCTTGTATTCAGCTTCTGTACT
TGATCTGGAGACAGTGGCTTGTTTTCTTGCACTCCATGCTATCAGATTAGACCCCAGAAA
TACTGCAAATCCTCCAGTTGACCGACGATCATCTACATCTCCTGCCCAATCTGCATCTGA
AAAGGCACTCACCAAAAGAGAGGAGGTTTTACTAATACGGAGCCCAATCTTCATGGTGTG
TTTTAAATACCTCAAGATCCTCTTTACTGCCGCCCAATGAAGTGTCGTAGGAGCATGTAA
ATACTGACAAACTTTGTTCACAGCAAAAGAAATATCAGGTCGAGTCAAAGTCAAGTACTG
TAATGCACCTACTACACTCCTGTATGCTGTAGCATCTTTTGGTCCAAGAGGTGTCCCTTC
TTGTGCTGACAATTTTTCTGATGTAGACATAGGAGTACTTACTGGTTTACAATCCTTCAT
GCCCACACGATGCAATACATCTCTAGCATATTTTTCCTGGGTCAACAGAATACCATTCCT
CAATTTATTTACCTCTATCCCAAGGAAGTAGTGCAGCTCTCCAAGATCCTTGAGAGCAAA
TTCCTTCCTCAAGTCCTGCAGCAAACAAGTTGTAGCCTCCTGTGTGGAGCTAGCAACAAT
GATATCATCAACATATACGAGAATAAATATAGTAACAGGCCCTTTTTTGATAGAAGAACA
AAGATGTGTCAGCCTTCGAAGCCTTGAAGCCTAAAGAACACAATTTTCTGCTCAACCTCG
AGTACCACGCCCTTGGCGCTTGTTTCAAACCATATAGAGCCTTATCTAACTTACAGACAT
AATTTGGAGTAGCCTTGCTTTCATAACCAGGTGGCTGACGCATGTACACTTCTTCTTCCA
AAAAACCATGAAGAAAAGCATTCTGTACATCAAGTTGCCGCAGGCTCCATCCTCTAGAAA
CAGCAATAGATAGAATTGTTCTGATAGTAGCATGCTTAATAACAGGACTAAAAGTATCCT
CATAATCAACACCATATCTCTGTTTAAAACCTTTTGCAACTAGACGAGCCTTATACCTAT
CCAGACTCCCATCCGCTTTTCGCTTTATCTTATAAACCCATTTGCAGTCAATAATATTAA
TCCCTTTTCTTGGAGGAACTAAATGCCAAGTTTGATTCCTAATTAAAGCCTCATATTCGG
CATCCATTGCTGATTTCCACTCTTTATTATTTAGTGCTTCATCTAAATTTTGTGGCTCCT
CGGAAGCAGTAAAACAACCATACCTGACTGTTCCATCAGTATAAATTTTTGGCTTACGAA
TACCTGCACTCAACCGGGTCCGGTGATGTGGTGCTGGGTGATGTGGTGCTGGCACAGAGG
ATTCATCAACAGGGAGATCTGCATTTGCAGTATCAGGCACAGGCGCTGTTCTCTCGGCCG
CATCGTCCGCAGCGTCAGAATCAGGCGCAGGCACAGCTCCAGAATCAGGCGCAGGCACAG
CTCCTGTCTCCCCCTCGCCTGAACCCTGATTCGGCCGCGCGTCAGCACCAGGTGGGGCAC
CCGGCGTGCACGCGGGGTCAGGCAGTGCCGGAGCGCGAACCAGCGTCTCCGTGGTGCTGG
CGCGTTGTTGGGATGGGCCGGTAGAGTTGGAGAGCCCCGATCCCGGAGCAGATCGCCCAG
GAGTCCGTGACACATCATTCTCATGTCTCGCACTAGGAGGCAAATCTGAGATCCTGTTAT
CACATGCACTAGATCCATTCTGGTGAGTAGCATTAGCGGAATTAAACACACGGTCTGCTA
CAGGTTCCACCCCAGGAATAGATAAAGGAACAAGGTCTGATGGTAATAGATTAATTTCAG
CACGGAGACGGGCTCCTGCATTGGAGTGGAGTTCAGAAAAAGGAAAAATAGACTCATCAA
AAATAACATCCCGGAAGATAAAAACACGACCGGATGACACATCTAGACACTTGAACCCTT
TATGGAGAGGACTATAGCCAATAAAAACGCATCGTCTTGAGCGAAACTCAAGCTTATGTT
GATTATATGGACGAAGGTTGGGCCAACAGGCGCAACCAAAAACCCGAAGAGAGGAATATT
CAGGCTTTTGATTAAACAAGCGTTCTAAAGGTGTTTCATGCTGGATGGTAGCGCTAGGCA
TACGGTTAATAAGAAAAACAGCTGTTGCAAAAGCCTCATCCCAAAATTTTAGTGGCATAG
AGGCATGAGCGAGGAGGGAAAGCCCAATTTCGACAATGTGTCTATGCTTGCGCTCAACAA
CTCCATTTTGTTGATGCGCATGGGGACAGGAAACATGATGCACAATCCCACTTTTGGTAA
AGAAATTATGCAATTTTATGTACTCCCCTCCCCAATCAGTTTGCATGGTGAGAATTTTGC
GACCAAATTGTCTCTCTACCATGGCCTGAAAATCATGGAATTTCTCAAACACTTCAGACT
TGTATTTAATAAAGTAGATCCAGGTGAACTTGCTAAAATCATCAACAAAACTAACATAAT
ATTTCTTTCTCCTGACTGAATCTAGAGCAGGGCCCCAGACATCAGAATGCACAAGTTCTA
AAGGAAATTTTGAGGAATTAAAGGATCTACTATAAAAAAGTTGATGACTCTTTGCCTGTT
GACAGGCATCACAAACTGAATCATTGTTTTTCTCAGAGGAACATGGGAGCTTATTACTGC
TGATAATTTTGGAAACAACTGGAAAAGCTGGATGACCCAGGCGGCTATGCCATCTAGACA
TGGACGGCTTCACTACTCCAAACGCCTGTTTTATTGACTGATCTGATGGAAGAGGGTACA
ACCCTCGGTGGCATCGTCCTCTAAGAATCGTGTTCTTCGTGGCCTGATCCTTGATAAGAA
AATAATCAGGGTAAACAGAGTTATCTTTAGCAAGGCGACGAACAGAAACAAGATTTTTGC
TAGCTTTTGGAACATGAAGCACATTGTTTAGATGAAGATTACGGGACTGGGTTGGAACAG
TAGTATGACCGATGTGCTTAATTTCCATACCTGCACCACTAGCTGTGTGGATCTGATCAT
TCCCGTGATACCTCTCACGGAAGGACAACTTCTCCAATTCGCTGGTGACGTGGTCGGTCG
CGCCCATGTCCGTGTACCGGTTGGTGTCGACGTTGTAGGAGTTCATCGCCGCAGCCACGT
GCCGTTCTTCAGGGACATAGGACTCGTCGAAGCGATGCCAACACTTCGCCGCAGTGTGCC
CTATTTTTAAGCACACTTGACAAAGAGGACGTTCATCCACGCCTCCAAGGTTGGGGCGCT
GTGCCCTTCCCCCGCGTTGCTGTCCGCGACCACGCGCGGGACTGCGCCCACGCGAGCCGC
CACGGCCTCCATCACCACGCCCAGGGGCGCGATTGTTGTTGAAGTAGCGATTGTTGTAGC
CGCCCGACCCAGATCCTCCTGATCCAGATCGACCGCCCTTATTGGCGGCGTTTGCAGAGA
AGCCCGATCCATCTTGAAGCTCGAGTCGCGTCTCAAAGCTAAGAAGCTGAGAGTACAACT
CATGAATTGAGAGCGGTTCAGTCCGAGCAGTAACAGATGTCACCACCGGATTGAATTCAG
CGTCCAGCCCGTTACAAATATGGGCCGCCAGCTCCTCGTCGTCCATTGGCTTCCCCGCAG
CTGCCATCTCATCTGCATAGCCTTTCATCTTGGTAAAGTATTCAGCAATTGTCTGGTTAC
CTTTCCTTGTTGTAGCAAGTACTAATCGCACGTTCATCGTTTTGGCACGGGTTTGAGCGG
AGAACATGTTCTCAATCACTCCCCATGCCTCGGCCGCCGTCACTGCAGCGACGACCTGTG
GCTGCACTTCCTTCCCGACCGAAGACAAGATCAGCCCAAGGACTTTCTGATCCTCGGCGA
ACCAATCTGCATAGGCCAGATTAGGCACCTTGACGGTTGTACCGTCAGCCTTCTTCTCCT
CGATCTCTTGCGCAGGAGCTTGAGTCTTGCCATTGAGGTAACCTTCCATGCGTGCGCCGC
GGACGGCTGCAAGCACGAGTGCGCGCCATGGCGCGTGATTCTTCCTTGTCAATTTCTCGG
TGATTGGAACACCGAAGAGAGGATGCGGAACGCTTGAACTTGACGACATGGTGACCTAGG
CTCTGATTACCATGTGAAAAAGCTTCAGAGGCGCAATGTGGTGGAACGGCAGGGCCCCAA
ACTTAGAGCTCCTGGCCGGTTGCGTGTTAATTCTTATGGTTACCAAAACGCCTGGCACCG
GAGGCTTACATAGGCTCCATCCCTAGAGAACTGGCTGTGGTTTGTTACAACAAACTCTAT
CTAATCTATTCTGGAAGATTCACCACAGCCGCATAAGTCTAGGAACAGCAAAGGGATAAA
TACAAAATATATCTTTACATTTAACA
>RLCsiAle_Retrofit_1306
TGTGATAAACCAGAGGCGCAAAGGCATTGGTGGAACGCCGTGACCTCTTCCTGACCGGCG
GGTCCGTGTTTATATGGCGAGGAAAAACCCCTCGCGTGATTGTTACATAGATGCCGTGCG
TGGCAAGATGCATGGCTGGAGATAAAAAGATTTTTACACTATATCTCTAAGCTTTGACAT
ATAACAGAATATCTCCAGCCATCCAACGAACCCACGCACACATAGAGTTTACATATATAT
CTTATTCTATCCCTCAATCATAACCGCACAAGGTTAAGATTGTGCTTAAAATTTTCTAGA
AGCCTTACAGTGAGCGCCTTAGCAAACCCACTGCTATTTGATCTCCTAAGAAGATTCCTG
GTTACACGTTCTCTAACAAAATGATAATCCACTTCAATATGCTTAGTTCTAGCATGGAAA
ACAGGATTAGCTGATAAATATTTGGCACCAATGTTATCACACCACAACTTTGCCTTCGGT
GGACATTGTATACCAATTTCCTTTAGCAAAATTTGAATCCACATTTTTTCTGCAGTAGCA
TCAGCAATAGCCTTATATTCTGCCTCAATACTTGACCTTGACACGGTTGCTTGTTTCCGT
GCACTCCATGATATCAGATTTGATCCCAAGAATTTGGCAAAACCCCCGGTTGACCTTCTG
TCATCCAAGGACCCTGCCCAATCAGCATAAGAGAACCCACTTATCAACATAGAATTACAC
TTGCCAATTTTCAAACCAATTTTGGTACCGAGCTTCACATATCTTAGGATGCGCTTGACA
ACAGCCCAATGAGCAGTCATTGGTGCATGAAGAAACTGACAAACCATGTTAACAGCAAAG
GCAATATCTGGTCTTGTGAGAGTCAAATACTGAAGTGCACCAACTATGCGTCTGTACTTA
GTAGCAGCATTAGCACCTAAAGGAGTTCCCTCAAAGGCAGATAGTTTCTCACTTGTTGAC
AGAGGAGTAGTAACGGGCTTGCAACCAAACATATTAACCTTCTTTAATAAATCAGAAGCA
TACCTTTCTTGTGATACCACAATCCCATCACGCACATTGGTTACCTCCATGCCTAAGAAA
TAATGTAGTTCACCCAAATCTTGCAAAATCTTGCTTAAGATTGCGAAGAAGACCTGCTGT
AGCTTCCTGACTTGAACTTGCAACAATTATGTCATCAACATAAACCAACACAAATACTAT
TACTCCCCCTTTGTTAAAGTAAAACAAAGATGTATCTGCTTTCGAGGAAGCAAATCCAAG
TTCACAATGTTTGGAACTGAGACGTGCATACCATGCTCGCAGTGCTTGCTTGAGCCCATA
AAGTGCCTTGTCAAGTTTACACACATAATTTGGTTTGTGTCTATCCTAATATCCAGGTGG
TTGCTTCGTATAAACTTCCTCTTCTAAAATACCATAGAGAAAAGTATTTTGCACATCTAA
TTGTCTCAAGTTCCATACTTTTGACACAACAATAAATAAAACAGTCCTAATTGAAGCCAT
TTTAACAACCGGACTAAAAGTGTCTTCATAGTCTATGCTATACCTTTTCTTGAACCCCTT
TGCAACAAGGCGTGCTTTATATCTATCTAGGCTGCCATCAGATTTGAGTTTGGTCTTGTA
AACCCATTTGTAATCTATGACATTCCTGCCTCTTTGAGGAGGGACCAAGTGCCACGTTTT
ATTCTTCATTAGGGTGCCATACTCCGCCGGCTTGTATACCAGCTTGAAGACGAGTCCTTG
ATTGGAGGTGTTCTTGTTTTGTGGAAGGTGTCGCAGGAGGATCTCCTCCGAGAGACGTGC
TTGTGCTTGTTGGTGCCATTTGTCCCTGTAAAACAACATTTTCTGCACCAATTTCATCAG
TTTGTGAGTCATTAGACACATGATCAATTACACATCCATCCCCAAGACTGGAATTGCGTA
GCACTGGTGGAAGAAGAAGAATCTCAGCACGGAGGCGAACGCCAGCATTAGGATGTAGAG
TAGAGAAAGGGAGGACGGCCTCATCAAAAATAGCATCCCGGAATATATAGACTCGTCCTA
TAGATATGTCTAGGTACTTAAACTTTTTGTGGAGATTGATATAGCAAAGAAAGGTGCACT
GTTTGGATCTGAATTCTAGCTTACGCTTGTTGTAAGGTCTCAAGTTTGGCCAACAAGCGC
ACCCAAAGGTTCAAAGTGAGGTTTGAAAGTTGATCACCTTGCTAGGTGTGCGATTAATTA
GAAAGGTAGCAGTAAGAAACACCTCATGCCAGAACTTAAGAGGCATGCTTGCATGCGCTA
GAAGGGATAAACCAACCTTCACAATATGCCTATGCTTGCACTCGGCTGCTCCATTTTGTT
GATGAGCATGAGGACAGGAAATAAGATGAGAAATTCCTATCTTGGTGAAAAAAGAATTGA
GTTTCTCATATTCACCACCCCAGTCTGTTTGCATAGCAAGAATTTTCTTGTTAAAGAGAC
GTTCAACCAGATTTTGGAAATCATAAAATTTTTGAAACACCTCAGATTTAAATTTCAGAA
GATAGATCCAAGTACGTTTACTGAAATCATCGACAAAGCTCACATAATATTTATATCTTC
CAACTGAATCAGTTGCAGGACCCCAAACATCAGCGAACACAAGTTCTAAGGGAGCATTGG
ATACACCGGTGGATTTAGGATATGGCAGCTGATGACTTTTAGCTTGCTGACAAGCATCAC
AAATAGAGTGTTTATTAGACTTAGAATAAAAATGAAGACCGTTGCTTCTAATACCTCTTT
CAACTATAGGAACTGCAGGATGACCTAAACGATGATGCCACCTATCAAGAGATGGTTTAT
TGACTCCAAAAGCATGCTTTGTAGCTGGTGTAGATGAAAGGGGATAAAGTCCTCTTCGGC
ATGGCCCTTTAAGTAGAGTGTTCTTCGTGTCCTATCCTTTATAAAAAAAGAAATCAAGAT
GAAATTCTAGGAAGACATTGTTATCAGTAGTGAGACGATGAACATATATAAGATTCTTTT
TAGTAGATGGAACATGCAAGATATTGTTTAATCTAAGATTGCGATTAGGGGTATGAATAG
TAGATTGACCAATGTGTTTAATGCTCATACCTGCACCGCTAGTGGTATGGATCTTCTCTA
CACCATTATACTTGTCCCGGATCGCCAATTTTTCCAACTCCCTCGTGATGTGGTCGGTAG
CACCTGTGTCAGTGTACCAGGCGATGTCGATGTTGTAGGAGTTCATGGCCGCCGCCACAT
GCCTTTCTTCAGGGACGTAGTTCTCATCATATCGATGCCAGCACCTGTTTGTGGTATGAC
CTATCTTAAGATAGACCTGGAAAAGCATGCGCATCTTGGAGTTGCCGCGATTAAGTTGCC
ACGACCAGTACCGCTTCCTCTTTGCGCTGCATGTTGCTGTTGCCAAAGTTGTTGTTGCCG
AAGTTGGTGTTGCCCAGAGAGGTGTTGTTGTCGCGGCCACCTCCACGGCCACCACTGTCC
TGGACACGTCCTCCATTGCCGAAGCGACCACGTCCTCCATTGGAGCCGCCACGACCACCC
CAGTTTGCCATATTGGTGGACGAACCATAGTTGCTACTACCAGCCATGAGCTCCATATGG
GTTTCAAATGCAAGAAGTTGGGAGTATACCTCACTGACAGTGACCGATTCCTTCCTCACA
ACGAGGGCAGAAACAATCGGGTTGAAATCGAAGTCGAGGCCGGTGAGGATGTACTCGACA
AGCTCCTCCTCTTCAAGTGCTCTGCCGCGGCGGCCATCTCATCTCCGAGTGCTCGCATCT
TGCCGACGAATTCTGCAACGGATTGATTCCCCTTCCAGGCCGTCGCAAGGGCAAGGCACG
TATTGGTTGCACGTGCTCGGGTCTGCGATGAGAACATGTCTTCAATCGCGGACCATAGCT
GTGCTGCTATCTCCTTCGCAGTGACTTGGGACATGACTTCCTGTGCAAGGGAGCCAAAGA
CGAAACTGAGGACTTGTTGATCTTTTGCATACCACTCTTCAAACGTCAGGTTGGGCACCA
TGACCTCCTTCCCAGCAGCATCTTTGTCGGCGATCTCTTCAGCCGGTGCAGGGATGGCAC
CGGTGAGATGACCGGCGAGTCTTGATCCTTGGACGACAGCAAGGATTTGGGCTCTCCACA
TAGCATGATTCGACTTAGACAGCTTCTCGGTGATTGGAATGCCAACCAAGGGATTCATGA
TTGCAGATGAGGAGGCCATTGGTGGAATTGGGGTTGATAGTGGATTAGATCTAGGCTCTG
ATTACCATGTGATAAACCAGAGGCGCAAAGGAATTGGTGGAATGCTGTGACCTCTTCCTG
ACCGGCGGGTACGTGTTTATATGGCGAGGAAAAACCTCTCGCGTGGTTGTTTTACAGAGA
TGCTGTGTGTGGCAAGATGCATAGCTGGAGATAAAAGATTTACAACAACCTATATCTCTA
AGCTTTGATATACAACAGAATATTTCTAGCCATCCAACTAACCCACACACACAGAGAGTT
TACATATATCTCTTATTCTATCTAACA
>RLCsiAle_Retrofit_1308
TGTTAGAGAAGAAGGGAAGAATAACCAGACTGCCCTCGTTCCATTCAATCTAGGGTTACA
AGTATATAAAGTATGGGCCGAATGGGCCATAAGGCCAACATGGGCCAGAAAGGGATAAAC
ATAAATCTGTACATATTAACAGCCCCCTCAACTAAAAGTGGCTGAGAAGAATCTAAATTA
GACACATTTAGTTTGAGAATATGAAATTGATGTTGATCTCTAGTCTGATGGCTTTAGATG
AAGATGAAGCTCCATAGGAGTTGCAGCACACCGAGTGTCAGTGATGCCAGAACGAGCAAG
CAAGTCTTGAATATACTTGGCTTGAGAGAGATAATAGCCATCAGTAGTGGAGGTAATTTC
AATGCCCAGAAAATTGCTTATAAATTGTTCACAAAGGCGCTCTTTAACAAAGGTAATGTA
TTCTGAATCATCCCCAGTGATCAACTTGTCATCAACATATAGCAGAATTAAAGTGCGACC
TCGTGGAGAGGTATGAACAAACAGAGCTGGATCATGGTCACTCGGAGTGAAACCTGCAGC
AGTAACAACTGAACTGAACCGCTGAAACCAAGCTCTCGGTGCTTGCTTGAGACCATAAAG
AGCACACCTAAGATGACAAACATATCCAGGAGGAACCTCAACTCCCGGTGGTGGATGCAT
ATAGACATTCTCTTGCAGATCACCATGAAGAAAAGCATTCTTAACATCCATTTGAGAGAT
AGTCCATGAATGAATGGCAGCCACAGCAATAAGAGTACAGACTGTGGTCATATGAGCAAC
GGGAGCAAAAGTCTCCCCATAATCATGACCATAGGACTGTTGGAATCCCCGAGCAACTAA
CCGAGCCTTGTACCTCTCAATAGAGCCATCAGCTTTGGTTTTAACCTTGTATACCCACTT
GCATGTGATGGGGACAACATCACGAGGCAATGGAACAACCTCCCAAGTACCTGTGTGTTG
TAAAGCATGAAGTTCAGCAGACATGGCATCTTGCCAAACAGGAAGATGGACAGCTTCCTG
ATAAGAAGAAGGCTCACAAGCAGCTTTAGCAGTGGGAAAACCAAGTCGATCAGGGACAAT
AATAGTAGAACGATCCCTAAGGTTATATGGTGGAGAAGAAGGTGGTGTTGGGATAGGAGA
AGAAGTATCGTCTAAAGAAGGACTAGAGGTATGAGAAGGAATACGGGCTCGACGAGAATA
GTGAAAAGGAAAAGGTGTAACAGATGAAGGTTGTGAAGTTGGAACAGACAGTGGAGGTGG
AGGTGTTGGATCAAGAGATGGAGCTGGTTCAAGTGGAATGGTAGAGGAATCAAGAGAAGA
TGGAACCGTGTCAAAAGAGGAAGGACATGGTGAACTAGATACAGGTGGCAAGAAAAGGAA
GGAGAGGGACTCAACAGATGAGGAGGGTGGAGGAGTAGAAGAGTAAAAATATGGCTTATT
TTCAAGAAAAGTGACATCACGAGAAATACGAATACGACGAGTGAAGGGTAATAACACTGA
TAACCCTTGTGCTCATAACTATAACCAAGAAAAACGCACTCAACTGATTGAGCTGTGAGC
TTTGAGCATTCATGAGAAGGTAGAAGAACATAACACGTGCAACCAAAAACACGAAGGTGG
GTATATCTAGGAGAAGACCCATGCAAGACTTCTCCAGGGCATTTGCCCTGAAGACAAGAT
GATGGCTGAAGATTGATGAGATATATAGCAGTAGATACAGCTTCAGCCCAAAAATGAGAA
GGCGCAAAAGAGGAAATGAGAAGAGTTCGTGCAGTTTCAATGATATGACGATGCTTACGC
TCAGCAATACCATTTTGAGCATGAGCACCAGGACAAGAGAGCTGAGGCAAGGTTCCTTCA
GAAGAAAGAAGCTGACGGAAAGCATTAGAAAGATACTCTCCCCCAGAATTGGAACCATTT
GAACAAAAGACTTGTAAATGGATAACAATTGAGACCGATGCTTCATGAAATAAATCCAGG
TGTAGTGAGTATGAATATGACATAATACTTGTGGCCACCTTTGGAGGCAAAAGGAGCGGG
TCCCCATAGATCAGAATGTACAAGAGCAAAAGGTTGAGTAGTTTTGGAGTCACTAGAGGG
ATAAGGAAGTTGAATCTGTTTCCCTAGTTTACAACCAGTACATTCAAAAGAGGGATCAAT
TGATACATGACCAAGAACACCTTGCTTGACTAAGGTAGACAGACGTGAGCCACACAAATG
ACCTAAGCGATGATGCCATTGAGGGAAAGCGGCCGCAATAGAAGCTGATGATGATGATGC
AAAAGAAGGTGATGGCGGCAACCGAAGATGATCAAGGATGTAGAGACCTGATGAGCTTTT
ATGGCAACGGCCAGTACCAAGAAGTGCTCGGGTTTGCCGATCCTGAATAAAACAAGAGGT
GGTATCAAATCCAATAACACAATTCATATCAGCTAGTTGGCCAACAGAAATAAGATTCAT
GGAAAGTTTTGGCACAAGAGAAACATCAGAAGCATCAAAATCAGAAGTGACAAGATTTCC
CAGATGAGTAACTGTGCAAAAGTTACCATCAGCGGTCTGAACAGAACGAGAACGAGTATC
AGCGATTGGCTGACAAGAATCCAAATGAGAGGAATCGGAAGTTATATGAAAAGAAGCTCC
GGAATCCAACACCCAAAAACTAGTACCTGGGTGTGATGTGGAGGACAAGGAGCTCGCTGA
CATGTATGCACTGACTGGAGCAGAGGTGGTGCTGCTAGATTGCTGTTGGAACTGAGGTGC
TGAGTGAAGTTGGAGCTCAGATGCTACTGCTTGCTGGAACTGAGGTGCTGTTGCTTGGAA
CTGTGGTGCAGCTACTGCTTGGGTGCTAGAAGCTGCAAGTAGCCCCTGGCATGAAGCAGC
ACACTTTGCTCGCATTTCAGCCAAGAGGTGAGGATACTTCTTGAAACACCGTTCATCTGG
ATGATTCGTCCTGCCACAGTGGATGCAAGGAGTCTTTGAGAGGTGGCTGGTGCTGCAACC
GAAACAGACAGGTACGGTGCAGCTAGCACTGAATGCTGAGACACTGGTGCAGTAAGAGTT
TTAAGGCGCGTCTCAGCCATGAGAGCAGATAGTGCTTCAGACAATGTAGGAAGAGTAGGT
CTCCCCAAAAGCTGAACACGAATGGGTTCAAACTCAGACCGCAGACCCATCACAATGTCA
AACATAGTATTCTGCTGATCATACTTGTCTGTCAGTCCAAGATGGGACACAATCCTTGCA
TAAGGGAGAAGGCTTGGGAACCATTGAATCAAGCTGGCATGATATCTTAGTGAAGGCACT
GTAATACTCCTCAACCGACATGTCCTGCTGTTGGAGATGATGAAGGTTCTGGCGAAGTGA
ATAGCGAAGGGCCGAGCTGCTTTGTTGATAGTGACCTTTCAGGTAGTCCCACATCTCTTT
TGCAGTATTGTGATCCTCAAGACAGGAGCGAATGCTCAGATCCATACTCATGCAGATAGT
TGCCATTACCCGATCATCAAGGTTCCAAGCTTTGACCTCTCTATCATTAGTGGCTGGTGG
TGGGGCATCATTGAGATGTGAGGCAAGATCAGCAGATCGCAGCAGCATTTTGAGAGAGAA
AGCCCATTCTCTGTAGTTTGATCCATTGAGCTTCACATCCATGACAGGAGCACCAAATGA
AATGGGTGCAAGAGTGGTAGAAGGAGCAGCAGATGACCCCATGACAGTAAGAAGAGGGAC
GACGCTGATGTTGGAGAGGTGGACGCCACAGCAGCACAAACAGCAGCACGAACTCCCTCT
GTTGCTGGTTAGACGGAGAGGAGAGGAGGGGCGGCGACTGAATCGGAGACGCAGACGTAC
AGGAGATGAGGAGCGGCACCTCAATCGGCGCTGCAGAGAGGGAGGGGCGCTGCCTCGACC
GGCGACGCAGAGGGTGAGGGTGCTGCCTCAATCCGCAACGCAGAGGGGAAGGGGCGCCGT
CTCTACCGGTGACGCAGAGGCCGCGGGAACAGGCGGCGCAACGGAGGGAGAGCCGCAATC
AGGCGACAGGGAGGGTGTGCCGCAGGATCCTTTCAGCAGCAGGCTCGCCGGCGAAGAGAA
GCTTGCCGGCGGAGAGAGGCTGCAAGCGGTGGCGGTGTTGGGGAGAACCTGGGTCTGTTA
CCATGTTAGAGAAGAAGGGAAGAATAACCAGTCTGCCCTCGTTCCATTCAGTCTAGGGTT
ACAAGTATACAAAGTATGGGCCGAATGGGCCATAAGGCCAACATGGGCCAGAAAGGGATA
AACATAAATCTGTACATATTAACA
>RLCsiAle_Retrofit_1317
TGTTAGATGTACATGTTTTGTCGGTATTTTTCCTTTGGTATTAGAGAGTTTTGTGTATAT
TTCCCCATTCCTATACCTGTATATATTTGGGCCTAGTGCCCCTATTATGAATACAGGTGT
TATTCCTAACATGGTATAGAGCCAAACTAGGATTTAGATTTCTTCTCATCTGCCCTAGGT
GATTGTTTCACCCCGCACGTTGCACGTGCGTGCCTCTACTCACCAGCCCATTGAATCGAT
TTTCCCTTCTCTTTGTTTTGAGCACATCGTCGATTCCTTCTGCCGTTCGTCTCGTCGTCA
CCCAGCTCGCCCGTCTCGGCCTTCCGCCTCGTCATCACCCCGGCACCGCGCCTGTGGCTC
ATCGTCTCCGCTCATCCAGCCACCCGCCGGATCTCCCACCCGCCCGCACCGAAGTCCGCT
GGCCCGCCGCTGCCCGTGCGCGCCGCCGCCCGCCAGCCTGTCCGCTCATCGCCACCGCTG
GCCCCGCTGCCCGCTCATCGCCACCGGCCCGCCCGATTCTGCAGAATCGGCCCTGCCGAG
GACTCGCTCGTACTGTTGGAGGTTGGAGAACTCACTCGTGCGTTCGCTCTGGTTGCCTAG
TCCTCACGTGAAGAGATAAGGCTTCTGTAAAAAAAAAGAAGGAAAAAGAAAGAAACAAAA
AGAAAAAAAACCGCTTGCACCGCTGTTTCTCTGCGCTCTCACCGTCGCCCGCCGCGGCTC
TACTTGCGCTCTCGCCGTCGCCATGGCTCCTTCGGCTCCTTCGTATGGTGGTGTCCCAGT
GTTACGTTGTCCGGTGTTGTTCAATGGCAACAATTATCGAGATTGGATTCCTCGTCTACG
CATTCATATGCGTGGTCTTTGTCTTTGGGAGTTTCTGACTGGCGAGTTGCCTTGTCCACC
TCGTCCCACTGCTCCTATATACCCGGTGATTCCTGAGAAGCCTGTGATTCCAGAGAAGTC
TACGGCTGAAGAGATGGATCAGTTGCTTGCTGCTTATGATGCGGATGTGGCAAAGCTGCT
TGCTGATTATGATGATGGTTTTGCATCGTATGAGTCTCAGTTTACTGCATACATGACATG
GGTTGATGAGGATACTCGAGCTGCTTATATTCTTGTTGCTAGCATGGACGACGGGGTTTC
GGCTGATATTGTTGAGCTTGATTTTGCACATCTCATGTGGGCCTTTCTTTGTAAGCGCTA
TGAGCCCACTGGTTGGTCTACTTTTCTAGCAACCATTCGTCAGGAGCAGCTTGTTCGACA
TGGTGATGGTACAGTTGATGACTTCTACGCTCAGATTTCTACTATTTGGTGCTAGATTGA
CACTCTTGGTCCTCAGTTGTCACCTAGCACTTGTCAGTCCTGCCTAGGTCAGCAGCATAC
CCTTGAGCTTCGCCGCACCTATTACTTCTTGACACGTCTTCGGGATGAGTTTGAGCCACT
TTGTGCACAGTTGCTTGCTCGACATCCTTGTTTCTCTCTAATGGAGGCTCTTGCTACTAT
TCATAATGAGGAGACTCACCTTCTTGCTGCTGGATTGTTGCGGTACTCTTCAGTTTTGGC
CACCAACACCTCCACTCGACCTGCTGTTCCTCCCCCTATGGTGCCTTCTTTTGAGAATCG
AGGGGGTGGAGATCTTAAATGTGACTGGTGTGGCAAGGATAACTATGTGGAGCCATATTG
TTACATGAAGAAGAAGGCTGAATTTCGTGAGGGTCAGTCTCGCTGAGGTGGTCATTCTTC
ACAGGGTACTAGTGGTACTGGTGGCTCTAGTTCTGGAGGTCCTTAGAGGAGTTCTGCTTG
TTCTGAGACATAAGAGATCATCAGGTTGCTCAGTTACCTTGTCTCCTCTACGCCACCAGG
AGCTGCGGGTTTTGTGACTCAGCCTTCTGCACCTACAGGTTCTGCTGCTGCTTCTCAGTC
TTCCACTATGGGACCACCTTTCACGTCTACTCCAGGTATTTGTTCATGGATTCTTGATTC
TAGTGCTTCGTTTCATATGACTCCTTATTGTACCTGTCTTTCTTCCATACGTTCTCCATC
TATTTCTCCCACTGTTCATACAACTGATGGTTCTTCTCTTCCTGTTGTAGGACATGGCAC
TCTCCTATCTCACTCTTTTCATGTCCCTGATGTTTCTTATGTTCCCGATCTAACCATGCA
GCTCATGTTCGCTGGCTAGCCCACTGATCATGACTGTCATGTTATTCTTGATCCTAATTT
TTGTTATGTTCAGGATCGTCGCACGGGTCAGCTGGTTGGTACTGGCCCTTGTCGTCGTGA
TTCCCAGCGTCTTTGGGAGCTTGACTAGCTTCGTCTTCCTTCTGCTGCGCCCATCAGTCT
AGTTGGCTCCGCTTTGGCTGTTTCGTCGACCTCGTCGTTTGATCAGTGGCATCATCGCTT
GGGTCATCTATGTGGCTCTCGTCTGTCTAGTTTGATTTGTCGTGGTCTTTTAGGATCGGT
TTCAGGTCATGAGTCTTTAGCTCAGATCAGGGTTGTAGGTTGGCAAGCAGATTCAGCTTC
CCTATCATTCTAGTGAGTCTGTGTCATAGCATCGTTTTGATCTGGTTCATTCGGATGTCT
GGGGCCCTTCTCCCTTTATCTCTAAAGGGGGCCATCGACACTATATTATATTCATAGATG
ATGTTTCTCGTCATACATGGATTTATTTTATGAAACATCGTAGTGAGGACTTTTACTGCT
ATGAACCTCACTCATTTTGACACCTCTATTCGTGTTTTTCGTGCTAATTCTGCAGACGAG
TATCTTTCTGTAGCTCTTAGTCAGGTTCTCTCTGAGCAAGGCACTCTTGCTCAGTTTTCT
TGTCCTGGCGCCCATGCTCAGAATGGTGTGGCTAAGCGCAAGCATCGTCATCTTCTTGAG
ACTGCTCGTGCTCTTATGCTCGCTTCTTCTGTTCCGCCTCATTTTTAGGCTGAGGCTGTG
TCTACAGCCACTTATTTGACTAACATTCAACCTTCTTCTGCTCTTCAAGATGTGATTCCT
TTTGAGCATCTTACGAACAAGACGTCTGACTATTCCAGTCTTAGTCTCTTTGGCTGTGTG
TGCTATGTGCTTCTTGCACCACGTGAGCGCGCGAAGCTGACTGCTCAGTCTGCTGAGTGT
GTTTTTCTCAACTATAGTTCTGAGCATAAGGGATATCATTGTGGGGATCTGGTTCATCGT
AGGATGAGGATTTCTCGAGATGTTGTATTTGATGAATCTCGTCCTTTTTATCCTCATCCT
TCTGGTGTTTCCCCTGCATCTTTGGTTGATCCACTATCGTTCTTGATATTACCTGATACT
TCTATTACTATCACCTTTATCACAGCGGGTATCTCCTCCAGTGGCTCCTCCTGTAGTTTC
CTCACCTGTCCATCGTGCTGATGTGTTCTCTTCGAGTGTCCTACTGTGGCTGTTGATTTT
TCTGTGAAGCCACCAGTGACACATTTCTATACTCATCGTGTTCGGACTTCTTCTGATGTG
CCATCTTCTTCTGATGTGCCATCTTCGTCTGATACACCATCTTCTCCTATTGAGGCCTCT
CTTTCAGCGGATTCCTCTCCTGAGCAGCTTCTTCGTCGTAGTCATCGTCTTCGTAGACGT
CCTGATTATTATTCTCCTTCTGCTTATGCTGCTACTGTTTTTTTGGAGCCGGCATCTTAT
CGTGATGCTCTTCCTCATCAGGAATGGCAGCACGCTATGGATGAGGAGATTGCAGCTCTC
TAGCGCATACACGTGGGATCTTGTTCCTCGTCCTACACATGCGCGCTCTATTACATGTAA
GTGGGTTTATAAGGTGAAGATCCGCTCTAATGGTTCTCTTGAATGCTATAAGGCTCATCA
TGTTGCTCGTGGTTTTCAGCAGGAGCATGGTCGAGACTATGACGAGACTTTTGCCCCTAT
TGCTCACATGACCACTGTTCGCACTCTTGTTGTTGTGGCCTCTGTTCGTGAGTGGTCCAT
CTCTCAGCTTGATGTCAAGAATGCCTTTCTTAATGGTGAGCTGCGTGAGGAGGTCTATAT
GCAGCCGCTGCCTGGGTATTCTGTTCCTGAGGGTATGGTTTTTCGTCTTCGTCGCTCACT
TTATGGCCTCAGATAGGCTCCTCGTGCTTGGTTTCAGCGTTTTGTCTCTGTGGTTACTGC
TGCTGGTTTTTCTGCTAGTGCTCATGATTTTGCACTTTTTGTCCATACTTCACTACGTGG
TCAGACTCTTCTCCTTCTTTATGTCGATGATATGATCATCACTGGAGATGATCCTCAGTA
TATCGCCTTTGTCAAGGCCCGTCTCAGTGAGCAGTTTCTTATGTCTGATCTTGATCCTCT
TCATTTCTTCCTTGGGATTGAGGTTTCTTCCACATCTGAGGGCTTCTATCTGTCTCAAGA
AAAGTATATTCAGGATCTTCTTGATTGTGCTTCTCTTACTGATCATTGGACTGTTGAGAC
TCCCATGGAACTTAATGTTCATCTTCGAGCCACTAATGGTGAGCCTCTTGAGGATCCCAC
TCGTTATCGTCATATTGTTGGGAGTCTTGTTTATCTTAGAGTTACTCGTCCTGATATCTC
CTATGCTGTGTATATCCTGAGTCAGTTTGTTTCAGCTCTCACTCATCTTCATTATAGTCA
TCGTCTTCGTGTCTTACGTTACCTTCGTGGTACTCTTTCACGCCGTCTATTCTTTCCACG
CTCTAGCTCCTTACATCTCCAGGCATATTGTGATGCTACCTAAGCTAGTGATCCCTCTGA
TCGTCGATCTCTTTCTGCCTATTGTGTTTTTCTTAATGGTTCCCTTATTGCTTGTAAGAC
TAAAAAGCAGGTAGCAGTTTCTCGTTCGAGTGCTGAGGCTGAGTTACGTGCTATGACGCT
TGTGACGGCAAAGGTCACTTGGTTACGATGGTTGCTTGAGGATTTTGGTGTTTCAAATTC
TGTGTCGACTCCTCTTTTGTCTGACAGTATAGGTGCGATCAGTATTGCCCATGATCCGGT
GAAGCATGATTTTACTAAGCATATTGGTGTGGATATTTCTTATACACGATCACATGTTCA
AGATGGGGTTATTGCTCTTCAGTATGTGCCTTCGGAGTTGCAGTTGGCTGATTTCTTTAC
AAAGTCACAGACCCGGGTTCAACACAGATTCTCTCTCCAAACTCAATGTTCACCTTGAGT
TTGAGGGGGTGTTAGATGTATATGTACTGTTGGTATTTTCCCTTTTGTATTAAAGGGTTT
TGTGTATATTTCCCCCTTCATGTACCTATGTATATTTGGGCCTAGTGCCCCTATTCTAAA
TACAAGTGCTATTTCTAACA
>RLCsiAle_Retrofit_1320
TGTTAACAATAGACATCTCTTCCTATTCATAGAAGGAGTCCTGATTCTCCTGGAGCTGTG
TCTCTGTGATTTCCGTAGGGGTTGTTAAACTCGGATGTAATCTCCTCAATGTATCCTGCC
TATATATATGAGAGAATACGACCCTAGCAGGTCATGCAATGCCAATTACATTGACATGGT
AACAGAGCCACGAAATTTTTTCTGAAGATGTCGTTTACTTCATCTTCTTCCTCCTCCACC
ACCTCCGGCACCATATCCAGCTCCTTCTCATCTACAACCTTTGCTCCTATTCCTCTCCAC
CATGCGGTCACTATCCGCCTAACCAAAACCAATTATTCCCTATGGCGTGCCCAGCTTCTT
CCGTATCTACAGAGTACAAAGCTCATGGGCCTTATCGATGGAACGCTCGCCGCACCGCCA
CAGCTTATCCCATCGTCGACTTCTGCGGGCGCCGAGCTAGTATCAAATCCGGCGTATGAC
CGGTGGTACGATCTAGACCAACAGGTCCTCAGCAGCCTCCTCTCGTCGATGACTGAGGAA
GTTCTCGAAGATGTGGCTTCCGCCCTGTCTGCAAAGGAGGCATGGGACATTCTACAACGC
ATGTTCTCCTCCACCACGCGAGCTCGCTCAGTTCAGATCCGGGTCGATCTCGCCACCGCC
AAGAAACGAGATCTTTTTGCTGCTGACTACTTCCGCAAAATCAAGGGCCTTGCCTCTGAG
TTAGCTGCAGCTGGTGCCCCCCTGCGCCCTGACGAAATTATTGCATATCTCCTAGCTGGT
CTTGGTCCGGATTATGATCCGTTTGTTACGTCTATGACCACCAAATCTGAGCCACTTACT
ATTGATGATGTTTACTCCTATCTCTTGGCGTATGAGGCGCGTCAACTCCATCATCAGGCT
GAGATGCGTCTCAATGTTGGCTCCTCGGCAAATTTCGCTGGACGCGGTGGCCCGTCCTCG
TACCGTGGTCGTGGCGGTCCGCATACAGGCAGGAGTCCTGGCCGTGGTGGTGCCCATCCC
GGCCGTCTGCGAAGTCCTACTCAACCACCTGCTGGTAATCGCTCTGCTCGCCCTTCGTGC
CAAATCTGTGGTCGTAAGGGTCATACGGCCGTCAAGTGTCGGCTCGCATGGATGAATCAT
ATCAGGAGGAACAACCATATGCTGCCGTCGCCACTGCCTCCTACAAAGTTGATCCAAATT
GGTACACTGATACAGGAGCTACGGATCACATCACTAGTGATTTAGATCGTCTTGCACTTC
GTGAACAATATCATGGTGGGGAAACAGTCCAAGTAGGCAACGGAGCAGGTTTGCACATTA
TGCATTTCGGTTCTTGTTCTATTAATACTGCTACTCGCCCTCTTGCTCTAAATAATGTTC
TTCATGTACCTGAAATATCAAAACACCTTTTGTCAGTTCATAAACTTTCTCGTGACAATA
ACATATTCTTTGAATTTCATCCTTCCTATTTTCTTATCAAGGATCGAGCAACGAAACAAC
TCCTCCTGGAAGGAAGATGTGAGTCAGGTCTTTATCCCATTAAGCCCTCCGATGTTGAGT
CCTTCAAACAGGCCCTAGTCAGTGTCACGGCGTTCCCAAATCAGTGGCATGCTCGGTTTG
GCCATCCTTCTATCCAAGTTGTCAGGTCGATTTTGAGTCTTCATAGTTTGCCGTATGTTA
AGGAGTCTTCTTCCTCAGTTTGTAATGCTTGTCAATTGGCCAAGAGTCACCAACTCCCTT
ATAATAATGCCATTCATCGCTCTACTTCACCTCTCGAACTTGTCTTTTCCGATGTTTGGG
GCCCTGCTCCAACATCTGTTGGTGGTTACAAATATTACATCAGCTTTATTGATGACTTTA
GCAAGTTTACTTGGATATATTTAATGCACGATCGAACTGAGGTACAACGCATTTTCTTGC
AATTTCAGACTCATGCCGAACGCCTCCTTGACACAAAGATTAAGTTTGTTCAATCTGATT
GGGGTGGGGAGTACCAGAAACTTCATACTCAATTTTTCCGTACTCTTGGGATTGCTCATC
ATGTTTCTTGCCCTCACACCCATCAACAAAACGGCTCGGCCGAACGAAAGCATCGCCATA
TAGTTGAAACTGGGCTTGCACTCTTAGCTCATGCATCTATGCCACTCAAATTTTGGGACG
AAGCCTTCCTCACAGCTACTTATCTCATTAATAGGCTCCCTACTCGAGTCATTGATAATT
TGTGCCCTCTAGAACGCCTTCTAAAAGCTCCACCCAATTACACCATGCTTCGCATTTTTG
GGTGTGCTTGCTGGCCGCATCTTAGACCCTACAACAAACATAAACTAGCCTTTCGATCCA
AAGCTTGTGTCTTTCTAGGCTATAGTGCTCTTCATAAGGGATATAAATGCCTTGACATGG
ACTCTGGTCGCGTCTACATTTCTCGCGACGTTATATTTGATGAATCAATTTTTCCTTTCT
CCAACATTGCGCCCTCCCACCAAACCTCATCTGTTAATCCGGCTAGTGGCAGTGTTAATT
TGAACATTAACCCAATGTACACTTTGCTTCCTGGTAATTCTATGGTTGCAGCAGTAGCAG
ATCCTACGCCCCTGGCACCTGAATCTTCACCAGGATCGGCTCCTGTTCTTGATGCTCCTG
CACAGACAGTGGCTGCAGCAGGGTCTCCATCTGCCAGCACACATGGTGCGTTGTCACCAA
CGGCTGCGTCGTCGCTATCTCCTGCACCGCCTTCTCCCTCGACAACAGTGCCTCTACCAG
CCTCGCCTGGGCAACCTGAGACGACAACTCCACAAGGCGCACCACATGTTCCTGCCCATC
AGTATGGAACCCGATTGCAGAACCATATTCGACGTCCAAAAATTCGTACTGATGGGACGG
TTACATACTCTGTTGTGCGGACATCCGATGATGAACCTGTTTCTCACATCACTGCCATGA
AACATCCCCTTTGGCGATCCGCGATGAATGATGAATTTCAAGCGCTTGTCAAGAACAAGA
CGTGGCACCTTGTCCCTCCACATGCCGGCCTCAATGTTATCAACTGCAAGTGGATTTTTA
AACTTAAACGTAAAGCGGATGGTTCTATTGATCGATACAAAGCACGGTTGGTTGCCAAGG
GTTTCAAGCAACAATATGGTATTGATTATGATGATACCTTCAGTCCTGTGGTCAAACCTA
CGACCATCCGAGTGTTGCTATCTCTTGCAGTGTCTCATGGCTGGTCGCTCAGGCAAATTG
ACATCCAAAATGCATTTTTGCATGGCTACCTTCACGAGGATGTCTATATGAAACAACCAC
TTGGATTTGAGGATTCAACTCATCCTAACTATATTTGCAAATTGGACAAATCTCTCTATG
GTCTCAAACAGGCTCCACGTGCCTGGTTTTCTCGTCTCAGTAGCACCCTTTTGCAATTGG
GGTTTCATGCTTCAAAGGCTGATGTTTCTCTCTTCATCTTCAACAGAGGTGGCATTCAGA
TGTATATTCTCATCTACGTTGATGATATTATCATTGTAAGCTCCTCAACAGTGGCTACAG
ATCGCCTATTGACTCAACTTCAAGCTGACTTTGCGGTAAAAGATCTTGGCAGTCTTGGTT
ATTTTCTTGGCATTGAGGTACATCGTACTTCTCCTGGCCTTATCTTGACACAACGTAAAT
ATATACAAGATCTCCTGAAGCGCACGAACATGGTCTTCTCGAATGGTGTTCCAACACCGA
TGCTTCCGAGTGATAAATTGTTGCTCAAAATTGGTGATCCTCTCTCAGCTGAAGACACAA
CACGGTATCGCAGCGTTGTTGGGGCTCTCCAATACTTGTCATTGACTCGACCAGACATTT
CATTTTGTGTCAACCGTGTGTGCCAATTTCTTTCTGCACCCACAACTGCTCATTGGGCTG
CCGTCAAATGCATTCTACGTTACCTTCATGCTACCATTGACCTTGGATTGTGCATCACTA
AATCCGGCTCATCATTACTAAATGCGTTCTCGGATGCTGATTGGGCCGGCAATCTGGATG
ACCGGCGCAGTACAGGTGGTTATGCCATTTTTCTTGGCCCAAATCTCGTATCATAGAGCT
CTCGCAAACAACCGACTGTCTCTCGCTCGAGCACTAAGGCAGAGTATAAAGCTGTTGCCA
ATGCCACTGCTGAACTCATATAGGTCGAAGTACTGTTGCGCGAGCTTGGGATTTCACAAC
CTCGGCCTCCTAGTCTCTGGTGTGACAATATTGGTGCCACCTACCTGTCGGCTAATCCCA
TATTCCATCGCCAGACTAAACATGTGGAAGTTGACTATCACTTTGTTCGCGAACGTGTTG
CCTCCCGTCAACTTGAAGTGCGCTTTATCAGCTCCAAAGATCAGATAGCTGACATCATGA
CAAAGCCGTTGCCTTCAACTGCGTTTACTCAAATACGTCACAATCTGAACTTAGTGTCAC
ACCGTCCAGATTGAGGGGGGGTGTTAACGATAGACATCTCTTCCTATTCATAGAAGGAGT
CCTGATTCTCCTGGAGCTGTGTCTCTGTGATTTCCGTAGGGGTTGTTAAACTCGGATGTA
ATCTCCTCAATGTATCCTGCCTATATATACGAGAGAATACGACCCTAGCAGGTCAGGCAA
TGCCAATTACATTGACA
>RLCsiAle_Retrofit_1322
TGTGAAAGTTCAGAGGAGCGGAGGAGAACACCGACGCCCTATCTGGGTCGTGCGATGATT
ACGTGTTGATTAGATGCAGAATAGCCCCGCATGTAGCAGTTACATATAGGCGTTACAACT
TGAGGGCTAAGCCAAGAGATCTTTTCTAAATATAAACCTTCTATACGTAGATGATCTATT
CCTGTACATAGACAATCTATATCTCTTGGCTTTAGCACAATATGGTAAGGTAAATACGCA
TGCATCTAACCTTTCTATCTAACAGCCTCCCTCAATCTTAACCGCTCTAGGTTCAGATTG
ACTTTGAAATTTTCTAACAGCCGAACAGACAAGGCCTTTGTAAAGCCATCTGCAATTTGA
TCTCCTGATGAAACAAATTCAATCTCTAGTAATTTTCGAGCAACTCTTTCTCTGACAAAA
TGATAGTCAACTTCAATATGTTTTGTTCTGGCATGGAAAACAGGATTAGCAGACAAGTAC
TTTGCACCAATATTATCACACCAAAGTCTTGCTGCCTTTGGACTAGGAATACCCAATTCA
CGCAGTAAAGTTTGTATCCACATAACTTCTGCAGTAGCATTAGCAATTGCTTTATATTCT
GATTCTGTACTAGATCTTGAAACAGTAGCCTGTTTTCTTGCACTCCATGATACAAGATTA
GAACCCAAGAACACAGCAAACCCTCCTGTAGACCTTCTGTCATCAACACTGCCAGCCCAG
TCTGCATCTGAAAATGCACTCACCAAAGTCGAAGGAGACTTCTGTATTTTCAAGCCCAAT
TCTGTACATTGCTTCAAGTACCGTAATATTCTTTTAACTGCTGCCCAATGTACTGTGGTA
GGTGCATGAAGAAATTGACAGACTTTATTAACAGAAAAGGCTATATCAGGTCTAGTGAGG
GTTAGATATTGAAGAGCACCAACAATGCTTCTATACCGTGATGTATCATCCGGTCCCAAC
AATGATCCTTCATGTAATGATAATTTTTCACTAGTGGATAATGGAGTATTAACAGGCTTG
CAATCTGACATACCAACTCTTTTTAGAAGATCAGAAGCATATTTTCTTTGAGTGAGAACA
ATGCCATCTCGCACCTTGGCAACTTCTATACCGAGAAAATAATGCAGATCTCCCAGATCC
GTTAGAGCAAATTCCCCCTGCAAATCTTGAAGTAACACTGTGGTAGCATGTGGTGTAGAG
CTGGCTATAATAATATCATCAACATAAACAAGGAGATACATGCTAACATCATTCTTGCGA
TAAAAGAACAAAGAGGTATCAGCCTTTGAAGATTGAAAACCGAGTGATATCAATTTAGCA
CTTAGTCTAGAGTACCATGCTCTGGGCGCCTGTTTCAGACCATATAAGGCTTTATCTAGG
CGACAAACAAAGTTTGGTCTTGAAGGATCTTCAAAACCAGGTGGCTGTTGCATATATACC
TCTTCTTCAAGATTGCCATGGAGAAAAGCATTTTGTACGTCAAGTTGTCTGAGAGTCCAT
CCTCGAGAAACAGCAAGAGATAGAATAATACGAATAGTAGCAGCTTTAACAACAGGACTG
AAAGTTTCCTCATAATCTATTCCATATCTCTGCTTAAAACCCTTTGCTACCAATCGAGCT
TTATATCTATCCAAGCTACCATCAGATTTTCTCTTTATTCTGTATACCCATTTGCAACCA
ATAATATTTCTACCCTTTTGAGGTGGAACAAGGTGCCAAGTTTTATTCTTCATTAAGGCA
TTGTACTCAAGATCCATTGCATTTTTCCAATTACTATCAGCTAGAGCCTCGTCAGTACTA
CTAGGTTCCCCTGTAGTTGTCAAAAATCCATACCTGACAGTACCATCTGTGTATATTTTC
TCCTTGCGTATGCCACTTTGAAGTCTGGTTACAGGTCGGGTTGCAGCTGGAGGTGCCTCT
GTTGCCGCAGCAGCAGTCTGGCCTGCCTGGCCCGGCGAATCTCCCGCGCGCGGGGAAGAA
GACGTGGCCGCGCCTGGCTGGTGCGGCGCGGTGTCCGAAGACGTGGCCGCGCCTGGCTGG
TGCGGCGCGGTGTCTGGATCAGGCGCCGTCGCGAGAGGAGAAACCGGAGATAGCGTGGCG
TCCGGCGGTTGGCCAATGGACGCACCCGAACCAGACTCCGATCCCGAGCCCGCATGCGAA
TTGCCTCCGGAGTTTGCATCACCGGTTCCTTCCGAATTGTCACCAGCGTCTCCCTGATTC
TCATCATGCAACTCAGAGGAAACATTAGAAGAATTAGATGAACCATTAGCACACTGATCT
ACTGCATGTTCGCCCCCTACATACGGATAAACAAGATCAGAAGGAAGACATAAGATCTCG
GAGCGAAGACGGGCACCGGCATTGGGATGCAGCTCAGTGAAGGGAAAAATATTTTCATCA
AATATCACATCCCTGGAGATGTAAACACGGCCAGTGGAGACATCAAGGCACTTGTAGCCT
TTGTGCAAGGTGCTATAACCAAGAAAGACACATCTTTTGGATCGAAATTCTAGTTTGTGC
TTATTATAGGGATGAAGATGAGGCCAACAAGCACATCCAAAAACTCTCATCGAGGAGTAA
TCTGGTTTTTGATTAAAGAGACGCTCTAGAGGCGTAGCATGACCAATCGTTTTGCTGGGT
ACACGATTGATGAGATAAACTGCTGTTTGGAAGGCTTCATCCCAAAATTTTAGGGGCATA
GCCGCATGAGATAAAAGAGAGAGACCGACTTCAACTATGTGACGGTGTTTTCTCTCAGCT
GACCCATTTTGCTGATGAGTGTGTGGGCATGAAACAAGATGAACGATGCCAGCTTTATTA
AAAAAGGAATTAAGTGTCTGATATTCGCCTCCCCAGTCAGTTTGCATGGCAAGAATCTTA
CGATCAAACAAGCGTTCAACAAGAGTTTGAAACTCTTGAAATTTTTGAAATACTTCAGAC
TTGTGCTTAAGAAAGTAAATCCAGGTGAACTTGCTAAAATCATCAATGAAACTAACATAA
TATCGTTTTCGACCAACTGATTCTGGTGCATGACCCCAGACATCAGAGAACACAAGTTCT
AAAGGAGACTTGGAAATACTAGAAGACTTGGGATAGGGCAACTGATGGCTCTTCCCTTGC
TGACAAGCATCACAAACTGACTGACTCAACGACTCATCGATATATGGGAGACTATTATTA
CTGACAACTTGCTTAACAATTAACGAAGATGGATGACCCAGCCTACTGTGCCATCGAGAC
AGGGGCAATCTGTTGGAGTTGTAGGCTTGCTTTATTGTTGGTGCAGGTAAAGGATAGAGA
CCCCTGTGACACCTTCCTCTAAGGAGTATATTCTTCGTTTCCTGATCCTTAATCAGAAAG
AAATCAGGGTGAAATTCTATAAAGATAGAGTTGTCAGCGGTAAGACGATGAACTGAAACA
AGATTTTTCTTGGCTTGTGGAACATAAAGAACATCATTTAATTGTATGTTACGAGTGGGG
GTACGAACTGTAGTACGACCAATGTGACTAATGTTCATACCTGTTCCACTAGCTGTGTGG
ATCTGATCACCACCATGATACTTTTTCTTGAGAGACAGCTGCTCGAGATTGCTTGTCATA
TGATCCGTAGCACCGGTATCAGTGTACCAGTTGGTGTCCACGCCATACGAGTTTGTAGCT
GCTGCAACAAGACGCTGATCTGGCACAAAGTTCTCATCGAACCTGTGCCAGCATTCAGCG
GCTGAGTGATTCATCTTGAAGCACACCTGGCACCTGTTGTCATCTGAATCAGGCGCACCA
CCAGATGTCCCGCGACTATTGTTGTTGTAGAAGCCGCGGGAGTTGTTGTTGTTGTGGGAG
CCACGACCTCCTGCAGGAGGCTCGCGACTGGACCTGCCGCGGCTAGACTGCGCGCCCCCA
CGCGAGGGGCCTCTCCCACGCGCGTGATTCTTCCCGCGCCACGAGCCACGACCACGAGAT
GCCGAGTTTGCCGATCCAGACCCAGGGCTGCCTCCATAGATCAAGTCCATTCTAGTTTCA
AAATTGAGAAGTTGTGAATAAAGCTCACCAACGGAGATGGGTTCCACTCTAGCGCATAGA
GCAGAGACGATGGGCGAGAAATCTTCGCCCAAGCCGGTGATGATGTACTCCACCAGTTCT
TCATCTTCTAGGGGCCGTCCTGCAGCCGCCATGTCGTCGCCAAGAGCCTTCATCTTGGCA
AAGTACTCGGCAACGGACGAATTTTCCTTCTTGGTCGTTGCCAGAGCAATCCGCATGTTA
ACGGATCGCGCTCGCGTCTGTGACGCGAACATGTCTTCAATGATCTTCCAGGCGTCCGCC
GCGGTGGCGCTGGTGGCCACTTGTGTGAGGACATCCTTGGTGACCGATGCGAGGAGGTAG
CTAAGGACCTGTTGATCCGTGGCCTCCCAGTCTTCGCGCGCTGGATTGGGAACCCTCACT
TCCTTCCCATCAGCGCCCTTCTGCACAAGCTCCGCCGCAGGTATAGGGGTGGCACCCGTG
AGGTACCCCTGAAGACGAGCACCACGGATCGCAGCACGCACCTGTGCCTTCCACAGGGCG
TGATTGTTCTTGCTAAGCTTTTCCGTGACAGGCTGGGCGAGGAGAGGATTGGAGGAAGCA
GATGATGACGCCATTGTAGTTGCGAAGAGGAGATGCAATCTACTCAAAAGCAATGGCTCT
GATTACCATGTGAAAGTTCAGAGGAGCGGAGGAGAACACCGACGCCCTATCTGGGTCGTG
CGATGATTACGTGTTGATTAGATGCAGAATAGCCCCGCATGTAGCAGTTACATATAGGCG
TTACAACTTGAGGGCTAAGCCAAGAGATCTTTTCTAAATATAAACCTTCTATACGTAGAT
GATCTATTCCTGTACATAGACAATCTATATCTCTTGGCTTTAGCACAATATGGTAAGGTA
AATACGCATGCATCTAACCTTTCTATCTAACA
>RLCsiAle_Retrofit_1339
TGTGAGGAATTGCACTTGTATTCAGTATGGGGACTCTAGGCCCAAATATATACATGTACA
GGTATTAGGAAATATGCACAGAACCCCTTATACAATGGGAAAAATACAAGAATACATATA
CATCTAACACCCCCCTCAAACTCAAAGTGATCCAGAACACTGAGTTTGGAGAGATAGAAC
TTGTGCTGAACTCTTGTCTATGCCTTAGTGAAGAAGTCTGCCAACTGAAACTCTGCAGGC
ACATGCTGAAGAGTAATAACATCATCCTGTACCTGGGCTCGTGTGTAAGAAGCATCAACA
CCAATGTGCTTGGTAAGCTCATGCTTCACCGGATCACGAGCAATATTAATAGCTCCGGTA
CTGTCACACAAAAGAGAAGTCGGCATAGAAACAGAAACACCAAAATCCTCAAGAAGCCAT
CGTAGCCAAGTAACCTCTGCTGTCACAAGAGCCATAGCCCGTAACTCAGCCTCTGCACTC
AAACGAGAAACTGCTGTCTGCTTCTTAGTCTTCCAAGCAACAAGAGAACCACCAAGAAAA
ACACAATAAGCAGAAAGAGATCGACAATTGGAGGAATCACTAGCCCAAGTGGCATCAGAA
TAAGCCTGAGCTGTAAGGAGCTAGAGCGAGGAAAGAACAGACGGCAAGATATAGTTCCAC
GGAGATATCGCAGAACACGAAGAAGATGACTATAATGGAGCTGAGTAGGTGCTGCTGAAA
CAAACTGACTAAGAATATTTACGGAATAAGAAATGTCAGGTCGAGTGACACCAAGGTAGA
CAAGGCTCCCAACAATGTGGTGATAACAAGTGGGATCTGAAAGAGGCTCACCATCAGTAG
CACGAAGATGAATGTTAAGTTCCATGGGAGTCTCAACTATGTGATGATCAGTAAGAGAAG
TACGATCAAGAAGATCCTGAATGTACTTTTCTTGGGATAGGTAGATGCCCTCGGGTGAGG
AGAAACCTCAATCCTAAGAAAATAACCTAGGGGACCTAGATCGGACATAAGAAACTACTT
GTCGAGACGTGCCTTCACAAAGGCAATATACTAGGAGTCATCTCCAGTGATGATCATATC
ATCAACATAAAGGAGAAGAGTTCGACCATGAGAGGAAGTATGAACAAAAAGCGCAGGATC
ATGGGCTCTTGCAGAAAAGCCAGCAGCAGTGACTACAGAAGCAAAGCGCTGGAACCAAGC
ACGGGGAGCTTGCTTGAGGCCATAAAGAGAGCAGCGAAGACGACATACCATACTCTCAGG
AACAGAATAGTCAGGTGGTGGCTTCATATAAACCTCATCACGAAGTTCACCATTAAGAAA
AGCATTCTTCACATCAAGCTGAGATATCGACCACTCACGAACAGAAGCCATAGCAAGAAG
AGTGCGAATAGTAGTCATGTGAGCCACAAGAGCAAATGTCTCATCGTAGTCACGACCACG
CTCCTGCTGAAAACCACGTGCCACAAGACGAGCCTTATAGCGCTCAAGAGAACCATCTGA
ATGGGTCTCAACCTTATAAACCCACTTACATGTGATAGGATGAACAAGTGAGGGAAGAGG
TACAAGATCCCATGTGCTAGTGCGCTCAAGAGTAGCGAGCTCCTTTGCCATCGCGTGCTG
CCATTCCTGATGAGTAATGGCATCACAATAAGAAGTTGGCTCAGCAAGAACAACACCAGC
ATGAGGAAAACCATACCGGTTTGGAGGGTGAACCGAGAGACGATCGCGAAGAGCATATCG
TGGAGAAGACACATCAGAATGTGGCTCATCAGGAGAAGACACATTAGAGGAAGATGGCTA
GGCAGGAGGAGAAGAAACATCATAGGAAGATGGCTGAAGAACCCACCGAGTATGCACATA
GAAATGTGTGACAGGTGGTTTGGTGTCATAAATAGTACCCTTAGGAACCTGTGGAGTGGA
ATCGGAAGAAGAAGGCTCCATAGATGAAGGGGACGCAGAAGAAGGCACTACAAGAGGCTC
ATCAAGAGCCGCAGAAGTAGGCACTAGGCGTGGAAAACGCATAGGGGCAATAGGAGGATC
AGGAAATGTTAGAAAAGAAAGGGGCTCAATGAAAGATGCATGGGAAGCATCAGGAGAAGG
ACGAGAGTAGAAAGGATGAGACTCATCAAAAGTAACATCCCGAGAAATCCTCATCCAACG
GCCAATAGGATCCCAACAACGATATCCCTTATGCTCAGCACTATATCCCAGAAAAACACA
CTCAACAGATTGAGTGGTTAGCTTGGTGTGCTCACGAGGTGTAAGAAGCACATAGCACAC
ACATCCAAAGAGACGAAGGCTAGTATAGTCAGGCGGCTTGCCACAAAGACGCTCATATGG
AATCCCACCCTGAAGAGCAGAAGAAGGCTGAATGTTAATCAAATAAGTAGCTGTAGAAAC
AGCTTCAGCCTAAAAATGCGGAGGAATAGAGGCAATCATCAGAGCACGAGTAGTCTCAAG
CAAATGACGATGCTTGCGCTCCGCAACACCATTCTGAGCATGAGCACCAAGACAAGAGAA
CTGGGCAAGGGTGCCCTGCTTAGAAAGAAATTGACGAAGAGCTCCAGACAAATACTCCCC
AACAGAATCAGCACGAAAAACCTTGATAGCAGTGTCAAACTAAGTAAGGATCATGGTGGC
AAAATTTTTATAGATAGATAAAGCTGATGTTTCATAAAATAGATCCATGTGTGGCAAGAA
AAATTATCTATAAATATGATATAATATCGATGACCCCCTTTCAAAACGAATGGAGCCGGA
CCCCATACATCAGAATGAACAAGATCAAAAGGATGTTTTGACACCGACTCACTAGAATAA
TAAGGAAGCTGTAGCTGTTTTCCTAGTCGACAACCCTGACACTGATCCAAAGATACATCA
CCAGAAACTGACCCTAAAAGACCACGACAAACTAGCGTAGACAAACGTGAGCCACAAAGA
TGTCCTGGACGATGATGCCACTGAGCAAACGATGATGTAGATGATGTAGAAGAAGCGACT
GAGCCCACAAGATTGGCAGAGGCAGCAGAAGGAAGACGAAGCCAGTCAAGCTCCCAAAGA
CGCTGATAATCACGTCGACGAGGGCCAGTACCAACTAGGAGACCCGTGCTGCGATCCTAA
ATACAACAAGAGTCAGAATTAATGATAACACGACAACCATGATTAGTGAGCTGGCCAGCC
GAGATAAGCTGCATGGTTAGTTTGGGAACATGAGAAACAACAACATGAAAAGAGGAAGAC
AAAAGAGTGCCTCGTCCTGCAACAGAGAGAGGCGATCCATCTGCGGTTTGAACAATGATG
GAAGAGATGGAGTACTAATGGAAGAAAGACTGGTATGATCAGGAGTCATATGAAAAGAAG
CACCAAAATCTAGAATCCATGGAAAAGTACCTGAAGAAGAAGACTGAGAAGCAACAACAG
AACCGGGCGGTGCAGAAGCCTGAGTAACAGAACCAACAGCTCCTGCGGGTGTAGAGGCAG
CTAGGCGACGAAGCAACATGAGCGTCTCCTATGTCTCAGAACCAGCAGAACTCCGCTGAG
AACCTCCAGTACCAGAATCACTAGCACCACTAGTACCCTGTGAAGAACGACCACCTTGGT
GAGACTGAGCCTTCTTCCTGTAACAATATGCCTCCACATGGTTATCCCTGCCACACTAGT
CCATTTAAGACCACCACCCCCTCTACTCTTAGAAGAAAGCACTACCGAAGAAGGCGCCAT
AGGTGGAGGAGCGGAGGCCTTGGAAGAAGAACGAGCAGCCAAGACTGAAGAAGACGAAGA
CTGCAACAGGCCAGCACTACAAAGATGTATCTTCTCATTACGAACAACAGCAAGAGCATC
CATCAGAGAAATACAAGGCTCACAAGAAACCAGCTGAGCACGAAGCTGCTCAAACTCATC
ACGAAGACAGGTCAAAAAATCATGGGTGCGCCTAGTCTCCAGAGCAACCTTCTGAGCCTT
ACAAGACTCACAAGTGCTAGGTGATAGTGGAGGACCAATAGAGTCAAGCCGACGCAACAC
TGCAGACATTTGAGCAAAGAACTCCTCAACTGTAGAGTCACCCTGTCGCAATAGTTGTTC
TTGACGTAGAGCAACAATATACGTAGACTGATCGGCGGGCTCATAACGCTGATGAAGAAA
AGCCCACATCTGATGTGCATAATTAAAAGCAACAATATCTATAGAAAGACTCTCCTCCAC
ACTAGCAGAACCAGCACGAGCATCCTCATCCAACCAAGCCTTGGGTGCAACAAACTGAGA
GTGATATGATGCCAGCTCATCCTCGAAATCATCAAGCAGCTTCTTCTGATTGGCCTCAGC
AGCTGTAGCAGGAATAATTGGCCTGACAGAAGGTGTAGGAGGAGCTGCAGGACAGGGTAG
ATCACCCGTAAGAAATTCCATAGACGCAAACCACGCATGTGCAGACGCAGACGAGGAACC
CAGTCGCGATAGTTGGTGCCATTGAAAAGCATCGGACATTGCATAACCTGCACACCACCG
GATGGAGGAACTGAAGAAGATGACATCTCCAAACAACACAGTTGACGGCAAGAGCGCAAA
GGAAGCGGCAATCAACGGCAAGAGCACAAAGGGAAAGCGGCAGGAGCTTTTTTTACTGAC
CTGCGCTACTGGTCCTCAACAGCCAACCGTGTACTGCAGAAACAAAGCAACGCACGAACA
GAAGCAACAGAGAGTACGCAGAACAACAACAATTTTTTTTTCTTTTTTTCTTTTCTTTTC
TTTTTTTAATCAAACAGATCTGCTACTCTAATTCCCCTTTGTATCAGAGAATTGCTATGC
ACGAGCACACAGCTAAGCAGAGAGAGAACAGAGAGATGCAGACTTGACCAAACGAGATGG
GAAGAGAGCAGCCGGACGGTGGGCAAACGGAGGAACCGCATAATTGATTCCATGATGGAT
GAATCAAGCTAGGGCAACGAGCTCCACGGCCGATCGTGCTTCATGGGCGATGGGAAGCTG
CTCGGACCTGCGACCCGCGGGTCGGCGGCGCGAGAGAGCCGGCAACATGCGAACGAGGCG
GAGAGCCGCACCAATCGATGGAGGAGCTGTGGGACAAGGTCGGCAAGGGGCACTGATAGA
AAGAAGCGACGGATGGCGGAAGGAATCGATGATGTGCTCAAAACGAAGAGCAGGGGAAAA
TCGATCCAATGGGCTGGTGATCAGAGGCACGCAAGTGCAACATGCAGGGGGGGGATCACC
TAGGGCAGATGAGAAGAAATCTAAACCCTAGTTTGGCTCTGTACCATATTAGGAATAGCA
CTTGTATTCAATATGGGGGCTCTAAGCCCAAATATATACATATACAAGTATTAGGAACTA
TGCACAAAACCCCTTATACAATGGGGAAAATACAAGAATACATATACACCTAACA
>RLCsiAle_Retrofit_1354
TGTCAAAAACAGAGGGCAGGACTTGCGTGTTGAACGTCGGGGACTTCCGACGATGTTGCG
TGTTAAATCAAGTGGATGAAACAGCCCCATCCGTAGCAGTACATATATGCACCCATGGAA
CCTTCTAGGCGCAGGATCCTAACAGATCCTATTTACAAGGCAACTAACAATCAATCCTAG
CGCCATGATAGGTTTCCGTGTTACCAGATTACATGCATGTTTACACGTTACAAACTTTAC
TTCTAACAGCCTCCCTCAATCACAGCTTGGTCAAGTTGAGATTGATCTTGAAGTTCTCCA
TTAATTGAACCGGCAAAGCCTTGGTGAATCCATCCGCCATCTGATCTTTAGAAGACACAA
AGTCGATCTCAAGTCGCTTTTGCTTCACACGATCTCTCACAAAATGATAGTCCACCTCAA
TATGTTTTGTTCGAGCATGGAACACTGGGTTGCTTGTCAGATAGGTAGCTCCTAAATTAT
CACACCATAATCTGGCTGCTCTAGGTGCTTTAACCCCTATCTCATGTAATAATGTCTGTA
TCCACATTACCTCAGCTGTGGCATTGGCAATCGCTTTGTACTCTGCTTCTGTACTAGAGC
GAGATACTGTGGGTTGTTTCCTTGCACTCCATGATACAAGATTTCCGCCTAGGAATACTG
CAAAGCCTCCAGTGGACTTTCGGTCATCAACACAGCCAGCCCAGTCAGCATCAGAGAAAG
CACTAACTAGAGTAGAAGCCGACCTGTGAATCTTCAAACCGAGCTTGGTACATTGTTTCA
CATATCTCAAAATTCGTTTCACCGCCTCCCAGTGTGTTGTAGTCGGAGCATGGAGAAATT
GGCACACCTTGTTTACGGCAAATGCAATATCAGGTCTAGTGAGAGTCAAGTACTGTAATG
CCCCAACGACACTTCTGTACCTTGTTGCATCACTTGGACCTAATGGAGTTCCTTCAAACA
AAGATAACTTCTCACTGCTAGAGAGAGGTGTGGTTACCGGTTTACAATCTCCCATACCGA
CTCTTTTTAATAAGTCTGACGCATACTTCTCTTGAGTGAGAACAATGCCATTACGCACTT
TTGAGACCTCAATACCAAGAAAGTAATGTAGAGGACCGAGATCCTTAAGAGCAAATTCAC
CTTTAAGATCTTGAAGTAAGGCGGTTGTGGCTGCTTCACTTGAACTTGCAACAATGATGT
CATCGACGTAGACAAGTATAAACATCGTGATGCCTCCCTTGCTAAAGTAAAACAGTGAAG
TGTCAGCCTTGGATGCCTGGAATCCCAACTGAATTAGCTTGTCACTGAGGCGAGAATACC
AAGCCCTCGGAGCCTGTTTGAGCCCATACAGTGCTTTGTCTAGCTTGCATACAAAATTTG
GTTTCTCTGGGTCTTCAAAACCTGGAGGCTGATGCATATACACCTCTTCCTCTAAGAGAC
CATGTAAGAAGGCATTTTGTACGTCCAACTGCCGAAGGGACCAGCCACATGAGACAGCTA
GCGATAGGATAACACGGATTGTCGCTGCCTTAATAACTGGACTAAACGTATCTTCATAGT
[truncated: 19,796,874 more chars]
